# Supplementary material for: ATAD2 controls chromatin-bound HIRA turnover
Source: Life Sci Alliance. 2021 Sep 27;4(12):e202101151. doi: 10.26508/lsa.202101151 (PMC8500222; doi:10.26508/lsa.202101151)
Supplement: Supplementary file 1 [file LSA-2021-01151_TableS1.xlsx]

## Sheet: All Variants
Ref ID	Ref Pos	Gene Name	wt_0 (Exp1) Called Seq	wt_1 (Exp1) Called Seq	wt_2 (Exp2) Called Seq	wt_3 (Exp2) Called Seq	wt_4 (Exp3) Called Seq	abo1∆_M2 (Exp2) Called Seq	abo1∆_R2 (Exp2) Called Seq	abo1∆_A_R1 (Exp1) Called Seq	abo1∆_A_R2 (Exp1) Called Seq	abo1∆_B_R1 (Exp1) Called Seq	abo1∆_B_R2 (Exp1) Called Seq	supF (Exp1) Called Seq	supI (Exp2) Called Seq	supL (Exp2) Called Seq	supK (Exp2) Called Seq	supG (Exp2) Called Seq	supM (Exp2) Called Seq	supA (Exp2) Called Seq	supJ (Exp3) Called Seq	supB (Exp2) Called Seq	supC (Exp3) Called Seq	supH (Exp3) Called Seq	supN (Exp2) Called Seq	supD (Exp3) Called Seq	supE (Exp3) Called Seq	wt_0 - Amino Acid Change	wt_1 - Amino Acid Change	wt_2 - Amino Acid Change	wt_3 - Amino Acid Change	wt_4 - Amino Acid Change	abo1∆_M2 - Amino Acid Change	abo1∆_R2 - Amino Acid Change	abo1∆_A_R1 - Amino Acid Change	abo1∆_A_R2 - Amino Acid Change	abo1∆_B_R1 - Amino Acid Change	abo1∆_B_R2 - Amino Acid Change	supF - Amino Acid Change	supI - Amino Acid Change	supL - Amino Acid Change	supK - Amino Acid Change	supG - Amino Acid Change	supM - Amino Acid Change	supA - Amino Acid Change	supJ - Amino Acid Change	supB - Amino Acid Change	supC - Amino Acid Change	supH - Amino Acid Change
_II_telomeric_gap	4787							G>A	G>A	G>A	G>A	G>A	G>A	G>A	G>A	G>A	G>A	G>A	G>A	G>A	G>A				G>A		G>A
_II_telomeric_gap	6104
I	459	SPAC212.11			C>A			C>A	C>A	C	C>A		C		C>A	C>A	C>A		C>A	C>A	C>A	C>A	C	C>A	C>A	C>A	C>A			p.G1735V			p.G1735V	p.G1735V		p.G1735V				p.G1735V	p.G1735V	p.G1735V		p.G1735V	p.G1735V	p.G1735V	p.G1735V		p.G1735V
I	1455	SPAC212.11						C>T	C>T	C>T	C>T	C>T	C>T		C>T	C>T	C>T		C>T		C>T	C>T		C	C>T	C>T	C						p.R1403Q	p.R1403Q	p.R1403Q	p.R1403Q	p.R1403Q	p.R1403Q		p.R1403Q	p.R1403Q	p.R1403Q		p.R1403Q		p.R1403Q	p.R1403Q
I	1514	SPAC212.11						C		C>G	C>G		C>G	C	C>G	C>G	C>G		C>G		C>G	C>G			C>G	C>G	C								p.(=)	p.(=)		p.(=)		p.(=)	p.(=)	p.(=)		p.(=)		p.(=)	p.(=)
I	2582	SPAC212.11						T	T>C	T	T>C		T	T>C	T>C	T>C			T>C		T>C	T>C		T>C	T>C	T>C								p.(=)		p.(=)			p.(=)	p.(=)	p.(=)			p.(=)		p.(=)	p.(=)		p.(=)
I	3431	SPAC212.11					A>G	A>G		A>G		A	A>G		A>G	A	A		A>G	A>G	A	A>G		A>G	A>G	A>G						p.(=)	p.(=)		p.(=)			p.(=)		p.(=)				p.(=)	p.(=)		p.(=)		p.(=)
I	4666	SPAC212.11										G>A						G>A					G>A	G													p.R333W						p.R333W					p.R333W
I	4668	SPAC212.11										C>G						C>G																			p.R332P						p.R332P
I	6212	SPAC212.10, SPAC212.10.1	C>T	C>T																								p.(=) [SPAC212.10.1]	p.(=) [SPAC212.10.1]
I	6358											AA > del 2				AA > del 2	AA > del 2			A > del 1					AA > del 2	A
I	6583									G>A			G>A	G>A						G>A	G>A		G>A	G>A	G>A		G
I	7193										A > del 1
I	7757	SPAC212.09c.1, SPAC212.09c	A>C	A>C			A>C																					p.T47P [SPAC212.09c.1]	p.T47P [SPAC212.09c.1]			p.T47P [SPAC212.09c.1]
I	7916	SPAC212.09c.1, SPAC212.09c	A>G	A>G		A>G							A															p.I100V [SPAC212.09c.1]	p.I100V [SPAC212.09c.1]		p.I100V [SPAC212.09c.1]
I	8491	SPAC212.09c.1, SPAC212.09c		T>A			T>A																						p.(=) [SPAC212.09c.1]			p.(=) [SPAC212.09c.1]
I	9028	SPAC212.09c.1, SPAC212.09c		C>T																									p.(=) [SPAC212.09c.1]
I	9034	SPAC212.09c, SPAC212.09c.1		A>T																									p.(=) [SPAC212.09c.1]
I	18318	SPAC212.06c										G>A										G
I	18475	SPAC212.06c								C>T	C>T	C>T	C>T	C>T							C	C													p.P121L	p.P121L	p.P121L	p.P121L	p.P121L
I	30989	SPAC977.01		C>A
I	35633			T>A										T>A					T>A					T>A
I	43335
I	43371					T>A	T>A							T>A			T			T>A			T>A	T
I	74491	SPAPJ695.02			T > del 1	T > del 1		T > del 1	T > del 1	T > del 1	T > del 1	T > del 1	T	T > del 1	T > del 1	T > del 1	T > del 1	T > del 1	T > del 1		T > del 1	T > del 1	T > del 1	T > del 1	T > del 1	T > del 1	T > del 1
I	106856		T>C
I	113370	SPAC11D3.04c	G>C	G>C	G>C		G>C			G>C	G>C	G>C	G>C	G>C	G		G>C	G>C		G	G>C	G>C	G>C	G>C		G>C	G>C
I	206477	SPAC24B11.06c	C>T	C>T	C>A	C>T	C>T			C>T	C>T	C>T	C>T	C>T	C>T	C>T	C>A	C>T	C>A	C>T	C>T	C>T	C>T	C>T		C>T	C>T
I	232681	SPAC24B11.13	A>T	A>T						A>T	A>T	A>T	A>T	A>T
I	240183	SPNCRNA.628								- > ins T																									p.L396fs
I	256476	SPNCRNA.631, SPAC1639.02c											- > ins A																									p.Q131fs [SPNCRNA.631]
I	256539	SPNCRNA.631, SPAC1639.02c		T>A																									p.Y152N [SPNCRNA.631]
I	256752	SPAC1639.02c, SPNCRNA.631	TA>GG	TA>GG	TA>GG	TA>GG	TA>GG	TA>GG	TA>GG	TA>GG	TA>GG	TA>GG	TA>GG	TA>GG	TA>GG	TA>GG	TA>GG	TA>GG	TA>GG	TA>GG	TA>GG	TA>GG	TA>GG	TA>GG	TA>GG	TA>GG	TA>GG	p.Y223G [SPNCRNA.631]	p.Y223G [SPNCRNA.631]	p.Y223G [SPNCRNA.631]	p.Y223G [SPNCRNA.631]	p.Y223G [SPNCRNA.631]	p.Y223G [SPNCRNA.631]	p.Y223G [SPNCRNA.631]	p.Y223G [SPNCRNA.631]	p.Y223G [SPNCRNA.631]	p.Y223G [SPNCRNA.631]	p.Y223G [SPNCRNA.631]	p.Y223G [SPNCRNA.631]	p.Y223G [SPNCRNA.631]	p.Y223G [SPNCRNA.631]	p.Y223G [SPNCRNA.631]	p.Y223G [SPNCRNA.631]	p.Y223G [SPNCRNA.631]	p.Y223G [SPNCRNA.631]	p.Y223G [SPNCRNA.631]	p.Y223G [SPNCRNA.631]	p.Y223G [SPNCRNA.631]	p.Y223G [SPNCRNA.631]
I	305809	SPAC18B11.07c												T>A
I	319399													T>C
I	326857	SPAC12G12.11c	G>T	G>T		G>T				G>T	G>T	G>T	G>T	G>T		G				G>T				G
I	346052	SPNCRNA.640, SPAC12G12.02	C>T	C>T	C>T	C>T				C>T	C>T	C>T	C>T	C>T			C>T	C>T	C>T	C>T	C>T	C>T	C>T	C>T	C	C>T	C>T	p.(=) [SPNCRNA.640]	p.(=) [SPNCRNA.640]	p.(=) [SPNCRNA.640]	p.(=) [SPNCRNA.640]				p.(=) [SPNCRNA.640]	p.(=) [SPNCRNA.640]	p.(=) [SPNCRNA.640]	p.(=) [SPNCRNA.640]	p.(=) [SPNCRNA.640]			p.(=) [SPNCRNA.640]	p.(=) [SPNCRNA.640]	p.(=) [SPNCRNA.640]	p.(=) [SPNCRNA.640]	p.(=) [SPNCRNA.640]	p.(=) [SPNCRNA.640]	p.(=) [SPNCRNA.640]	p.(=) [SPNCRNA.640]
I	346054	SPAC12G12.02, SPNCRNA.640	A>T	A>T	A>T	A>T	A>T			A>T	A>T	A>T	A>T	A>T	A>T		A>T	A>T	A>T	A>T	A>T	A>T	A>T	A>T	A	A>T	A>T	p..231L [SPNCRNA.640]	p..231L [SPNCRNA.640]	p..231L [SPNCRNA.640]	p..231L [SPNCRNA.640]	p..231L [SPNCRNA.640]			p..231L [SPNCRNA.640]	p..231L [SPNCRNA.640]	p..231L [SPNCRNA.640]	p..231L [SPNCRNA.640]	p..231L [SPNCRNA.640]	p..231L [SPNCRNA.640]		p..231L [SPNCRNA.640]	p..231L [SPNCRNA.640]	p..231L [SPNCRNA.640]	p..231L [SPNCRNA.640]	p..231L [SPNCRNA.640]	p..231L [SPNCRNA.640]	p..231L [SPNCRNA.640]	p..231L [SPNCRNA.640]
I	357220
I	367103	SPAC630.11	A>T	A>T	A>T	A>T	A>T	A	A>T	A>T	A>T	A>T	A>T	A>T	A>T	A>T	A	A>T	A>T	A>T	A>T	A>T	A>T	A>T	A>T	A>T	A>T
I	381884	SPAC1751.01c									A > del 1
I	386455	SPAC1751.03	A>C	A>C										A>C
I	427504	SPAC13C5.03			- > ins T	- > ins T	- > ins T	- > ins T	- > ins T	- > ins T	- > ins T	- > ins T	- > ins T	- > ins T	- > ins T	- > ins T	- > ins T	- > ins T	- > ins T	- > ins T	- > ins T	- > ins T	- > ins T	- > ins T	- > ins T	- > ins T	- > ins T
I	441615													T > del 1
I	470379	SPAC24H6.09	C > del 1	C > del 1	C > del 1	C > del 1	C > del 1	C > del 1	C > del 1	C > del 1	C > del 1	C > del 1	C > del 1	C > del 1	C > del 1	C > del 1	C > del 1	C > del 1	C > del 1	C > del 1	C > del 1	C > del 1	C > del 1	C > del 1	C > del 1	C > del 1	C > del 1
I	470391	SPAC24H6.09	C > del 1	C > del 1	C > del 1	C > del 1	C > del 1	C > del 1	C > del 1	C > del 1	C > del 1	C > del 1	C > del 1	C > del 1	C > del 1	C > del 1	C > del 1	C > del 1	C > del 1	C > del 1	C > del 1	C > del 1	C > del 1	C > del 1	C > del 1	C > del 1	C > del 1
I	477739	SPAC24H6.06	T>C	T>C	T>C	T>C	T>C	T>C	T>C	T>C	T>C	T>C	T>C	T>C	T>C	T>C	T>C	T>C	T>C	T>C	T>C	T>C	T>C	T>C	T>C	T>C	T>C	p.I304V	p.I304V	p.I304V	p.I304V	p.I304V	p.I304V	p.I304V	p.I304V	p.I304V	p.I304V	p.I304V	p.I304V	p.I304V	p.I304V	p.I304V	p.I304V	p.I304V	p.I304V	p.I304V	p.I304V	p.I304V	p.I304V
I	482737	SPAC24H6.04	- > ins G	- > ins G	- > ins G	- > ins G	- > ins G	- > ins G	- > ins G	- > ins G	- > ins G	- > ins G	- > ins G	- > ins G	- > ins G	- > ins G	- > ins G	- > ins G	- > ins G	- > ins G	- > ins G	- > ins G	- > ins G	- > ins G	- > ins G	- > ins G	- > ins G
I	486140	SPAC24H6.03, SPNCRNA.551, SPNCRNA.653									A>T																									p.L146F [SPNCRNA.551]; p.T179S [SPNCRNA.653]
I	520798	SPAC227.14			AG>TT	AG>TT	AG>TT			A											AG>TT		AG>TT	AG>TT		AG>TT	AG>TT
I	521213	SPAC227.14	A>T	A>T						A>T	A	A>T		A>T
I	523603	SPAC227.15	G>A	G>A	G>A	G>A	G>A	G>A	G>A	G>A	G>A	G>A	G>A	G>A	G>A	G>A	G>A	G>A	G>A	G>A	G>A	G>A	G>A	G>A	G>A	G>A	G>A	p.A120T	p.A120T	p.A120T	p.A120T	p.A120T	p.A120T	p.A120T	p.A120T	p.A120T	p.A120T	p.A120T	p.A120T	p.A120T	p.A120T	p.A120T	p.A120T	p.A120T	p.A120T	p.A120T	p.A120T	p.A120T	p.A120T
I	523883	SPAC227.15	G>A	G>A	G>A	G>A	G>A	G>A	G>A	G>A	G>A	G>A	G>A	G>A	G>A	G>A	G>A	G>A	G>A	G>A	G>A	G>A	G>A	G>A	G>A	G>A	G>A	p.S213N	p.S213N	p.S213N	p.S213N	p.S213N	p.S213N	p.S213N	p.S213N	p.S213N	p.S213N	p.S213N	p.S213N	p.S213N	p.S213N	p.S213N	p.S213N	p.S213N	p.S213N	p.S213N	p.S213N	p.S213N	p.S213N
I	526170	SPAC227.15	- > ins A	- > ins A	- > ins A	- > ins A	- > ins A	- > ins A	- > ins A	- > ins A	- > ins A	- > ins A	- > ins A	- > ins A	- > ins A	- > ins A	- > ins A	- > ins A	- > ins A	- > ins A	- > ins A	- > ins A	- > ins A	- > ins A	- > ins A	- > ins A	- > ins A
I	526905	SPNCRNA.659										G>T	G																								p.V89L
I	527156	SPNCRNA.659	C>A	C>A	C>A	C>A	C>A	C>A	C>A	C>A	C>A	C>A	C>A	C>A	C>A	C>A	C>A	C>A	C>A	C>A	C>A	C>A	C>A	C>A	C>A	C>A	C>A	p.Y172.	p.Y172.	p.Y172.	p.Y172.	p.Y172.	p.Y172.	p.Y172.	p.Y172.	p.Y172.	p.Y172.	p.Y172.	p.Y172.	p.Y172.	p.Y172.	p.Y172.	p.Y172.	p.Y172.	p.Y172.	p.Y172.	p.Y172.	p.Y172.	p.Y172.
I	528461	SPAC227.16c, SPNCRNA.659	C>T																									p.(=) [SPNCRNA.659]
I	528541	SPAC227.16c	- > ins A			- > ins A	- > ins A	- > ins A						- > ins A	C						C
I	554527		- > ins T	- > ins T	- > ins T	- > ins T	- > ins T	- > ins T	- > ins T	- > ins T		- > ins T	- > ins T	- > ins T	- > ins T	- > ins T	- > ins T	- > ins T	- > ins T	- > ins T	- > ins T	- > ins T	- > ins T	- > ins T	- > ins T	- > ins T	- > ins T
I	560774			A>G
I	609846	SPAC3H8.10												G>T
I	652567	SPAC1D4.09c	G>T	G>T	G>T	G>T	G>T	G>T	G>T	G>T	G>T	G>T	G>T	G>T	G>T	G>T	G>T	G>T	G>T	G>T	G>T	G>T	G>T	G>T	G>T	G>T	G>T
I	652573	SPAC1D4.09c	TA > del 2	TA > del 2	TA > del 2	TA > del 2	TA > del 2	TA > del 2	TA > del 2	T	TA > del 2	TA > del 2	TA > del 2	TA > del 2	TA > del 2	TA > del 2	TA > del 2	TA > del 2	TA > del 2	TA > del 2	TA > del 2	TA > del 2	TA > del 2	TA > del 2	TA > del 2	TA > del 2	TA > del 2
I	652699	SPAC1D4.09c	C>T	C>T	C>T	C>T	C>T	C>T	C>T	C>T	C>T	C>T	C>T	C>T	C>T	C>T	C>T	C>T	C>T	C>T	C>T	C>T	C>T	C>T	C>T	C>T	C>T
I	660057	SPAC1D4.11c	G > del 1	G > del 1	G > del 1	G > del 1	G > del 1	G > del 1	G > del 1	G > del 1	G > del 1	G > del 1	G > del 1	G > del 1	G > del 1	G > del 1	G > del 1	G > del 1	G > del 1	G > del 1	G > del 1	G > del 1	G > del 1	G > del 1	G > del 1	G > del 1	G > del 1
I	670032								- > ins A	- > ins A											- > ins A		- > ins A
I	682994	SPAC22F3.11c			C > del 1	C > del 1	C > del 1	C > del 1	C > del 1	C > del 1		C > del 1			C > del 1	C > del 1	C > del 1	C > del 1	C > del 1	C > del 1	C > del 1	C > del 1	C > del 1	C > del 1	C > del 1	C > del 1	C > del 1			p.P41fs	p.P41fs	p.P41fs	p.P41fs	p.P41fs	p.P41fs		p.P41fs			p.P41fs	p.P41fs	p.P41fs	p.P41fs	p.P41fs	p.P41fs	p.P41fs	p.P41fs	p.P41fs	p.P41fs
I	697927	SPAC22F3.05c	G>A	G>A						G>A	G>A	G>A	G>A	G>A
I	708933	SPAC1296.01c	T>G	T>G	T>G	T>G	T>G	T>G	T>G	T>G	T>G	T>G	T>G	T>G	T>G	T>G	T>G	T>G	T>G	T>G	T>G	T>G	T>G	T>G	T>G	T>G	T>G
I	715723	SPAC1296.04	T>C	T>C			T>C							T>C
I	731367	SPAC22G7.02, SPNCRNA.677	A>T	A>T	A	A>T	A>T		A	A>T	A>T	A>T	A>T	A>T	A>T				A	A			A		A		A	p.L364Q [SPNCRNA.677]	p.L364Q [SPNCRNA.677]		p.L364Q [SPNCRNA.677]	p.L364Q [SPNCRNA.677]			p.L364Q [SPNCRNA.677]	p.L364Q [SPNCRNA.677]	p.L364Q [SPNCRNA.677]	p.L364Q [SPNCRNA.677]	p.L364Q [SPNCRNA.677]	p.L364Q [SPNCRNA.677]
I	731615	SPAC22G7.02, SPNCRNA.677	G>A																									p.(=) [SPNCRNA.677]
I	759334	SPAC4G8.03c	G>T	G>T	G>T	G>T	G>T	G>T	G>T	G>T	G>T	G>T	G>T	G>T	G>T	G>T	G>T	G>T	G>T	G>T	G>T	G>T	G>T	G>T	G>T	G>T	G>T	p.T406N	p.T406N	p.T406N	p.T406N	p.T406N	p.T406N	p.T406N	p.T406N	p.T406N	p.T406N	p.T406N	p.T406N	p.T406N	p.T406N	p.T406N	p.T406N	p.T406N	p.T406N	p.T406N	p.T406N	p.T406N	p.T406N
I	765476																	A > del 1					A
I	786230	SPAC4G8.12c	C>A	C>A		C>A	C>A			C>A	C>A	C	C>A	C>A		C	C>A	C>A	C>A	C	C		C>A	C>A	C	C>A	C>A
I	786436	SPAC4G8.12c	A>T	A>T		A		A			A				A>T	A	A>T		A>T	A>T		A			A
I	786439	SPAC4G8.12c	C>T	C>T		C>T		C			C				C>T	C	C>T		C>T	C>T		C			C>T
I	821120	SPAC2G11.07c	TGT>ATC	TGT>ATC	TGT>ATC	TGT>ATC	TGT>ATC	TGT>ATC	TGT>ATC	TGT>ATC	TGT>ATC	TGT>ATC	TGT>ATC	TGT>ATC	TGT>ATC	TGT>ATC	TGT>ATC	TGT>ATC	TGT>ATC	TGT>ATC	TGT>ATC	TGT>ATC	TGT>ATC	TGT>ATC	TGT>ATC	TGT>ATC	TGT>ATC
I	849538	SPAC521.05		T>C									T>C	T>C															p.S7P									p.S7P	p.S7P
I	862962	SPAC23G3.02c	- > ins T	- > ins T	- > ins T	- > ins T	- > ins T	- > ins T	- > ins T	- > ins T	- > ins T	- > ins T	- > ins T	- > ins T	- > ins T	- > ins T	- > ins T	- > ins T	- > ins T	- > ins T	- > ins T	- > ins T	- > ins T	- > ins T	- > ins T	- > ins T	- > ins T
I	862964	SPAC23G3.02c	G>T	G>T	G>T	G>T	G>T	G>T	G>T	G>T	G>T	G>T	G>T	G>T	G>T	G>T	G>T	G>T	G>T	G>T	G>T	G>T	G>T	G>T	G>T	G>T	G>T
I	895766	SPAC22H12.02	G>C	G>C	G>C	G>C				G>C	G>C	G>C	G>C	G>C										G>C
I	897165	SPAC22H12.03	T>G	T>G			T>G
I	925856	SPAC1687.12c	T>G	T>G	T>G	T>G	T>G	T>G	T>G	T>G	T>G	T>G	T>G	T>G	T>G	T>G	T>G	T>G	T>G	T>G	T>G	T>G		T>G	T>G	T>G		p.(=)	p.(=)	p.(=)	p.(=)	p.(=)	p.(=)	p.(=)	p.(=)	p.(=)	p.(=)	p.(=)	p.(=)	p.(=)	p.(=)	p.(=)	p.(=)	p.(=)	p.(=)	p.(=)	p.(=)		p.(=)
I	925961	SPAC1687.12c	C>T	C>T	C>T	C>T	C>T	C>T	C>T						C>T			C>T	C>T		C>T				C>T
I	930675	SPAC1687.15	T>A	T>A	T>A	T>A	T>A	T>A	T>A	T>A	T>A	T>A	T>A	T>A	T>A	T>A	T>A	T>A	T>A	T>A	T>A	T>A	T>A	T>A	T>A	T>A	T>A
I	942750	SPAC1687.21	T>C	T>C	T		T>C			T>C	T>C	T>C	T>C	T>C						T>C					T	T	T
I	942756	SPAC1687.21	TT>CG		T		TT>CG													T
I	955586	SPAC222.07c	C	C>A							C		C
I	960025	SPAC222.09	- > ins T	- > ins T						- > ins T	- > ins T	- > ins T	- > ins T	- > ins T
I	972645	SPAC222.13c	C>T	C>T	C>T	C>T	C>T	C>T	C>T	C>T	C>T	C>T	C>T	C>T	C>T	C>T	C>T	C>T	C>T	C>T	C>T	C>T	C>T	C>T	C>T	C>T	C>T
I	972647	SPAC222.13c	- > ins G	- > ins G	- > ins G	- > ins G	- > ins G	- > ins G	- > ins G	- > ins G	- > ins G	- > ins G	- > ins G	- > ins G	- > ins G	- > ins G	- > ins G	- > ins G	- > ins G	- > ins G	- > ins G	- > ins G	- > ins G	- > ins G	- > ins G	- > ins G	- > ins G
I	980943	SPAC222.16c	C>A	C>A	C>A	C>A	C>A	C>A		C>A	C>A	C>A	C>A	C>A		C>A	C>A	C>A			C>A	C>A	C>A	C>A	C>A	C>A	C>A
I	988571	SPAC821.05	A>C	A>C						A>C	A>C	A>C	A>C	A>C
I	990848	SPNCRNA.702, SPAC821.06	T>G	T>G	T>G	T>G	T>G	T>G	T>G	T>G	T>G	T	T>G		T>G	T>G	T>G	T>G	T>G	T>G	T>G	T>G	T>G	T>G	T>G	T>G	T>G	p..257S [SPNCRNA.702]	p..257S [SPNCRNA.702]	p..257S [SPNCRNA.702]	p..257S [SPNCRNA.702]	p..257S [SPNCRNA.702]	p..257S [SPNCRNA.702]	p..257S [SPNCRNA.702]	p..257S [SPNCRNA.702]	p..257S [SPNCRNA.702]		p..257S [SPNCRNA.702]		p..257S [SPNCRNA.702]	p..257S [SPNCRNA.702]	p..257S [SPNCRNA.702]	p..257S [SPNCRNA.702]	p..257S [SPNCRNA.702]	p..257S [SPNCRNA.702]	p..257S [SPNCRNA.702]	p..257S [SPNCRNA.702]	p..257S [SPNCRNA.702]	p..257S [SPNCRNA.702]
I	990853	SPAC821.06, SPNCRNA.702	TA>AT	TA>AT	TA>AT	TA>AT	TA>AT	TA>AT	TA>AT	TA>AT	TA>AT	TA>AT	TA>AT		TA>AT	TA>AT	TA>AT	TA>AT	TA>AT	TA>AT	TA>AT	TA>AT	TA>AT	TA>AT	TA>AT	TA>AT	TA>AT	p.L255H [SPNCRNA.702]	p.L255H [SPNCRNA.702]	p.L255H [SPNCRNA.702]	p.L255H [SPNCRNA.702]	p.L255H [SPNCRNA.702]	p.L255H [SPNCRNA.702]	p.L255H [SPNCRNA.702]	p.L255H [SPNCRNA.702]	p.L255H [SPNCRNA.702]	p.L255H [SPNCRNA.702]	p.L255H [SPNCRNA.702]		p.L255H [SPNCRNA.702]	p.L255H [SPNCRNA.702]	p.L255H [SPNCRNA.702]	p.L255H [SPNCRNA.702]	p.L255H [SPNCRNA.702]	p.L255H [SPNCRNA.702]	p.L255H [SPNCRNA.702]	p.L255H [SPNCRNA.702]	p.L255H [SPNCRNA.702]	p.L255H [SPNCRNA.702]
I	1005185													C>T
I	1009026	SPAC821.12	A>T	A>T	A>T	A>T	A>T			A>T	A	A>T	A>T		A>T	A>T
I	1009029	SPAC821.12	T>G	T>G	T>G	T>G	T>G	T>G	T	T>G	T	T>G	T>G		T>G	T>G			T	T	T>G		T	T>G			T
I	1030442	SPAC139.06, SPNCRNA.706	G>A	G>A	G>A	G>A	G>A	G>A	G>A	G>A	G>A	G>A	G>A	G>A	G>A	G>A	G>A	G>A	G>A	G>A	G>A	G>A	G>A	G>A	G>A	G>A	G>A	p.T73I [SPNCRNA.706]	p.T73I [SPNCRNA.706]	p.T73I [SPNCRNA.706]	p.T73I [SPNCRNA.706]	p.T73I [SPNCRNA.706]	p.T73I [SPNCRNA.706]	p.T73I [SPNCRNA.706]	p.T73I [SPNCRNA.706]	p.T73I [SPNCRNA.706]	p.T73I [SPNCRNA.706]	p.T73I [SPNCRNA.706]	p.T73I [SPNCRNA.706]	p.T73I [SPNCRNA.706]	p.T73I [SPNCRNA.706]	p.T73I [SPNCRNA.706]	p.T73I [SPNCRNA.706]	p.T73I [SPNCRNA.706]	p.T73I [SPNCRNA.706]	p.T73I [SPNCRNA.706]	p.T73I [SPNCRNA.706]	p.T73I [SPNCRNA.706]	p.T73I [SPNCRNA.706]
I	1038114	SPAC23C4.05c	A>G	A>G			A			A>G	A>G	A>G	A>G	A>G							A			A>G		A>G	A>G
I	1052717	SPAC23C4.13											C>T
I	1102299	SPAC30D11.09, SPNCRNA.712	G	G>A						G>A	G>A	G	G	G>A															p.(=) [SPNCRNA.712]						p.(=) [SPNCRNA.712]	p.(=) [SPNCRNA.712]			p.(=) [SPNCRNA.712]
I	1108705	SPAC30D11.06c	T>A	T>A	T>A	T>A	T>A	T>A	T>A	T	T>A		T>A		T>A	T>A	T>A	T>A	T>A	T>A	T>A	T>A	T>A	T>A	T>A	T>A	T>A
I	1108707	SPAC30D11.06c	C>T	C>T	C>T	C>T	C>T	C>T	C>T	C	C		C		C>T	C>T	C>T	C>T	C>T	C>T	C>T	C>T	C>T	C>T	C>T	C>T	C>T
I	1116205	SPAC30D11.03	A>T
I	1118662													T>C
I	1118664													T>C
I	1135514	SPAC56F8.05c, SPNCRNA.715	T>A	T>A	T>A	T>A	T>A	T>A	T>A	T>A	T>A	T>A	T>A	T>A	T>A	T>A	T>A	T>A	T>A	T>A	T>A	T>A	T>A	T>A	T>A	T>A	T>A	p.L309. [SPNCRNA.715]	p.L309. [SPNCRNA.715]	p.L309. [SPNCRNA.715]	p.L309. [SPNCRNA.715]	p.L309. [SPNCRNA.715]	p.L309. [SPNCRNA.715]	p.L309. [SPNCRNA.715]	p.L309. [SPNCRNA.715]	p.L309. [SPNCRNA.715]	p.L309. [SPNCRNA.715]	p.L309. [SPNCRNA.715]	p.L309. [SPNCRNA.715]	p.L309. [SPNCRNA.715]	p.L309. [SPNCRNA.715]	p.L309. [SPNCRNA.715]	p.L309. [SPNCRNA.715]	p.L309. [SPNCRNA.715]	p.L309. [SPNCRNA.715]	p.L309. [SPNCRNA.715]	p.L309. [SPNCRNA.715]	p.L309. [SPNCRNA.715]	p.L309. [SPNCRNA.715]
I	1171271	SPAC22A12.08c	C>T	C>T	C>T	C>T	C>T		C>T	C>T	C>T	C>T	C>T	C>T		C>T			C>T	C>T		C>T	C>T	C>T	C>T
I	1171274	SPAC22A12.08c	T>G	T>G	T>G	T>G	T>G	T>G	T>G	T>G	T>G	T>G	T>G	T>G		T>G			T>G	T>G		T>G	T>G	T>G	T>G
I	1190038	SPNCRNA.168												G>A																									p.(=)
I	1199297	SPAC4C5.04, SPNCRNA.722	G>T	G>T	G	G>T	G>T			G>T	G>T	G>T	G>T	G>T		G			G		G		G	G>T		G>T	G	p.L206I [SPNCRNA.722]	p.L206I [SPNCRNA.722]		p.L206I [SPNCRNA.722]	p.L206I [SPNCRNA.722]			p.L206I [SPNCRNA.722]	p.L206I [SPNCRNA.722]	p.L206I [SPNCRNA.722]	p.L206I [SPNCRNA.722]	p.L206I [SPNCRNA.722]										p.L206I [SPNCRNA.722]
I	1237069	SPNCRNA.728, SPNCRNA.729		A>G																									p.(=) [SPNCRNA.728]; p.E25G [SPNCRNA.729]
I	1252809	SPAC56E4.04c	T>C		T>C	T>C	T>C	T>C	T>C	T>C			T		T>C	T>C	T>C	T>C	T>C	T>C	T>C	T>C	T>C	T>C	T>C	T>C	T>C
I	1252811	SPAC56E4.04c	A>G		A>G	A>G	A>G	A>G	A>G	A>G			A		A>G	A>G	A>G	A>G	A>G	A>G	A>G	A>G	A>G	A>G	A>G	A>G	A>G
I	1252814	SPAC56E4.04c	T>A		T>A	T>A	T>A	T>A	T>A	T>A			T		T>A	T>A	T>A	T>A	T>A	T>A	T>A	T>A	T>A	T>A	T>A	T>A	T>A
I	1254655											T>A	T		- > ins A		T			- > ins A		- > ins AAA				T	- > ins A
I	1271802	SPAPB17E12.03					G							G>T			G>T			G>T		G>T	G	G>T			G>T
I	1271804	SPAPB17E12.03					A>C							A>C			A>C			A>C		A>C		A>C			A>C
I	1274803				- > ins A	- > ins A	- > ins A	- > ins A	- > ins A		- > ins A		- > ins A		- > ins A	- > ins A	- > ins A	- > ins A	- > ins A	- > ins A	- > ins A	- > ins A	- > ins A		- > ins A	- > ins A	- > ins A
I	1282075	SPAPB17E12.10c
I	1282340	SPAPB17E12.10c	C>T	C>T	C>T	C>T	C>T	C>T	C	C>T	C>T		C>T	C>T	C>T	C>T	C>T	C>T	C	C>T	C>T	C>T	C>T	C>T	C	C>T	C>T
I	1284106	SPAPB17E12.11		G>A
I	1290230	SPNCRNA.732								- > ins T																									p.Y169fs
I	1300281	SPAC1565.06c	C>T	C>T	C		C>T		C	C>T	C>T	C>T	C>T	C>T					C>T	C	C>T		C>T	C>T		C>T	C>T
I	1300395	SPAC1565.06c	A	A							A>G
I	1305543	SPAC1565.07c	C>T	C	C>T	C	C			C					C	C>T	C		C>T	C	C		C	C>T		C	C>T
I	1305545	SPAC1565.07c	G>T	G	G>T	G	G			G						G>T	G		G>T	G	G>T		G	G>T		G	G>T
I	1314633																		A					A
I	1324430	SPAC6F12.08c		C>T			C					C>T	C														C>T
I	1358814	SPNCRNA.736, SPNCRNA.737	G>A							G	G>A	G>A	G>A	G>A														p.S228F [SPNCRNA.736]; p.(=) [SPNCRNA.737]								p.S228F [SPNCRNA.736]; p.(=) [SPNCRNA.737]	p.S228F [SPNCRNA.736]; p.(=) [SPNCRNA.737]	p.S228F [SPNCRNA.736]; p.(=) [SPNCRNA.737]	p.S228F [SPNCRNA.736]; p.(=) [SPNCRNA.737]
I	1358820	SPNCRNA.736, SPNCRNA.737									G>A	G>A	G	G>A																						p.S226F [SPNCRNA.736]; p.(=) [SPNCRNA.737]	p.S226F [SPNCRNA.736]; p.(=) [SPNCRNA.737]		p.S226F [SPNCRNA.736]; p.(=) [SPNCRNA.737]
I	1360996		A>C							A>C		A	A>C
I	1368279	SPAC57A10.03		A>T							A>T		A>T
I	1381328	SPAC57A10.09c	T							T				T>A
I	1393313	SPNCRNA.58	- > ins A	T								- > ins A		T														p.L72fs									p.L72fs
I	1412794	SPAC20G8.08c	T>C	T>C	T>C	T>C	T>C	T	T>C	T>C	T>C	T>C	T>C	T>C	T>C		T>C	T>C	T>C	T>C	T>C	T>C	T>C	T>C	T>C	T>C	T>C
I	1413411	SPAC20G8.08c	C>A	C>A						C>A	C>A			C>A
I	1413413	SPAC20G8.08c	A>C	A>C						A>C	A>C			A>C
I	1424709	SPAC3A12.04c	A > del 1	A > del 1	A > del 1	A > del 1	A > del 1	A > del 1	A > del 1	A > del 1	A > del 1	A > del 1	A > del 1	A > del 1	A > del 1	A > del 1	A > del 1	A > del 1	A > del 1	A > del 1	A > del 1	A > del 1	A > del 1	A > del 1	A > del 1	A > del 1	A > del 1
I	1425864											C>T
I	1434183	SPAC3A12.07	G>A	G>A						G>A	G>A	G>A	G>A	G>A
I	1494811	SPAC5D6.10c, SPAC5D6.12
I	1494938	SPAC5D6.10c, SPAC5D6.12
I	1496814	SPAC5D6.09c						A			- > ins T					A
I	1517239	SPAC57A7.11											T>G
I	1523894	SPAC57A7.10c	T>C	T>C						T>C	T>C	T>C	T>C	T>C
I	1572704		T>C
I	1573360	SPNCRNA.745		A>T																									p..17K
I	1594341	SPAC23H4.08											C>A	C>A
I	1599286												T>A
I	1619966	SPAP27G11.06c	TA>CG	TA>CG	TA>CG	TA>CG	T>C	TA>CG	TA>CG	TA>CG	T>C	TA>CG	TA>CG	TA>CG	TA>CG	TA>CG	TA>CG	TA>CG	TA>CG	TA>CG	T>C	TA>CG	TA>CG	TA>CG	TA>CG	T>C	T>C
I	1619967	SPAP27G11.06c					A>G				A>G										A>G					A>G	A>G
I	1625092	SPAP27G11.10c	- > ins C	- > ins C	- > ins C	- > ins C	- > ins C	- > ins C	- > ins C	- > ins C	- > ins C	- > ins C	- > ins C	- > ins C	- > ins C	- > ins C	- > ins C	- > ins C	- > ins C	- > ins C	- > ins C	- > ins C	- > ins C	- > ins C	- > ins C	- > ins C	- > ins C	p.E1560fs	p.E1560fs	p.E1560fs	p.E1560fs	p.E1560fs	p.E1560fs	p.E1560fs	p.E1560fs	p.E1560fs	p.E1560fs	p.E1560fs	p.E1560fs	p.E1560fs	p.E1560fs	p.E1560fs	p.E1560fs	p.E1560fs	p.E1560fs	p.E1560fs	p.E1560fs	p.E1560fs	p.E1560fs
I	1653607	SPAC343.08c
I	1664907				T>A	T>A	T>A	T>A	T>A	T>A	T>A	T>A	T>A	T>A	T>A	T>A	T>A	T>A	T>A	T>A	T>A	T>A	T>A	T>A	T>A	T>A	T>A
I	1744952	SPAC105.02c	T>C	T>C	T>C	T>C	T>C			T>C	T>C	T>C	T>C	T>C			T>C	T>C	T>C	T>C		T>C		T>C
I	1751499	SPAC17A5.01, SPAC17A5.18c	CTA>TAC	CTA>TAC	CTA>TAC	CTA>TAC	CTA>TAC	CTA>TAC	CTA>TAC	CTA>TAC	CTA>TAC	CTA>TAC	C		CTA>TAC	CTA>TAC	CTA>TAC	CTA>TAC	CTA>TAC	CTA>TAC	CTA>TAC	C>T		CTA>TAC	CTA>TAC		CTA>TAC
I	1751500	SPAC17A5.01, SPAC17A5.18c
I	1751501	SPAC17A5.01, SPAC17A5.18c											A>C									A>C				A>C
I	1765275	SPAC17A5.07c										A>C	A>C	A>C
I	1773547	SPAC17A5.11, SPNCRNA.760	G>A																									p.S229F [SPNCRNA.760]
I	1777635											T > del 1
I	1783458	SPAC17A5.15c	C>T	C>T	C>T	C>T	C>T	C>T	C>T	C>T	C>T	C>T	C>T	C>T	C>T	C>T	C>T	C>T	C>T	C>T	C>T	C>T	C>T	C>T	C>T	C>T	C>T	p.R543K	p.R543K	p.R543K	p.R543K	p.R543K	p.R543K	p.R543K	p.R543K	p.R543K	p.R543K	p.R543K	p.R543K	p.R543K	p.R543K	p.R543K	p.R543K	p.R543K	p.R543K	p.R543K	p.R543K	p.R543K	p.R543K
I	1787354	SPAC17A5.16								T>G	T>G		T>G
I	1808539	SPAC1002.07c	CT>TA		CT>TA	CT>TA	C													CT>TA
I	1808543	SPAC1002.07c	G>T	G	G>T	G>T	G				G									G>T
I	1852323	SPAC1399.01c		T>C
I	1876887	SPAPB1A10.08	G>T	G>T			G			G>T	G>T	G>T	G>T	G>T							G			G		G	G>T
I	1878786	SPAPB1A10.09	GT>AA	GT>AA			G			GT>AA	GT>AA	GT>AA	GT>AA	GT>AA
I	1936294	SPAC3H1.04c	- > ins A	- > ins A	- > ins A	- > ins A	- > ins A	- > ins A	- > ins A	- > ins A	- > ins A	- > ins A	- > ins A	- > ins A	- > ins A	- > ins A	- > ins A	- > ins A	- > ins A	- > ins A	- > ins A	- > ins A	- > ins A	- > ins A	- > ins A	- > ins A	- > ins A
I	1949087	SPAC3H1.09c		- > ins A
I	1952313	SPNCRNA.777		- > ins T	- > ins T	- > ins T	- > ins T	- > ins T	- > ins T	- > ins T	- > ins T	- > ins T	- > ins T	- > ins T	- > ins T	- > ins T	- > ins T	- > ins T	- > ins T	- > ins T	- > ins T	- > ins T	- > ins T	- > ins T	- > ins T	- > ins T	- > ins T		p.I428fs	p.I428fs	p.I428fs	p.I428fs	p.I428fs	p.I428fs	p.I428fs	p.I428fs	p.I428fs	p.I428fs	p.I428fs	p.I428fs	p.I428fs	p.I428fs	p.I428fs	p.I428fs	p.I428fs	p.I428fs	p.I428fs	p.I428fs	p.I428fs
I	1975101
I	1999192	SPAC767.01c, SPNCRNA.785	G>C	G>C	G>C	G>C	G>C	G>C	G>C	G>C	G>C	G>C	G>C	G>C	G>C	G>C	G>C	G>C	G>C	G>C	G>C	G>C	G>C	G>C	G>C	G>C	G>C	p.R34G [SPAC767.01c]; p.V20L [SPNCRNA.785]	p.R34G [SPAC767.01c]; p.V20L [SPNCRNA.785]	p.R34G [SPAC767.01c]; p.V20L [SPNCRNA.785]	p.R34G [SPAC767.01c]; p.V20L [SPNCRNA.785]	p.R34G [SPAC767.01c]; p.V20L [SPNCRNA.785]	p.R34G [SPAC767.01c]; p.V20L [SPNCRNA.785]	p.R34G [SPAC767.01c]; p.V20L [SPNCRNA.785]	p.R34G [SPAC767.01c]; p.V20L [SPNCRNA.785]	p.R34G [SPAC767.01c]; p.V20L [SPNCRNA.785]	p.R34G [SPAC767.01c]; p.V20L [SPNCRNA.785]	p.R34G [SPAC767.01c]; p.V20L [SPNCRNA.785]	p.R34G [SPAC767.01c]; p.V20L [SPNCRNA.785]	p.R34G [SPAC767.01c]; p.V20L [SPNCRNA.785]	p.R34G [SPAC767.01c]; p.V20L [SPNCRNA.785]	p.R34G [SPAC767.01c]; p.V20L [SPNCRNA.785]	p.R34G [SPAC767.01c]; p.V20L [SPNCRNA.785]	p.R34G [SPAC767.01c]; p.V20L [SPNCRNA.785]	p.R34G [SPAC767.01c]; p.V20L [SPNCRNA.785]	p.R34G [SPAC767.01c]; p.V20L [SPNCRNA.785]	p.R34G [SPAC767.01c]; p.V20L [SPNCRNA.785]	p.R34G [SPAC767.01c]; p.V20L [SPNCRNA.785]	p.R34G [SPAC767.01c]; p.V20L [SPNCRNA.785]
I	2036861	SPAC17H9.20	- > ins AA	- > ins AA	- > ins AA	- > ins AA	- > ins AA	- > ins AA	- > ins AA					- > ins AA	- > ins AA	- > ins AA	- > ins AA	- > ins AA	- > ins AA	- > ins AA	- > ins AA	- > ins AA	- > ins AA	- > ins AA	- > ins AA	- > ins AA	- > ins AA
I	2041944							G>T		G>T						G>T		G>T							G
I	2066076		C>T	C>T	C>T	C>T	C>T					C>T	C>T		C>T					C	C		C>T	C
I	2104091	SPAC25A8.02, SPAC631.01c	G>T	G>T	G>T	G>T	G>T	G>T	G>T	G>T	G>T	G>T	G>T	G>T	G>T	G>T	G>T	G>T	G>T	G>T	G>T	G>T	G>T	G>T	G>T	G>T	G>T
I	2104097	SPAC25A8.02, SPAC631.01c	C>A	C>A	C>A	C>A	C>A	C>A	C>A	C>A	C>A	C>A	C>A	C>A	C>A	C>A	C>A	C>A	C>A	C>A	C>A	C>A	C>A	C>A	C>A	C>A	C>A
I	2119613	SPAC20H4.04, SPAC20H4.05c	C>A	C>A	C>A	C>A		C>A			C			C>A	C>A	C>A	C>A	C>A	C>A	C>A	C>A	C>A	C>A	C>A		C>A	C>A
I	2127653	SPNCRNA.797, SPAC20H4.09	G>T	G>T	G>T	G>T	G>T			G				G	G>T									G>T				p.T279K [SPNCRNA.797]	p.T279K [SPNCRNA.797]	p.T279K [SPNCRNA.797]	p.T279K [SPNCRNA.797]	p.T279K [SPNCRNA.797]								p.T279K [SPNCRNA.797]									p.T279K [SPNCRNA.797]
I	2127657	SPAC20H4.09, SPNCRNA.797	G>T	G>T	G>T	G>T	G>T			G					G>T							G>T		G>T			G>T	p.R278S [SPNCRNA.797]	p.R278S [SPNCRNA.797]	p.R278S [SPNCRNA.797]	p.R278S [SPNCRNA.797]	p.R278S [SPNCRNA.797]								p.R278S [SPNCRNA.797]							p.R278S [SPNCRNA.797]		p.R278S [SPNCRNA.797]
I	2139856				- > ins T			- > ins TT	- > ins T				- > ins T		- > ins T	- > ins T		- > ins T			- > ins TT	- > ins T			- > ins T		- > ins T
I	2154491	SPNCRNA.800	- > ins A		- > ins A	- > ins A	- > ins A	- > ins A	- > ins A	- > ins A	- > ins A	- > ins A	- > ins A	- > ins A	- > ins A	- > ins A	- > ins A	- > ins A	- > ins A	- > ins A	- > ins A	- > ins A	- > ins A	- > ins A	- > ins A	- > ins A	- > ins A	p.L7fs		p.L7fs	p.L7fs	p.L7fs	p.L7fs	p.L7fs	p.L7fs	p.L7fs	p.L7fs	p.L7fs	p.L7fs	p.L7fs	p.L7fs	p.L7fs	p.L7fs	p.L7fs	p.L7fs	p.L7fs	p.L7fs	p.L7fs	p.L7fs
I	2184027	SPAC13F5.06c												- > ins T
I	2216482	SPAC18G6.03	A>G	A>G						A	A>G			A>G
I	2216484	SPAC18G6.03	A>T	A>T						A	A>T			A>T
I	2227932									C>T
I	2236977	SPAC18G6.11c	- > ins A	- > ins A	- > ins A	- > ins A		- > ins A	- > ins A	- > ins A	- > ins A	- > ins A	- > ins A	- > ins A	- > ins A	- > ins A	- > ins A	- > ins A	- > ins A	- > ins A	- > ins A	- > ins A		- > ins A	- > ins A	- > ins A	- > ins A
I	2262341	SPAC4G9.05, SPAC4G9.06c		C>A	C>A	C>A	C>A	C>A	C>A	C>A			C		C>A	C>A	C>A	C>A	C>A	C>A	C>A	C>A	C>A	C>A	C>A	C>A	C>A
I	2288241	SPAC4G9.19	G > del 1	G > del 1	G > del 1	G > del 1	G > del 1	G > del 1	G > del 1	G > del 1	G > del 1	G > del 1	G > del 1	G > del 1	G > del 1	G > del 1	G > del 1	G > del 1	G > del 1	G > del 1	G > del 1	G > del 1	G > del 1	G > del 1	G > del 1	G > del 1	G > del 1
I	2327040	SPAC6C3.03c, SPNCRNA.813		G
I	2343703	SPAC17G8.01c	- > ins A	- > ins A	- > ins A	- > ins A	- > ins A	- > ins A	- > ins A	- > ins A	- > ins A	- > ins A	- > ins A	- > ins A	- > ins A	- > ins A	- > ins A	- > ins A	- > ins A	- > ins A	- > ins A	- > ins A	- > ins A	- > ins A	- > ins A	- > ins A	- > ins A	p.L18fs	p.L18fs	p.L18fs	p.L18fs	p.L18fs	p.L18fs	p.L18fs	p.L18fs	p.L18fs	p.L18fs	p.L18fs	p.L18fs	p.L18fs	p.L18fs	p.L18fs	p.L18fs	p.L18fs	p.L18fs	p.L18fs	p.L18fs	p.L18fs	p.L18fs
I	2354007		T>C
I	2371966	SPAC22H10.02	G>T	G>T	G					G	G>T	G	G	G>T					G>T					G
I	2373584	SPAC22H10.03c	CT>GA	CT>GA	CT>GA	CT>GA	CT>GA			CT>GA	CT>GA	CT>GA	CT>GA	C	CT>GA	CT>GA	CT>GA	CT>GA	C	CT>GA	CT>GA	CT>GA	CT>GA	CT>GA	CT>GA	CT>GA	CT>GA
I	2373962	SPAC22H10.03c	C>T	C>T	C>T	C>T	C>T	C>T	C>T	C>T	C>T	C>T	C>T	C>T	C>T	C>T	C>T	C>T	C>T	C>T	C>T	C>T	C>T	C>T	C>T	C>T	C>T
I	2373964	SPAC22H10.03c	A>G	A>G	A>G	A>G	A>G	A>G	A>G	A>G	A>G	A>G	A>G	A>G	A>G	A>G	A>G	A>G	A>G	A>G	A>G	A>G	A>G	A>G	A>G	A>G	A>G
I	2421577	SPAC6B12.07c		C > del 1	C > del 1	C > del 1	C > del 1	C > del 1	C > del 1	C > del 1	C > del 1	C > del 1	C > del 1	C > del 1	C > del 1	C > del 1	C > del 1	C > del 1	C > del 1	C > del 1	C > del 1	C > del 1	C > del 1	C > del 1	C > del 1	C > del 1	C > del 1
I	2424539		G>A									G>A		G>A
I	2433345	SPAC6B12.12
I	2465836	SPAC19A8.10, SPAC19A8.11c	GT>AG	GT>AG	GT>AG	GT>AG	GT>AG			GT>AG	GT>AG	GT>AG	GT>AG	GT>AG		GT>AG							GT>AG	GT>AG		GT>AG	GT>AG
I	2474581
I	2499150	SPAC23H3.04	T > del 1	T > del 1			T > del 1			T	T > del 1	T > del 1	T > del 1	T > del 1				T		T > del 1	T > del 1	T	T > del 1	T > del 1		T > del 1	T > del 1	p.I39fs	p.I39fs			p.I39fs				p.I39fs	p.I39fs	p.I39fs	p.I39fs						p.I39fs	p.I39fs		p.I39fs	p.I39fs
I	2506044				T>A			T>A	T>A		T>A		T>A	T>A	T>A	T>A			T>A	T>A	T>A	T>A		T>A	T>A
I	2507462	SPAC23H3.08c	- > ins A	- > ins A	- > ins A	- > ins A	- > ins A	- > ins A	- > ins A	- > ins A	- > ins A	- > ins A	- > ins A	- > ins A	- > ins A	- > ins A	- > ins A	- > ins A	- > ins A	- > ins A	- > ins A	- > ins A	- > ins A	- > ins A	- > ins A	- > ins A	- > ins A
I	2510060		- > ins A	- > ins A	- > ins A	- > ins A	- > ins A	- > ins A	- > ins A	- > ins A	- > ins A	- > ins A	- > ins A	- > ins A	- > ins A	- > ins A	- > ins A	- > ins A	- > ins A	- > ins A	- > ins A	- > ins A	- > ins A	- > ins A	- > ins A	- > ins A	- > ins A
I	2517445	SPAC23H3.13c	G>C	G>C							G			G														p.R156G	p.R156G
I	2525188	SPNCRNA.832								A>T												- > ins T													p.L585F												p.F586fs
I	2525714		T > del 1													T										T > del 1
I	2577617	SPAC4A8.14	T>C	T>C	T>C	T				T>C	T>C	T	T>C	T	T		T	T>C								T>C	T>C
I	2588021	SPAC823.04	- > ins A	- > ins A	- > ins A	- > ins A	- > ins A	- > ins A	- > ins A	- > ins A	- > ins A	- > ins A	- > ins A	- > ins A	- > ins A	- > ins A	- > ins A	- > ins A	- > ins A	- > ins A	- > ins A	- > ins A	- > ins A	- > ins A	- > ins A	- > ins A	- > ins A	p.T80fs	p.T80fs	p.T80fs	p.T80fs	p.T80fs	p.T80fs	p.T80fs	p.T80fs	p.T80fs	p.T80fs	p.T80fs	p.T80fs	p.T80fs	p.T80fs	p.T80fs	p.T80fs	p.T80fs	p.T80fs	p.T80fs	p.T80fs	p.T80fs	p.T80fs
I	2588066	SPAC823.04	- > ins A	- > ins A	- > ins A	- > ins A				- > ins A	- > ins A	- > ins A	- > ins A	- > ins A		- > ins A	- > ins A							- > ins A	- > ins A			p.Q96fs	p.Q96fs	p.Q96fs	p.Q96fs				p.Q96fs	p.Q96fs	p.Q96fs	p.Q96fs	p.Q96fs		p.Q96fs	p.Q96fs							p.Q96fs
I	2594263					C		- > ins T	- > ins T	- > ins T	- > ins T		- > ins T	- > ins T		- > ins T			- > ins T	- > ins T	- > ins T				- > ins T	- > ins T
I	2594324							- > ins A	- > ins A	- > ins A					- > ins A	- > ins A			- > ins A	- > ins A	- > ins A	- > ins A			- > ins A
I	2605576
I	2605764	SPAC823.14	T>A		T>A	T>A	T>A	T>A	T>A	T>A	T>A	T>A	T>A	T>A	T>A	T>A	T>A	T>A	T>A	T>A	T>A	T>A	T>A	T>A	T>A	T>A	T>A
I	2605770	SPAC823.14								G>A	G>A	G>A	G	G>A
I	2605777	SPAC823.14								C>A			C	C>A
I	2605861	SPAC823.14	T > del 1	T > del 1	T > del 1	T > del 1	T > del 1	T > del 1	T > del 1	T > del 1	T > del 1	T	T > del 1	T	T > del 1	T > del 1	T > del 1	T > del 1	T > del 1	T > del 1	T > del 1	T > del 1	T > del 1	T > del 1	T > del 1	T > del 1	T > del 1
I	2607669	SPNCRNA.841			- > ins T	- > ins T	- > ins T	- > ins T	- > ins T	- > ins T	- > ins T				- > ins T	- > ins T	- > ins T	- > ins T	- > ins T	- > ins T	- > ins T	- > ins T	- > ins T	- > ins T	- > ins T		- > ins T			p.N116fs	p.N116fs	p.N116fs	p.N116fs	p.N116fs	p.N116fs	p.N116fs				p.N116fs	p.N116fs	p.N116fs	p.N116fs	p.N116fs	p.N116fs	p.N116fs	p.N116fs	p.N116fs	p.N116fs
I	2642022	SPAC4F8.15		A>T							A>T		A>T	A>T
I	2642023	SPAC4F8.15	A>T								A>T	A
I	2643596	SPAC4F8.14c			C>A	C>A	C>A	C>A	C>A	C>A		C>A	C>A		C>A	C>A	C>A	C>A	C>A	C>A	C>A	C>A	C>A	C>A	C>A	C>A	C>A
I	2643683	SPAC4F8.14c	G > del 1	G > del 1	G > del 1	G > del 1	G > del 1			G > del 1	G > del 1	G > del 1	G > del 1	G > del 1			G > del 1	G > del 1		G > del 1	G > del 1	G > del 1	G > del 1	G > del 1		G > del 1	G > del 1	p.Q20fs	p.Q20fs	p.Q20fs	p.Q20fs	p.Q20fs			p.Q20fs	p.Q20fs	p.Q20fs	p.Q20fs	p.Q20fs			p.Q20fs	p.Q20fs		p.Q20fs	p.Q20fs	p.Q20fs	p.Q20fs	p.Q20fs
I	2663979	SPAC4F8.08, SPNCRNA.200		T>C																									p..189R [SPNCRNA.200]
I	2675400	SPAC4F8.01
I	2675402	SPAC4F8.01
I	2675607	SPAC4F8.01	C>T	C>T				C	C	C>T	C	C>T	C>T	C>T						C	C>T	C
I	2675609	SPAC4F8.01	A>G	A>G				A	A	A>G	A>G	A>G	A>G	A>G						A	A	A
I	2677374	SPAC644.04	G>A	G>A	G>A	G>A	G>A	G>A		G>A	G>A	G>A	G>A	G>A	G>A	G>A	G>A	G>A	G>A	G>A	G>A	G>A	G>A	G>A	G>A	G>A	G>A
I	2683903	SPNCRNA.844	C > del 1	C > del 1	C > del 1	C > del 1	C > del 1	C > del 1	C > del 1	C > del 1	C > del 1	C > del 1	C > del 1	C > del 1	C > del 1	C > del 1	C > del 1	C > del 1	C > del 1	C > del 1	C > del 1	C > del 1	C > del 1	C > del 1	C > del 1	C > del 1	C > del 1	p.P456fs	p.P456fs	p.P456fs	p.P456fs	p.P456fs	p.P456fs	p.P456fs	p.P456fs	p.P456fs	p.P456fs	p.P456fs	p.P456fs	p.P456fs	p.P456fs	p.P456fs	p.P456fs	p.P456fs	p.P456fs	p.P456fs	p.P456fs	p.P456fs	p.P456fs
I	2693434	SPAC644.11c	A>G	A>G	A>G	A>G	A>G			A>G	A>G	A>G	A>G	A>G	A>G	A>G			A>G	A>G		A>G		A>G			A>G
I	2723603	SPAPB2B4.06	T>A	T>A	T>A	T>A	T>A	T>A	T>A	T>A	T>A	T>A	T>A	T>A	T>A	T>A	T>A	T>A	T>A	T>A	T>A	T>A	T>A	T>A	T>A	T>A	T>A
I	2723606	SPAPB2B4.06	A>T	A>T	A>T	A>T	A>T	A>T	A>T	A>T	A>T	A>T	A>T	A>T	A>T	A>T	A>T	A>T	A>T	A>T	A>T	A>T	A>T	A>T	A>T	A>T	A>T
I	2747078	SPAC6F6.08c	A>G	A>G	A>G	A>G	A>G	A>G	A>G	A>G	A>G	A>G	A>G	A>G	A>G	A>G	A>G	A>G	A>G	A>G	A>G	A>G	A>G	A>G	A>G	A>G	A>G
I	2759871	SPNCRNA.851	- > ins C	- > ins C	- > ins C	- > ins C	- > ins C	- > ins C	- > ins C	- > ins C	- > ins C	- > ins C	- > ins C	- > ins C	- > ins C	- > ins C	- > ins C	- > ins C	- > ins C	- > ins C	- > ins C	- > ins C	- > ins C	- > ins C	- > ins C	- > ins C	- > ins C	p.S361fs	p.S361fs	p.S361fs	p.S361fs	p.S361fs	p.S361fs	p.S361fs	p.S361fs	p.S361fs	p.S361fs	p.S361fs	p.S361fs	p.S361fs	p.S361fs	p.S361fs	p.S361fs	p.S361fs	p.S361fs	p.S361fs	p.S361fs	p.S361fs	p.S361fs
I	2762784	SPAC6F6.15, SPAC6F6.16c	TA > del 2	TA > del 2	TA > del 2	TA > del 2	TA > del 2	TA > del 2		TA > del 2	TA > del 2	TA > del 2	TA > del 2	TA > del 2		TA > del 2	TA > del 2	TA > del 2	TA > del 2	TA > del 2	TA > del 2	TA > del 2	TA > del 2	TA > del 2	TA > del 2	TA > del 2	TA > del 2
I	2845214										A > del 1
I	2867393	SPAC8F11.08c	T>A	T	T>A	T>A	T>A			T>A			T>A	T	T>A	T>A	T>A	T>A	T>A	T>A	T>A	T>A	T>A	T>A		T>A	T>A
I	2869173	SPAC8F11.09c	T>C	T>C							T>C	T>C	T
I	2876871	SPACUNK4.19												T > del 1
I	2890957													- > ins T
I	2913547	SPAC513.04												A > del 1																									p.N49fs
I	2932742	SPAC2E1P3.04, SPNCRNA.860								AT > del 2																									p.M20fs [SPNCRNA.860]
I	2949975	SPAPB24D3.01	AT > del 2	AT > del 2	AT > del 2	AT > del 2	AT > del 2	AT > del 2	AT > del 2	AT > del 2	AT > del 2	AT > del 2	AT > del 2	AT > del 2	AT > del 2	AT > del 2	AT > del 2	AT > del 2	AT > del 2	AT > del 2	AT > del 2	AT > del 2	AT > del 2	AT > del 2	AT > del 2	AT > del 2	AT > del 2
I	2977184
I	2978208	SPAPB1A11.01, SPNCRNA.868												T>C																									p.V133A [SPAPB1A11.01]; p.T384A [SPNCRNA.868]
I	2991272	SPAC31G5.02	G									G>C
I	3014394	SPAC31G5.15, SPAC31G5.16c	T > del 1
I	3029967	SPAC1786.01c	C>G	C>G		C>G	C>G							C>G
I	3029969	SPAC1786.01c	T>A	T>A		T>A	T>A							T>A
I	3029971	SPAC1786.01c	C>G	C>G	C>G		C>G				C			C>G
I	3033365	SPNCRNA.877												C>T										C>T															p.(=)										p.(=)
I	3033372	SPNCRNA.877					C							C>T			C																						p.R9K
I	3033785	SPAC1786.04											A>C																									p.(=)
I	3066663	SPAC24C9.11			- > ins T	- > ins T	- > ins T	- > ins T	- > ins T				- > ins T	- > ins T	- > ins T	- > ins T	- > ins T	- > ins T	- > ins T	- > ins T	- > ins T	- > ins T	- > ins T	- > ins T	- > ins T	- > ins T	- > ins T
I	3105439	SPAC589.07c, SPNCRNA.560	AC>TT																									p.T362F [SPNCRNA.560]
I	3111508	SPAC589.12	A>G	A>G	A>G	A>G	A>G	A>G	A>G	A>G	A>G	A>G	A>G	A>G	A>G	A>G	A>G	A>G	A>G	A>G	A>G	A>G	A>G	A>G	A>G	A>G	A>G	p.E375G	p.E375G	p.E375G	p.E375G	p.E375G	p.E375G	p.E375G	p.E375G	p.E375G	p.E375G	p.E375G	p.E375G	p.E375G	p.E375G	p.E375G	p.E375G	p.E375G	p.E375G	p.E375G	p.E375G	p.E375G	p.E375G
I	3114128	SPAC688.02c	C	C>G		C	C>G
I	3115841	SPAC688.04c	C>A	C>A	C>A	C>A	C>A	C>A	C>A	C>A	C>A	C>A	C>A	C>A	C>A	C>A	C>A	C>A	C>A	C>A	C>A	C>A	C>A	C>A	C>A	C>A	C>A
I	3119299	SPAC688.07c	G>A		G>A	G>A	G>A	G>A	G>A	G>A	G>A	G>A	G>A	G>A	G>A	G>A	G>A	G>A	G>A	G>A	G>A	G>A	G>A	G>A	G>A	G>A	G>A
I	3125118	SPAC688.08	- > ins T	- > ins T	- > ins T	- > ins T	- > ins T	- > ins T	- > ins T	- > ins T	- > ins T	- > ins T	- > ins T	- > ins T	- > ins T	- > ins T	- > ins T	- > ins T	- > ins T	- > ins T	- > ins T	- > ins T	- > ins T	- > ins T	- > ins T	- > ins T	- > ins T	p.I653fs	p.I653fs	p.I653fs	p.I653fs	p.I653fs	p.I653fs	p.I653fs	p.I653fs	p.I653fs	p.I653fs	p.I653fs	p.I653fs	p.I653fs	p.I653fs	p.I653fs	p.I653fs	p.I653fs	p.I653fs	p.I653fs	p.I653fs	p.I653fs	p.I653fs
I	3129393	SPAC688.09
I	3141363	SPAC688.14, SPNCRNA.890	C>T																									p.R607Q [SPNCRNA.890]
I	3157581				- > ins Ax12									- > ins Ax8
I	3166855	SPNCRNA.892, SPAC3G9.09c		C>A																									p.(=) [SPNCRNA.892]
I	3166860	SPAC3G9.09c, SPNCRNA.892		TT>AA								T																	p.L39_I40delinsFF [SPNCRNA.892]
I	3175909	SPAC3G9.05	A>T	A>T	A>T	A>T	A>T			A	A>T	A	A	A>T	A		A>T	A>T		A>T	A>T	A>T	A>T	A>T		A>T	A>T
I	3177046	SPAC3G9.04	A>T	A>T	A>T	A>T	A>T			A>T				A>T	A>T		A	A>T	A>T	A>T	A>T	A>T	A>T	A>T		A>T	A>T
I	3178494	SPNCRNA.893	- > ins T	- > ins T	- > ins T	- > ins T	- > ins T	- > ins T	- > ins T	- > ins T	- > ins T	- > ins T	- > ins T	- > ins T	- > ins T	- > ins T	- > ins T	- > ins T	- > ins T	- > ins T	- > ins T	- > ins T	- > ins T	- > ins T	- > ins T	- > ins T	- > ins T	p.F189fs	p.F189fs	p.F189fs	p.F189fs	p.F189fs	p.F189fs	p.F189fs	p.F189fs	p.F189fs	p.F189fs	p.F189fs	p.F189fs	p.F189fs	p.F189fs	p.F189fs	p.F189fs	p.F189fs	p.F189fs	p.F189fs	p.F189fs	p.F189fs	p.F189fs
I	3179238	SPNCRNA.893		G>C		G>C	G>C	G>C	G>C	G>C	G>C	G>C	G>C	G>C	G>C	G>C	G>C	G>C	G>C	G>C	G>C	G>C	G>C	G>C	G>C	G>C	G>C		p..436Y		p..436Y	p..436Y	p..436Y	p..436Y	p..436Y	p..436Y	p..436Y	p..436Y	p..436Y	p..436Y	p..436Y	p..436Y	p..436Y	p..436Y	p..436Y	p..436Y	p..436Y	p..436Y	p..436Y
I	3179820	SPAC3G9.03	C>T	C>T	C>T	C>T	C>T	C>T		C>T	C>T	C>T	C>T	C>T	C>T	C>T	C>T	C>T	C>T	C>T	C>T	C>T	C>T	C>T	C>T	C>T	C>T
I	3183087	SPAC3G9.01		- > ins A	- > ins A	- > ins A	- > ins A	- > ins A	- > ins A	- > ins A	- > ins A	- > ins A	- > ins A	- > ins A	- > ins A	- > ins A	- > ins A	- > ins A	- > ins A	- > ins A	- > ins A	- > ins A	- > ins A	- > ins A	- > ins A	- > ins A	- > ins A
I	3197528	SPAC1486.05	- > ins G	- > ins G						- > ins G	- > ins G	- > ins G	- > ins G	- > ins G														p.G168fs	p.G168fs						p.G168fs	p.G168fs	p.G168fs	p.G168fs	p.G168fs
I	3204845	SPAC1486.06	G>A	G>A	G>A	G>A	G>A	G>A	G>A	G>A	G>A	G>A	G>A	G>A	G>A	G>A	G>A	G>A	G>A	G>A	G>A	G>A	G>A	G>A	G>A	G>A	G>A	p.R162Q	p.R162Q	p.R162Q	p.R162Q	p.R162Q	p.R162Q	p.R162Q	p.R162Q	p.R162Q	p.R162Q	p.R162Q	p.R162Q	p.R162Q	p.R162Q	p.R162Q	p.R162Q	p.R162Q	p.R162Q	p.R162Q	p.R162Q	p.R162Q	p.R162Q
I	3242150	SPAC6G9.01c	A>T	A>T						A>T	A>T	A>T	A>T	A>T
I	3245221	SPAC6G9.02c
I	3275874	SPAC6G9.14	- > ins T	- > ins T	- > ins T	- > ins T	- > ins T	- > ins T	- > ins T	- > ins T	- > ins T	- > ins T	- > ins T	- > ins T	- > ins T	- > ins T	- > ins T	- > ins T	- > ins T	- > ins T	- > ins T	- > ins T	- > ins T	- > ins T	- > ins T	- > ins T	- > ins T
I	3275879	SPAC6G9.14	G>A	G>A	G>A	G>A	G>A	G>A	G>A	G>A	G>A	G>A	G>A	G>A	G>A	G>A	G>A	G>A	G>A	G>A	G>A	G>A	G>A	G>A	G>A	G>A	G>A
I	3299172	SPAPB1E7.06c		A										A>G																									p.S186P
I	3299175	SPAPB1E7.06c												A>G																									p.S185P
I	3299997	SPAPB1E7.06c							- > ins A			- > ins A				- > ins A
I	3302670		C>G		C>G	C>G	C>G	C>G	C>G	C>G	C>G	C>G	C>G	C>G	C>G	C>G	C>G	C>G	C>G	C>G	C>G	C>G	C>G	C>G	C>G	C>G	C>G
I	3321759												C				C>T	C>T				C>T	C>T	C>T		C>T	C>T
I	3380405	SPAC8E11.05c
I	3381454	SPAC8E11.04c	T>A	T>A	T>A	T>A	T>A	T>A	T>A	T>A	T>A	T>A	T>A	T>A	T>A	T>A	T>A	T>A	T>A	T>A	T>A	T>A	T>A	T>A	T>A	T>A	T>A
I	3381456	SPAC8E11.04c	T>A	T>A	T>A	T>A	T>A	T>A	T>A	T>A	T>A	T>A	T>A	T>A	T>A	T>A	T>A	T>A	T>A	T>A	T>A	T>A	T>A	T>A	T>A	T>A	T>A
I	3384339	SPAC8E11.02c	T>C	T>C							T>C			T>C
I	3391683													TA > del 2
I	3402132	SPAC959.09c	TC > del 2	TC > del 2	TC > del 2	TC > del 2	TC > del 2	TC > del 2	TC > del 2	TC > del 2	T	TC > del 2	TC > del 2	TC > del 2	TC > del 2	TC > del 2	TC > del 2	TC > del 2	TC > del 2	TC > del 2	TC > del 2	TC > del 2	TC > del 2	TC > del 2	TC > del 2	TC > del 2	TC > del 2
I	3402136	SPAC959.09c	A>T	A>T	A>T	A>T	A>T	A>T	A>T	A>T	A>T	A>T	A>T	A>T	A>T	A>T	A>T	A>T	A>T	A>T	A>T	A>T	A>T	A>T	A>T	A>T	A>T
I	3403624	SPAC959.09c	C>G	C>G		C	C>G			C>G	C>G		C>G	C>G	C				C>G		C			C>G	C>G	C>G	C>G
I	3404753											A>T
I	3410672				- > ins A							- > ins A						- > ins A	- > ins A
I	3450131	SPAC3A11.09	T > del 1	T > del 1	T > del 1	T > del 1	T > del 1	T > del 1	T > del 1	T > del 1	T > del 1	T > del 1	T > del 1	T > del 1	T > del 1	T > del 1	T > del 1	T > del 1	T > del 1	T > del 1	T > del 1	T > del 1	T > del 1	T > del 1	T > del 1	T > del 1	T > del 1
I	3460318	SPAC3A11.06	- > ins C	- > ins C	- > ins C	- > ins C	- > ins C	- > ins C	- > ins C	- > ins C	- > ins C	- > ins C	- > ins C	- > ins C	- > ins C	- > ins C	- > ins C	- > ins C	- > ins C	- > ins C	- > ins C	- > ins C	- > ins C	- > ins C	- > ins C	- > ins C	- > ins C	p.E368fs	p.E368fs	p.E368fs	p.E368fs	p.E368fs	p.E368fs	p.E368fs	p.E368fs	p.E368fs	p.E368fs	p.E368fs	p.E368fs	p.E368fs	p.E368fs	p.E368fs	p.E368fs	p.E368fs	p.E368fs	p.E368fs	p.E368fs	p.E368fs	p.E368fs
I	3466007	SPAC3A11.04	C>G		C>G	C>G	C>G							C>G	C		C>G	C>G			C>G	C>G	C	C>G		C>G	C>G
I	3477397	SPAC328.02			A > del 1	A > del 1		A	A > del 1	A > del 1	A > del 1				A > del 1	A > del 1	A > del 1	A > del 1	A > del 1	A	A	A	A	A > del 1		A > del 1	A
I	3504310	SPAC16E8.02	G>T	G>T	G>T	G>T	G>T	G	G>T	G>T	G>T	G>T	G>T	G>T	G	G>T		G		G>T	G>T	G	G>T	G>T	G>T	G>T	G>T
I	3512847	SPAC16E8.07c	C>A	C>A	C>A	C>A	C>A	C>A	C>A	C>A	C>A	C>A	C>A	C>A	C>A	C>A	C>A	C>A	C>A	C>A	C>A	C>A	C>A	C>A	C>A	C>A	C>A
I	3515932	SPAC16E8.09	G>A	G>A	G>A		G>A			G>A	G		G>A	G			G>A	G	G>A	G>A		G	G>A	G>A		G>A	G>A
I	3528106	SPAC16E8.14c, SPAC16E8.15								C>G
I	3538413	SPAC1B1.01	- > ins T	- > ins T	- > ins T	- > ins T	- > ins T	- > ins T	- > ins T	- > ins T	- > ins T	- > ins T	- > ins T	- > ins T	- > ins T	- > ins T	- > ins T	- > ins T	- > ins T	- > ins T	- > ins T	- > ins T	- > ins T	- > ins T	- > ins T	- > ins T	- > ins T
I	3538428	SPAC1B1.01	- > ins T	- > ins T	- > ins T	- > ins T	- > ins T	- > ins T	- > ins T	- > ins T	- > ins T	- > ins T	- > ins T	- > ins T	- > ins T	- > ins T	- > ins T	- > ins T	- > ins T	- > ins T	- > ins T	- > ins T	- > ins T	- > ins T	- > ins T	- > ins T	- > ins T
I	3538436	SPAC1B1.01	- > ins A	- > ins A	- > ins A	- > ins A	- > ins A	- > ins A	- > ins A	- > ins A		- > ins A		- > ins A	- > ins A	- > ins A	- > ins A	- > ins A	- > ins A	- > ins A	- > ins A	- > ins A	- > ins A	- > ins A		- > ins A	- > ins A
I	3538449	SPAC1B1.01	- > ins TA	- > ins TA	- > ins TA	- > ins TA	- > ins TA	- > ins TA	- > ins TA	- > ins TA	- > ins TA	- > ins TA	- > ins TA	- > ins TA	- > ins TA	- > ins TA	- > ins TA	- > ins TA	- > ins TA	- > ins TA	- > ins TA	- > ins TA	- > ins TA	- > ins TA	- > ins TA	- > ins TA	- > ins TA
I	3538450	SPAC1B1.01	A>T	A>T	A>T	A>T	A>T	A>T	A>T	A>T	A>T	A>T	A>T	A>T	A>T	A>T	A>T	A>T	A>T	A>T	A>T	A>T	A>T	A>T	A>T	A>T	A>T
I	3538456	SPAC1B1.01	- > ins AT	- > ins AT	- > ins AT	- > ins AT	- > ins AT	- > ins AT	- > ins AT	- > ins AT	- > ins AT	- > ins AT	- > ins AT	- > ins AT	- > ins AT	- > ins AT	- > ins AT	- > ins AT	- > ins AT	- > ins AT	- > ins AT	- > ins AT	- > ins AT	- > ins AT	- > ins AT	- > ins AT	- > ins AT
I	3547334	SPAC1B1.04c
I	3548572		T>A							T>A
I	3578654	SPAC17A2.11, SPNCRNA.918								G>T	G																								p.N892K [SPNCRNA.918]
I	3583106		G>A	G>A	G>A	G>A	G>A	G>A	G>A	G>A	G>A	G>A	G>A	G>A	G>A	G>A	G>A	G>A	G>A	G>A	G>A	G>A	G>A	G>A	G>A	G>A	G>A
I	3612418	SPAC17G6.12	T>A	T>A	T>A	T>A	T>A	T>A	T>A	T>A	T>A	T>A	T>A	T>A	T>A	T>A	T>A	T>A	T>A	T>A	T>A	T>A	T>A	T>A	T>A	T>A	T>A
I	3612421	SPAC17G6.12	G>C	G>C	G>C	G>C	G>C	G>C	G>C	G>C	G>C	G>C	G>C	G>C	G>C	G>C	G>C	G>C	G>C	G>C	G>C	G>C	G>C	G>C	G>C	G>C	G>C
I	3623045	SPAC17G6.16c	AC>TA	AC>TA	AC>TA	AC>TA	AC>TA	AC>TA	AC>TA	AC>TA	AC>TA	AC>TA	AC>TA	AC>TA		AC>TA	AC>TA		AC>TA	AC>TA		AC>TA	AC>TA	AC>TA
I	3659005	SPAC8C9.10c, SPAC8C9.11								A	A>T
I	3659724	SPAC8C9.11, SPNCRNA.228	C>T							C>T			C>T	C>T		C			C					C				p.(=) [SPNCRNA.228]							p.(=) [SPNCRNA.228]			p.(=) [SPNCRNA.228]	p.(=) [SPNCRNA.228]
I	3665610		- > ins C	- > ins C	- > ins C	- > ins C	- > ins C	- > ins C	- > ins C	- > ins C	- > ins C	- > ins C	- > ins C	- > ins C	- > ins C	- > ins C	- > ins C	- > ins C	- > ins C	- > ins C	- > ins C	- > ins C	- > ins C	- > ins C	- > ins C	- > ins C	- > ins C
I	3667060	SPAC8C9.14	G>A	G>A	G>A	G>A	G>A			G>A	G>A	G>A	G>A	G>A					G>A					G>A			G>A
I	3700378		A>T		A					A>T		A>T	A>T	A>T	A>T
I	3712065	SPAC15A10.13, SPNCRNA.930	A>C	A>C	A>C	A>C	A>C	A>C	A>C	A					A>C	A>C	A>C	A>C	A>C	A>C	A>C	A>C	A>C	A>C	A>C	A>C	A>C	p..1521E [SPNCRNA.930]	p..1521E [SPNCRNA.930]	p..1521E [SPNCRNA.930]	p..1521E [SPNCRNA.930]	p..1521E [SPNCRNA.930]	p..1521E [SPNCRNA.930]	p..1521E [SPNCRNA.930]						p..1521E [SPNCRNA.930]	p..1521E [SPNCRNA.930]	p..1521E [SPNCRNA.930]	p..1521E [SPNCRNA.930]	p..1521E [SPNCRNA.930]	p..1521E [SPNCRNA.930]	p..1521E [SPNCRNA.930]	p..1521E [SPNCRNA.930]	p..1521E [SPNCRNA.930]	p..1521E [SPNCRNA.930]
I	3729732			G>A	G>A	G>A	G>A								G>A		G>A	G>A	G	G>A	G	G>A	G>A	G>A		G	G>A
I	3730369	SPAC15E1.08		- > ins T	- > ins T	- > ins T	- > ins T	- > ins T	- > ins T	- > ins T	- > ins T	- > ins T	- > ins T	- > ins T	- > ins T	- > ins T	- > ins T	- > ins T	- > ins T	- > ins T	- > ins T	- > ins T	- > ins T	- > ins T	- > ins T	- > ins T	- > ins T
I	3738465	SPAP7G5.03		G>T			G>T				G>T		G>T						G>T				G
I	3756387											T>A
I	3767945										A>G
I	3795596	SPAC1556.01c		CT > del 2
I	3795600	SPAC1556.01c		C>T
I	3796093
I	3818167	SPAC1F12.08, SPNCRNA.937		T>C				T>C	T>C	T	T					T>C					T>C		T>C	T>C	T>C	T>C	T>C		p.(=) [SPNCRNA.937]				p.(=) [SPNCRNA.937]	p.(=) [SPNCRNA.937]							p.(=) [SPNCRNA.937]					p.(=) [SPNCRNA.937]		p.(=) [SPNCRNA.937]	p.(=) [SPNCRNA.937]
I	3822456	SPAC4H3.01			G>T	G>T	G>T										G>T	G>T		G>T		G>T	G>T	G>T		G>T	G>T
I	3822458	SPAC4H3.01			A>T	A>T	A>T										A>T	A>T		A>T		A>T	A>T	A>T		A>T	A>T
I	3823055	SPAC4H3.01	T>A	T>A						T>A	T>A	T>A	T>A	T>A
I	3823928	SPAC4H3.01	A>T	A>T								A	A>T
I	3850542	SPAC4H3.11c									G>A
I	3854795	SPAC4H3.14c	C>A				C>A														C>A		C>A	C>A		C>A	C>A
I	3854798	SPAC4H3.14c	AC>TT	A			AC>TT														AC>TT		AC>TT	AC>TT		AC>TT	AC>TT
I	3855791	SPAC1071.01c	T > del 1	T > del 1	T > del 1	T > del 1	T > del 1	T > del 1	T > del 1	T > del 1	T > del 1	T > del 1	T > del 1	T > del 1	T > del 1	T > del 1	T > del 1	T > del 1	T > del 1	T > del 1	T > del 1	T > del 1	T > del 1	T > del 1	T > del 1	T > del 1	T > del 1
I	3879458	SPNCRNA.945, SPAC1071.13	T>A							T>A	T>A	T	T	T>A														p.Y272F [SPNCRNA.945]							p.Y272F [SPNCRNA.945]	p.Y272F [SPNCRNA.945]			p.Y272F [SPNCRNA.945]
I	3898005											- > ins A							- > ins A		C
I	3916299	SPAC323.06c	C>A		C>A	C>A	C>A	C>A	C	C>A	C>A		C>A	C>A	C>A	C>A	C>A	C>A	C>A	C>A	C>A	C>A	C>A	C>A	C>A	C>A	C>A
I	3916339	SPAC323.06c	C>G	C>G	C>G	C>G	C>G	C>G	C>G	C>G	C>G	C	C		C>G	C>G	C>G	C>G	C>G	C>G	C>G	C>G	C>G	C>G	C>G	C>G	C>G
I	3917337	SPAC323.06c		T>G	T>G	T>G	T>G	T>G	T>G				T>G		T>G	T>G	T>G	T>G	T>G	T>G	T>G		T>G	T>G	T>G	T>G	T>G
I	3917339	SPAC323.06c		T>G	T>G	T>G	T>G	T>G	T>G				T		T>G	T>G	T>G	T>G	T>G	T>G	T>G		T>G	T>G	T>G	T>G	T>G
I	3917345	SPAC323.06c	A>C	A>C	A>C	A>C	A>C	A>C	A>C	A			A	A	A>C	A>C	A>C	A>C	A>C	A>C	A>C		A>C	A>C	A>C	A>C	A>C
I	3933841	SPAC2F3.06c		A>T
I	3939558	SPNCRNA.949	A	A										A>T									A>T	A>T		A>T													p.L260Q									p.L260Q	p.L260Q
I	3940025	SPAC2F3.09, SPNCRNA.949	- > ins T	- > ins T	- > ins T	- > ins T	- > ins T	- > ins T	- > ins T	- > ins T	- > ins T	- > ins T	- > ins T	- > ins T	- > ins T	- > ins T	- > ins T	- > ins T	- > ins T	- > ins T	- > ins T	- > ins T	- > ins T	- > ins T	- > ins T	- > ins T		p.N104fs [SPNCRNA.949]	p.N104fs [SPNCRNA.949]	p.N104fs [SPNCRNA.949]	p.N104fs [SPNCRNA.949]	p.N104fs [SPNCRNA.949]	p.N104fs [SPNCRNA.949]	p.N104fs [SPNCRNA.949]	p.N104fs [SPNCRNA.949]	p.N104fs [SPNCRNA.949]	p.N104fs [SPNCRNA.949]	p.N104fs [SPNCRNA.949]	p.N104fs [SPNCRNA.949]	p.N104fs [SPNCRNA.949]	p.N104fs [SPNCRNA.949]	p.N104fs [SPNCRNA.949]	p.N104fs [SPNCRNA.949]	p.N104fs [SPNCRNA.949]	p.N104fs [SPNCRNA.949]	p.N104fs [SPNCRNA.949]	p.N104fs [SPNCRNA.949]	p.N104fs [SPNCRNA.949]	p.N104fs [SPNCRNA.949]
I	3948535	SPAC2F3.12c			T									- > ins TTGC
I	3976011	SPAPB18E9.01, SPNCRNA.952	T>A	T>A	T>A	T>A	T>A	T>A	T>A	T>A	T>A	T>A	T>A	T>A	T>A	T>A	T>A		T>A		T>A			T>A	T>A			p.S68C [SPNCRNA.952]	p.S68C [SPNCRNA.952]	p.S68C [SPNCRNA.952]	p.S68C [SPNCRNA.952]	p.S68C [SPNCRNA.952]	p.S68C [SPNCRNA.952]	p.S68C [SPNCRNA.952]	p.S68C [SPNCRNA.952]	p.S68C [SPNCRNA.952]	p.S68C [SPNCRNA.952]	p.S68C [SPNCRNA.952]	p.S68C [SPNCRNA.952]	p.S68C [SPNCRNA.952]	p.S68C [SPNCRNA.952]	p.S68C [SPNCRNA.952]		p.S68C [SPNCRNA.952]		p.S68C [SPNCRNA.952]			p.S68C [SPNCRNA.952]
I	3992214	SPAPB15E9.02c, SPNCRNA.954	C>A	C > del 1	C>A	C>A	C>A			C>A	C>A	C>A	C>A	C>A							C>A		C>A	C>A		C>A	C>A	p.W77C [SPAPB15E9.02c]; p.N291K [SPNCRNA.954]	p.W77fs [SPAPB15E9.02c]; p.N291fs [SPNCRNA.954]	p.W77C [SPAPB15E9.02c]; p.N291K [SPNCRNA.954]	p.W77C [SPAPB15E9.02c]; p.N291K [SPNCRNA.954]	p.W77C [SPAPB15E9.02c]; p.N291K [SPNCRNA.954]			p.W77C [SPAPB15E9.02c]; p.N291K [SPNCRNA.954]	p.W77C [SPAPB15E9.02c]; p.N291K [SPNCRNA.954]	p.W77C [SPAPB15E9.02c]; p.N291K [SPNCRNA.954]	p.W77C [SPAPB15E9.02c]; p.N291K [SPNCRNA.954]	p.W77C [SPAPB15E9.02c]; p.N291K [SPNCRNA.954]							p.W77C [SPAPB15E9.02c]; p.N291K [SPNCRNA.954]		p.W77C [SPAPB15E9.02c]; p.N291K [SPNCRNA.954]	p.W77C [SPAPB15E9.02c]; p.N291K [SPNCRNA.954]
I	3993805	SPAPB15E9.02c, SPAPB15E9.06									C>A
I	3993810	SPAPB15E9.02c, SPAPB15E9.06									T>A
I	3995386				T>A	T>A	T>A	T>A	T>A		T>A				T>A	T	T>A	T>A	T>A	T>A	T>A	T>A	T>A	T>A	T>A	T>A	T>A
I	4005151	SPAC27E2.02, SPNCRNA.955	T	T>A	T>A	T>A	T>A		T					T>A	T>A	T>A	T>A	T>A	T>A	T>A	T>A	T>A	T>A	T>A	T>A	T>A	T>A		p.Y161F [SPNCRNA.955]	p.Y161F [SPNCRNA.955]	p.Y161F [SPNCRNA.955]	p.Y161F [SPNCRNA.955]							p.Y161F [SPNCRNA.955]	p.Y161F [SPNCRNA.955]	p.Y161F [SPNCRNA.955]	p.Y161F [SPNCRNA.955]	p.Y161F [SPNCRNA.955]	p.Y161F [SPNCRNA.955]	p.Y161F [SPNCRNA.955]	p.Y161F [SPNCRNA.955]	p.Y161F [SPNCRNA.955]	p.Y161F [SPNCRNA.955]	p.Y161F [SPNCRNA.955]
I	4016239	SPAC27E2.05	G>T	G>T	G>T	G>T	G>T	G>T	G>T	G>T	G>T	G	G>T	G>T	G>T	G>T	G>T	G>T	G>T	G>T	G>T	G>T	G>T	G>T	G>T	G>T	G>T
I	4043912	SPAC19G12.01c										A>C
I	4044152	SPAC19G12.01c									- > ins A
I	4054626	SPAC19G12.07c	C>T	C>T	C>T	C>T	C>T	C>T	C>T	C>T	C>T	C>T	C>T	C>T	C>T	C>T	C>T	C>T	C>T	C>T	C>T	C>T	C>T	C>T	C>T	C>T	C>T
I	4066727	SPAC19G12.17	C>T	C>T	C>T	C>T	C>T	C>T		C>T	C>T	C	C>T	C>T	C>T	C>T	C>T	C>T	C>T	C>T	C>T	C>T	C>T	C>T	C>T	C>T	C>T
I	4083490	SPAC23A1.02c			G>C	G>C	G>C	G>C	G>C	G>C	G>C		G>C		G>C	G>C	G>C	G>C	G>C	G>C	G>C	G>C	G>C	G>C	G>C	G>C	G>C
I	4083770	SPAC23A1.03	G>A	G>A						G>A	G>A	G>A	G>A	G>A							G>A		G>A	G>A		G>A
I	4093108	SPAC23A1.07	T>C	T>C	T>C	T>C	T>C	T>C	T>C	T>C	T>C	T>C	T>C	T>C	T>C	T>C	T>C	T>C	T>C	T>C	T>C	T>C	T>C	T>C	T>C	T>C	T>C
I	4112106	SPAC23A1.18c		- > ins A
I	4118942	SPAC26H5.02c	A>G	A>G	A>G	A>G	A>G	A>G	A>G	A>G	A>G	A>G	A>G	A>G	A>G	A>G	A>G	A>G	A>G	A>G	A>G	A>G	A>G	A>G	A>G	A>G	A>G	p.V11A	p.V11A	p.V11A	p.V11A	p.V11A	p.V11A	p.V11A	p.V11A	p.V11A	p.V11A	p.V11A	p.V11A	p.V11A	p.V11A	p.V11A	p.V11A	p.V11A	p.V11A	p.V11A	p.V11A	p.V11A	p.V11A
I	4119655	SPAC26H5.03, SPNCRNA.959	A > del 1	A	A > del 1	A > del 1	A > del 1	A > del 1	A > del 1	A > del 1	A	A > del 1	A > del 1	A > del 1	A > del 1	A > del 1	A > del 1	A > del 1	A > del 1	A > del 1	A > del 1	A > del 1	A > del 1	A > del 1	A > del 1	A > del 1	A > del 1	p.F345fs [SPNCRNA.959]		p.F345fs [SPNCRNA.959]	p.F345fs [SPNCRNA.959]	p.F345fs [SPNCRNA.959]	p.F345fs [SPNCRNA.959]	p.F345fs [SPNCRNA.959]	p.F345fs [SPNCRNA.959]		p.F345fs [SPNCRNA.959]	p.F345fs [SPNCRNA.959]	p.F345fs [SPNCRNA.959]	p.F345fs [SPNCRNA.959]	p.F345fs [SPNCRNA.959]	p.F345fs [SPNCRNA.959]	p.F345fs [SPNCRNA.959]	p.F345fs [SPNCRNA.959]	p.F345fs [SPNCRNA.959]	p.F345fs [SPNCRNA.959]	p.F345fs [SPNCRNA.959]	p.F345fs [SPNCRNA.959]	p.F345fs [SPNCRNA.959]
I	4140090	SPNCRNA.963									- > ins T																									p.N5fs
I	4152348	SPAC26H5.13c	AA>TT	AA>TT	AA>TT	AA>TT	AA>TT	AA>TT	AA>TT	AA>TT	AA>TT	AA>TT	AA>TT	AA>TT	AA>TT	AA>TT	AA>TT	AA>TT	AA>TT	AA>TT	AA>TT	AA>TT	AA>TT	AA>TT	AA>TT	AA>TT	AA>TT
I	4153642		G>T
I	4153648			C>T						C>T			C	C
I	4153651			C>T						C>T
I	4177968	SPAC25B8.12c	G>A	G>A						G>A	G>A	G>A	G>A	G>A
I	4179642										A > del 1												A
I	4179698		A>T	A>T		A>T	A>T			A>T	A>T	A>T	A>T	A>T										A
I	4179730			A>T							A												A>T
I	4183337													T>A
I	4184229
I	4184703												G>A
I	4212456
I	4239374													A>T
I	4241107												A>T
I	4241118													G>T
I	4241119
I	4270735	SPAC2C4.06c	C>T			C>T	C>T								C>T			C>T		C>T	C>T	C>T	C>T	C>T		C>T	C>T
I	4276246	SPAC2C4.09	T>C
I	4276890	SPAC2C4.09	- > ins T	- > ins T	- > ins T	- > ins T	- > ins T	- > ins T	- > ins T	- > ins T	- > ins T	- > ins T	- > ins T	- > ins T	- > ins T	- > ins T	- > ins T	- > ins T	- > ins T	- > ins T	- > ins T	- > ins T	- > ins T	- > ins T	- > ins T	- > ins T	- > ins T
I	4299959	SPAC25G10.03	G>T	G>T	G>T	G>T	G>T			G>T	G>T	G>T	G>T	G>T	G>T		G>T	G>T		G>T	G>T	G>T	G>T	G>T	G>T	G>T	G>T
I	4304169		- > ins A	- > ins A	- > ins A	- > ins A	- > ins A	- > ins A	- > ins A	- > ins A	- > ins A	- > ins A	- > ins A	- > ins A	- > ins A	- > ins A	- > ins A	- > ins A	- > ins A	- > ins A	- > ins A	- > ins A	- > ins A	- > ins A	- > ins A	- > ins A	- > ins A
I	4338695	SPAC23D3.02											T > del 1
I	4374343	SPAC23D3.14c					G > del 1	G > del 1	G > del 1	G > del 1	G > del 1	G > del 1	G > del 1		G > del 1	G > del 1	G > del 1		G > del 1	G > del 1	G > del 1		G > del 1	G > del 1	G > del 1	G > del 1	G > del 1
I	4375421	SPAC1527.01	A>T	A>T	A>T	A>T	A>T	A>T	A>T	A>T	A>T	A>T	A>T	A>T	A>T	A>T	A>T	A>T	A>T	A>T	A>T	A>T	A>T	A>T	A>T	A>T	A>T
I	4386268	SPAC1527.03		G>A				G				G>A	G > del 1	G>A					G	G>A					G	G
I	4394766	SPAC30.03c			- > ins A		C				- > ins A									- > ins A		- > ins A		- > ins A			- > ins A
I	4407494	SPAC29E6.02, SPAC29E6.03c	- > ins G	- > ins G	- > ins G	- > ins G	- > ins G	- > ins G	- > ins G	- > ins G	- > ins G	- > ins G	- > ins G	- > ins G	- > ins G	- > ins G	- > ins G	- > ins G	- > ins G	- > ins G	- > ins G	- > ins G	- > ins G	- > ins G	- > ins G	- > ins G	- > ins G	p.K591fs [SPAC29E6.03c]	p.K591fs [SPAC29E6.03c]	p.K591fs [SPAC29E6.03c]	p.K591fs [SPAC29E6.03c]	p.K591fs [SPAC29E6.03c]	p.K591fs [SPAC29E6.03c]	p.K591fs [SPAC29E6.03c]	p.K591fs [SPAC29E6.03c]	p.K591fs [SPAC29E6.03c]	p.K591fs [SPAC29E6.03c]	p.K591fs [SPAC29E6.03c]	p.K591fs [SPAC29E6.03c]	p.K591fs [SPAC29E6.03c]	p.K591fs [SPAC29E6.03c]	p.K591fs [SPAC29E6.03c]	p.K591fs [SPAC29E6.03c]	p.K591fs [SPAC29E6.03c]	p.K591fs [SPAC29E6.03c]	p.K591fs [SPAC29E6.03c]	p.K591fs [SPAC29E6.03c]	p.K591fs [SPAC29E6.03c]	p.K591fs [SPAC29E6.03c]
I	4410192	SPAC29E6.04, SPAC29E6.05c	G > del 1	G > del 1	G > del 1	G > del 1	G > del 1		G > del 1	G > del 1	G > del 1	G > del 1	G > del 1	G > del 1	G > del 1	G > del 1		G > del 1		G > del 1	G > del 1	G > del 1	G > del 1	G > del 1		G > del 1	G > del 1	p.G140fs [SPAC29E6.04]	p.G140fs [SPAC29E6.04]	p.G140fs [SPAC29E6.04]	p.G140fs [SPAC29E6.04]	p.G140fs [SPAC29E6.04]		p.G140fs [SPAC29E6.04]	p.G140fs [SPAC29E6.04]	p.G140fs [SPAC29E6.04]	p.G140fs [SPAC29E6.04]	p.G140fs [SPAC29E6.04]	p.G140fs [SPAC29E6.04]	p.G140fs [SPAC29E6.04]	p.G140fs [SPAC29E6.04]		p.G140fs [SPAC29E6.04]		p.G140fs [SPAC29E6.04]	p.G140fs [SPAC29E6.04]	p.G140fs [SPAC29E6.04]	p.G140fs [SPAC29E6.04]	p.G140fs [SPAC29E6.04]
I	4414716								C>A					C>T					C>A
I	4423365	SPAC16.01		G>T		G>T		G>T	G						G	G>T	G	G		G		G>T
I	4426458	SPAC16.02c, SPNCRNA.986	C>T	C>T	C>T	C>T	C>T			C>T	C>T	C>T	C>T	C>T			C>T	C>T	C>T	C>T		C>T	C>T	C>T		C>T	C>T	p.T626I [SPNCRNA.986]	p.T626I [SPNCRNA.986]	p.T626I [SPNCRNA.986]	p.T626I [SPNCRNA.986]	p.T626I [SPNCRNA.986]			p.T626I [SPNCRNA.986]	p.T626I [SPNCRNA.986]	p.T626I [SPNCRNA.986]	p.T626I [SPNCRNA.986]	p.T626I [SPNCRNA.986]			p.T626I [SPNCRNA.986]	p.T626I [SPNCRNA.986]	p.T626I [SPNCRNA.986]	p.T626I [SPNCRNA.986]		p.T626I [SPNCRNA.986]	p.T626I [SPNCRNA.986]	p.T626I [SPNCRNA.986]
I	4431856			- > ins A	- > ins A	- > ins A	- > ins A	- > ins A	- > ins A	- > ins A	- > ins A	- > ins A	- > ins A	- > ins A	- > ins A	- > ins A	- > ins A	- > ins A	- > ins A	- > ins A	- > ins A	- > ins A	- > ins A	- > ins A	- > ins A	- > ins A	- > ins A
I	4431868			- > ins A	- > ins A	- > ins A	- > ins A	- > ins A	- > ins A	- > ins A	- > ins A	- > ins A	- > ins A	- > ins A	- > ins A	- > ins A	- > ins A	- > ins A	- > ins A	- > ins A	- > ins A	- > ins A	- > ins A	- > ins A	- > ins A	- > ins A	- > ins A
I	4435022	SPAC9E9.01, SPAC9E9.02			A>G			A>G	A>G	A>G	A>G	A>G	A>G		A>G	A>G	A>G	A>G	A>G	A>G	A>G	A>G	A>G	A>G	A>G	A>G	A>G			p.N41D [SPAC9E9.01]			p.N41D [SPAC9E9.01]	p.N41D [SPAC9E9.01]	p.N41D [SPAC9E9.01]	p.N41D [SPAC9E9.01]	p.N41D [SPAC9E9.01]	p.N41D [SPAC9E9.01]		p.N41D [SPAC9E9.01]	p.N41D [SPAC9E9.01]	p.N41D [SPAC9E9.01]	p.N41D [SPAC9E9.01]	p.N41D [SPAC9E9.01]	p.N41D [SPAC9E9.01]	p.N41D [SPAC9E9.01]	p.N41D [SPAC9E9.01]	p.N41D [SPAC9E9.01]	p.N41D [SPAC9E9.01]
I	4442714	SPNCRNA.988			G>A	G>A		G>A	G>A	G>A	G>A	G>A	G>A		G>A	G>A	G>A	G>A	G>A	G>A	G>A		G>A		G>A	G>A	G>A			p.T69I	p.T69I		p.T69I	p.T69I	p.T69I	p.T69I	p.T69I	p.T69I		p.T69I	p.T69I	p.T69I	p.T69I	p.T69I	p.T69I	p.T69I		p.T69I
I	4485597	SPAC17C9.08	C>A	C>A	C>A	C>A					C		C	C>A
I	4524584	SPAC27D7.09c	- > ins T	- > ins T	- > ins T	- > ins T	- > ins T	- > ins T	- > ins T	- > ins T	- > ins T	G	- > ins T	- > ins T	- > ins T	- > ins T			- > ins T		- > ins T		- > ins T	- > ins T
I	4525415
I	4527621		- > ins T	- > ins T	- > ins T	- > ins T	- > ins T	- > ins T	- > ins T	- > ins T		- > ins T	- > ins T	- > ins T	- > ins T	- > ins T			- > ins T		- > ins T			- > ins T			- > ins T
I	4547624	SPAC637.05c	C>T	C>T	C>T	C>T	C>T			C>T	C>T	C>T	C>T	C>T	C>T		C>T	C>T	C>T	C>T	C>T	C>T	C>T	C>T		C>T	C>T
I	4558346	SPAC637.10c, SPNCRNA.999	A>T	A>T	A>T	A>T	A>T			A>T	A>T	A>T	A>T	A>T				A>T			A>T	A>T		A>T			A>T	p..303Y [SPNCRNA.999]	p..303Y [SPNCRNA.999]	p..303Y [SPNCRNA.999]	p..303Y [SPNCRNA.999]	p..303Y [SPNCRNA.999]			p..303Y [SPNCRNA.999]	p..303Y [SPNCRNA.999]	p..303Y [SPNCRNA.999]	p..303Y [SPNCRNA.999]	p..303Y [SPNCRNA.999]				p..303Y [SPNCRNA.999]			p..303Y [SPNCRNA.999]	p..303Y [SPNCRNA.999]		p..303Y [SPNCRNA.999]
I	4582964	SPAC12B10.05	G>T	G>T	G>T	G>T	G>T	G		G>T	G>T	G>T	G>T	G	G>T	G		G	G		G>T				G		G>T
I	4604644		A>T	A>T	A>T	A>T	A>T	A		A>T	A>T				A>T		A>T	A>T	A>T	A>T		A>T	A>T	A>T	A>T	A>T	A>T
I	4604649		C>T		C>T	C>T	C>T	C		C	C>T				C>T		C>T		C>T	C>T		C>T	C>T	C		C>T
I	4648160	SPNCRNA.1008	G>T		G>T	G>T	G>T	G>T	G>T	G>T	G>T	G>T	G>T	G>T	G>T	G>T	G>T	G>T	G>T	G>T	G>T	G > del 1	G>T	G>T	G>T	G>T	G>T	p.P312Q		p.P312Q	p.P312Q	p.P312Q	p.P312Q	p.P312Q	p.P312Q	p.P312Q	p.P312Q	p.P312Q	p.P312Q	p.P312Q	p.P312Q	p.P312Q	p.P312Q	p.P312Q	p.P312Q	p.P312Q	p.P312fs	p.P312Q	p.P312Q
I	4662615	SPAC144.05	TA > del 2	TA > del 2	TA > del 2	TA > del 2	TA > del 2	TA > del 2	TA > del 2	TA > del 2	TA > del 2	TA > del 2	TA > del 2	TA > del 2	TA > del 2	TA > del 2	TA > del 2	TA > del 2	TA > del 2	TA > del 2	TA > del 2	TA > del 2	TA > del 2	TA > del 2	TA > del 2	TA > del 2	TA > del 2
I	4662920	SPAC144.05		A>T	A>T	A>T	A>T	A>T	A>T			A		A	A>T	A>T	A>T	A>T	A>T	A>T	A>T	A>T	A>T	A>T	A>T	A>T	A>T
I	4668471	SPAC144.07c, SPAC144.08											- > ins A	T
I	4668854	SPAC144.08	- > ins T
I	4706003	SPAC1834.06c												T>C
I	4710135	SPAC1834.08	TA>AG	TA>AG	TA>AG	TA>AG	TA>AG		TA>AG	TA>AG	TA>AG	TA>AG	TA>AG	TA>AG	TA>AG	TA>AG	TA>AG	TA>AG	TA>AG	TA>AG	TA>AG	TA>AG	TA>AG	TA>AG	TA>AG	TA>AG	TA>AG
I	4721875	SPAC1834.13, SPNCRNA.1018	- > ins A	G	- > ins A	- > ins A	- > ins A	- > ins A	- > ins A	- > ins A	- > ins A	- > ins A	- > ins A	G	- > ins A	- > ins A	- > ins A	- > ins A	- > ins A	- > ins A	- > ins A	- > ins A	- > ins A	- > ins A	- > ins A	- > ins A	- > ins A	p.E208fs [SPNCRNA.1018]		p.E208fs [SPNCRNA.1018]	p.E208fs [SPNCRNA.1018]	p.E208fs [SPNCRNA.1018]	p.E208fs [SPNCRNA.1018]	p.E208fs [SPNCRNA.1018]	p.E208fs [SPNCRNA.1018]	p.E208fs [SPNCRNA.1018]	p.E208fs [SPNCRNA.1018]	p.E208fs [SPNCRNA.1018]		p.E208fs [SPNCRNA.1018]	p.E208fs [SPNCRNA.1018]	p.E208fs [SPNCRNA.1018]	p.E208fs [SPNCRNA.1018]	p.E208fs [SPNCRNA.1018]	p.E208fs [SPNCRNA.1018]	p.E208fs [SPNCRNA.1018]	p.E208fs [SPNCRNA.1018]	p.E208fs [SPNCRNA.1018]	p.E208fs [SPNCRNA.1018]
I	4731935	SPAC17D4.04	C>A	C>A	C>A	C>A	C>A	C>A	C>A	C>A	C>A	C>A	C>A	C>A	C>A	C>A	C>A	C>A	C>A	C>A	C>A	C>A	C>A	C>A	C>A	C>A	C>A
I	4777531	SPAC11H11.02c			GC>CT	GC>CT	GC>CT	GC>CT	GC>CT				G>C		GC>CT	GC>CT	GC>CT	GC>CT	GC>CT	GC>CT	GC>CT	GC>CT	GC>CT	GC>CT	GC>CT	GC>CT	GC>CT
I	4797044	SPATRNAALA.06, SPATRNAALA.06.1				A								A>T																									p.D23V [SPATRNAALA.06.1]
I	4798233	SPAC22F8.07c	G>T					G>T		G>T		G>T	G>T		G	G		G>T	G>T	G			G	G	G>T	G
I	4810619	SPAC22F8.11, SPAC22F8.12c									A>T
I	4822619	SPAC20G4.04c, SPNCRNA.1027	G>A	G>A	G>A	G>A	G>A	G>A	G>A	G>A	G>A	G>A	G>A	G>A	G>A	G>A	G>A	G>A	G>A	G>A	G>A	G>A	G>A	G>A	G>A	G>A	G>A	p.G349D [SPNCRNA.1027]	p.G349D [SPNCRNA.1027]	p.G349D [SPNCRNA.1027]	p.G349D [SPNCRNA.1027]	p.G349D [SPNCRNA.1027]	p.G349D [SPNCRNA.1027]	p.G349D [SPNCRNA.1027]	p.G349D [SPNCRNA.1027]	p.G349D [SPNCRNA.1027]	p.G349D [SPNCRNA.1027]	p.G349D [SPNCRNA.1027]	p.G349D [SPNCRNA.1027]	p.G349D [SPNCRNA.1027]	p.G349D [SPNCRNA.1027]	p.G349D [SPNCRNA.1027]	p.G349D [SPNCRNA.1027]	p.G349D [SPNCRNA.1027]	p.G349D [SPNCRNA.1027]	p.G349D [SPNCRNA.1027]	p.G349D [SPNCRNA.1027]	p.G349D [SPNCRNA.1027]	p.G349D [SPNCRNA.1027]
I	4835764	SPAC4F10.03c								A > del 1
I	4861030	SPAC4F10.14c, SPNCRNA.1030	T>A	T>A	T>A	T>A	T>A							T>A	T>A	T>A	T>A	T>A	T>A	T>A	T>A	T>A	T>A	T>A	T	T>A	T>A	p.(=) [SPNCRNA.1030]	p.(=) [SPNCRNA.1030]	p.(=) [SPNCRNA.1030]	p.(=) [SPNCRNA.1030]	p.(=) [SPNCRNA.1030]							p.(=) [SPNCRNA.1030]	p.(=) [SPNCRNA.1030]	p.(=) [SPNCRNA.1030]	p.(=) [SPNCRNA.1030]	p.(=) [SPNCRNA.1030]	p.(=) [SPNCRNA.1030]	p.(=) [SPNCRNA.1030]	p.(=) [SPNCRNA.1030]	p.(=) [SPNCRNA.1030]	p.(=) [SPNCRNA.1030]	p.(=) [SPNCRNA.1030]
I	4864539	SPAC4F10.16c	T>A	T>A	T>A	T>A	T	T>A	T>A	T>A	T>A	T	T>A	T>A	T>A	T>A	T>A	T	T>A	T		T>A		T>A	T>A	T>A	T
I	4900631	SPAC19B12.09	T>G	T>G						T>G		T	T>G	T>G
I	4919603		A>G	A>G	A>G	A>G	A>G	A>G	A>G	A>G	A>G	A>G	A>G	A>G	A>G	A>G	A>G	A>G	A>G	A>G	A>G	A>G	A>G	A>G	A>G	A>G	A>G
I	4931353	SPAC1B3.04c, SPNCRNA.1037, SPNCRNA.564		T > del 1																									p..11fs [SPNCRNA.1037]; p.P50fs [SPNCRNA.564]
I	4951566	SPAC1B3.13	G>A	G>A	G>A	G>A	G>A	G>A	G>A	G>A		G	G>A	G>A	G>A	G>A	G>A	G>A	G>A	G>A	G>A	G>A	G>A	G>A	G>A	G>A	G>A
I	4951568	SPAC1B3.13	A>T	A>T	A>T	A>T	A>T	A>T	A>T	A>T		A>T	A>T	A>T	A>T	A>T	A>T	A>T	A>T	A>T	A>T	A>T	A>T	A>T	A>T	A>T	A>T
I	4951572	SPAC1B3.13	T>A	T>A	T>A	T>A	T>A	T>A	T>A	T>A		T>A	T>A	T>A	T>A	T>A	T>A	T>A	T>A	T>A	T>A	T>A	T>A	T>A	T>A	T>A	T>A
I	5004695	SPAC890.03		G						G			G>A
I	5016218	SPAC890.07c		A>T
I	5025277	SPAC22E12.04	A>T	A>T	A>T	A>T	A>T			A>T	A>T	A>T	A>T	A>T	A>T	A>T		A>T	A>T	A>T	A>T		A>T	A>T	A>T	A>T	A>T
I	5033604	SPAC22E12.08	- > ins AT	G
I	5033606	SPAC22E12.08	A>T	A									A
I	5033613	SPAC22E12.08	C>T	C
I	5044976											- > ins A
I	5054604	SPAC22E12.17c	C>A	C>A	C>A	C>A	C>A			C>A	C>A	C>A	C>A	C>A				C>A	C>A	C>A	C>A	C>A	C>A	C>A		C>A	C>A
I	5055031						A > del 1	A > del 1	A > del 1			A > del 1					A > del 1			A > del 1		A			A > del 1
I	5060110	SPAC2E12.02	T > del 1
I	5096470		G>T
I	5117204			T>G
I	5123329	SPAC29A4.11, SPNCRNA.1048												- > ins A																									p.L9fs [SPNCRNA.1048]
I	5123330	SPAC29A4.11, SPNCRNA.1048					A > del 1					A > del 1									A			A		A	A > del 1					p.F8fs [SPNCRNA.1048]					p.F8fs [SPNCRNA.1048]
I	5123368	SPAC29A4.11	C>A
I	5142627	SPAC29A4.03c	- > ins G	- > ins G	- > ins G	- > ins G	- > ins G	- > ins G	- > ins G	- > ins G	- > ins G	- > ins G	- > ins G	- > ins G	- > ins G	- > ins G	- > ins G	- > ins G	- > ins G	- > ins G	- > ins G	- > ins G	- > ins G	- > ins G	- > ins G	- > ins G	- > ins G	p.V75fs	p.V75fs	p.V75fs	p.V75fs	p.V75fs	p.V75fs	p.V75fs	p.V75fs	p.V75fs	p.V75fs	p.V75fs	p.V75fs	p.V75fs	p.V75fs	p.V75fs	p.V75fs	p.V75fs	p.V75fs	p.V75fs	p.V75fs	p.V75fs	p.V75fs
I	5148415		A > del 1	A > del 1	A > del 1	A > del 1	A > del 1	A > del 1	A > del 1	A > del 1	A > del 1	A > del 1	A > del 1	A > del 1	A > del 1	A > del 1	A > del 1	A > del 1	A > del 1	A > del 1	A > del 1	A > del 1	A > del 1	A > del 1	A > del 1	A > del 1	A > del 1
I	5159555			T > del 1
I	5161426										A>T
I	5171878	SPAC26F1.07	- > ins A	- > ins A	- > ins A	- > ins A		- > ins A	- > ins A	- > ins A	- > ins A	T	- > ins A	- > ins A	- > ins A	- > ins A	- > ins A	- > ins A	- > ins A	- > ins A	- > ins A	- > ins A	- > ins A	- > ins A	- > ins A	- > ins A	- > ins A
I	5173087	SPNCRNA.1055	- > ins T	- > ins T	- > ins T	- > ins T	- > ins T	- > ins T	- > ins T	- > ins T	- > ins T	- > ins T	- > ins T	- > ins T	- > ins T	- > ins T	- > ins T	- > ins T	- > ins T	- > ins T	- > ins T	- > ins T	- > ins T	- > ins T	- > ins T	- > ins T	- > ins T	p.S132fs	p.S132fs	p.S132fs	p.S132fs	p.S132fs	p.S132fs	p.S132fs	p.S132fs	p.S132fs	p.S132fs	p.S132fs	p.S132fs	p.S132fs	p.S132fs	p.S132fs	p.S132fs	p.S132fs	p.S132fs	p.S132fs	p.S132fs	p.S132fs	p.S132fs
I	5253218									T>C
I	5292940	SPAC11E3.06, SPNCRNA.1067	T>C										T	T>C														p.Y110C [SPNCRNA.1067]											p.Y110C [SPNCRNA.1067]
I	5317734
I	5368263	SPAC4D7.09	C > del 1	C > del 1	C > del 1	C > del 1	C > del 1	C > del 1	C > del 1	C > del 1	C > del 1	C > del 1	C > del 1	C > del 1	C > del 1	C > del 1	C > del 1	C > del 1	C > del 1	C > del 1	C > del 1	C > del 1	C > del 1	C > del 1	C > del 1	C > del 1	C > del 1	p.P156fs	p.P156fs	p.P156fs	p.P156fs	p.P156fs	p.P156fs	p.P156fs	p.P156fs	p.P156fs	p.P156fs	p.P156fs	p.P156fs	p.P156fs	p.P156fs	p.P156fs	p.P156fs	p.P156fs	p.P156fs	p.P156fs	p.P156fs	p.P156fs	p.P156fs
I	5368273	SPAC4D7.09	- > ins T	- > ins T	- > ins T	- > ins T	- > ins T	- > ins T	- > ins T	- > ins T	- > ins T	- > ins T	- > ins T	- > ins T	- > ins T	- > ins T	- > ins T	- > ins T	- > ins T	- > ins T	- > ins T	- > ins T	- > ins T	- > ins T	- > ins T	- > ins T	- > ins T	p.G159fs	p.G159fs	p.G159fs	p.G159fs	p.G159fs	p.G159fs	p.G159fs	p.G159fs	p.G159fs	p.G159fs	p.G159fs	p.G159fs	p.G159fs	p.G159fs	p.G159fs	p.G159fs	p.G159fs	p.G159fs	p.G159fs	p.G159fs	p.G159fs	p.G159fs
I	5383311	SPAC3G6.02	G>A	G>A						G	G			G>A
I	5391246	SPAC3G6.06c	T>A	T>A									T>A	T>A
I	5400080	SPAC3G6.11	C>T	C>T	C>T	C>T	C>T	C>T	C>T	C>T	C>T	C>T	C>T	C>T	C>T	C>T	C>T	C>T	C>T	C>T	C>T	C>T	C>T	C>T	C>T	C>T	C>T	p.(=)	p.(=)	p.(=)	p.(=)	p.(=)	p.(=)	p.(=)	p.(=)	p.(=)	p.(=)	p.(=)	p.(=)	p.(=)	p.(=)	p.(=)	p.(=)	p.(=)	p.(=)	p.(=)	p.(=)	p.(=)	p.(=)
I	5448330													T>C
I	5454270	SPNCRNA.21											G>A																									p.(=)
I	5549822	SPAC186.08c								A>T	A>T	A>T	A>T	A>T	A							A>T		A	A>T	A>T
I	5555289				- > ins A		- > ins A							- > ins A		T	T	T	T			T			T	- > ins A	- > ins A
I	5557983								A				- > ins T												A
II	37050									A>C			A>C						A>T
II	37140		T>C							T>C	T>C	T>C	T>C	T>C												T>C
II	37185		- > ins A	- > ins A						- > ins A	- > ins A	- > ins A	- > ins A	- > ins A												- > ins A
II	37186		T>A	T>A						T>A	T>A	T>A	T>A	T>A												T>A
II	37237										- > ins T	- > ins T
II	37242										A>G	A>G	A>G													A>G
II	106638	SPBC359.01			T>C	T>C	T>C	T>C	T>C						T>C	T>C	T>C	T>C	T>C	T>C	T>C	T>C	T>C	T>C	T>C	T>C	T>C			p.L504P	p.L504P	p.L504P	p.L504P	p.L504P						p.L504P	p.L504P	p.L504P	p.L504P	p.L504P	p.L504P	p.L504P	p.L504P	p.L504P	p.L504P
II	110828				T>A	T>A	T>A	T>A	T>A			T>A			T>A	T			T>A	T>A	T>A	T>A	T>A	T>A	T>A	T>A	T>A
II	138213	SPBC1683.02	T > del 1
II	146080	SPNCRNA.1316	C > del 1	C > del 1	C > del 1	C > del 1	C > del 1	C > del 1	C > del 1	C > del 1	C > del 1	C > del 1	C > del 1	C > del 1	C > del 1	C > del 1	C > del 1	C > del 1	C > del 1	C > del 1	C > del 1	C > del 1	C > del 1	C > del 1	C > del 1	C > del 1	C > del 1	p.E910fs	p.E910fs	p.E910fs	p.E910fs	p.E910fs	p.E910fs	p.E910fs	p.E910fs	p.E910fs	p.E910fs	p.E910fs	p.E910fs	p.E910fs	p.E910fs	p.E910fs	p.E910fs	p.E910fs	p.E910fs	p.E910fs	p.E910fs	p.E910fs	p.E910fs
II	178814	SPBC1198.04c, SPNCRNA.1321	T>C		T	T	T	T	T			T>C	T			T>C		T>C	T>C	T				T	T>C		T>C	p..422Q [SPNCRNA.1321]									p..422Q [SPNCRNA.1321]				p..422Q [SPNCRNA.1321]		p..422Q [SPNCRNA.1321]	p..422Q [SPNCRNA.1321]
II	180458	SPBC1198.04c			T>C	T>C	T>C	T>C	T>C	T		T>C			T>C	T>C			T>C		T>C		T>C	T>C	T>C	T
II	180460	SPBC1198.04c			C>T	C>T	C>T	C>T	C>T	C		C>T			C>T	C>T			C>T		C>T		C>T	C>T	C>T	C>T
II	194633	SPBC1198.13c		C>T
II	229898										T > del 1	T > del 1
II	244761	SPBC31E1.03	AC > del 2	AC > del 2	A > del 1		AC > del 2	AC > del 2	AC > del 2	AC > del 2	AC > del 2	AC > del 2	AC > del 2	AC > del 2			A > del 1			AC > del 2	AC > del 2	AC > del 2	AC > del 2	AC > del 2	AC > del 2	AC > del 2	AC > del 2
II	253232	SPBC800.02	G>T		G>T	G	G						G												G>T
II	266718	SPBC800.08, SPBC800.07c	A>C	A>C	A>C	A>C	A>C	A>C	A>C	A>C	A>C	A>C	A>C	A>C	A>C	A>C	A>C	A>C	A>C	A>C	A>C	A>C	A>C	A>C	A>C	A>C	A>C	p.(=) [SPBC800.08]	p.(=) [SPBC800.08]	p.(=) [SPBC800.08]	p.(=) [SPBC800.08]	p.(=) [SPBC800.08]	p.(=) [SPBC800.08]	p.(=) [SPBC800.08]	p.(=) [SPBC800.08]	p.(=) [SPBC800.08]	p.(=) [SPBC800.08]	p.(=) [SPBC800.08]	p.(=) [SPBC800.08]	p.(=) [SPBC800.08]	p.(=) [SPBC800.08]	p.(=) [SPBC800.08]	p.(=) [SPBC800.08]	p.(=) [SPBC800.08]	p.(=) [SPBC800.08]	p.(=) [SPBC800.08]	p.(=) [SPBC800.08]	p.(=) [SPBC800.08]	p.(=) [SPBC800.08]
II	266780	SPBC800.07c, SPBC800.08	T>A	T>A	T>A	T>A	T>A	T>A	T>A	T>A	T>A	T>A	T>A	T>A	T>A	T>A	T>A	T>A	T>A	T>A	T>A	T>A	T>A	T>A	T>A	T>A	T>A	p.F424Y [SPBC800.08]	p.F424Y [SPBC800.08]	p.F424Y [SPBC800.08]	p.F424Y [SPBC800.08]	p.F424Y [SPBC800.08]	p.F424Y [SPBC800.08]	p.F424Y [SPBC800.08]	p.F424Y [SPBC800.08]	p.F424Y [SPBC800.08]	p.F424Y [SPBC800.08]	p.F424Y [SPBC800.08]	p.F424Y [SPBC800.08]	p.F424Y [SPBC800.08]	p.F424Y [SPBC800.08]	p.F424Y [SPBC800.08]	p.F424Y [SPBC800.08]	p.F424Y [SPBC800.08]	p.F424Y [SPBC800.08]	p.F424Y [SPBC800.08]	p.F424Y [SPBC800.08]	p.F424Y [SPBC800.08]	p.F424Y [SPBC800.08]
II	267543	SPBC800.09	G>T	G>T	G>T		G>T			G>T	G>T	G>T	G>T	G>T	G>T			G>T		G>T	G>T		G>T	G>T		G>T	G>T
II	267546	SPBC800.09	C>T	C>T	C>T		C>T			C>T	C>T	C>T	C>T	C>T	C>T			C>T		C>T	C>T		C>T	C>T		C>T	C>T
II	267579	SPBC800.09	A	A>C										A>C
II	276539	SPBC800.11	A>T	A>T	A>T	A>T	A>T	A>T	A>T	A>T	A>T	A>T	A>T	A>T	A>T	A>T	A>T	A>T	A>T	A>T	A>T	A>T	A>T	A>T	A>T	A>T	A>T	p.E211D	p.E211D	p.E211D	p.E211D	p.E211D	p.E211D	p.E211D	p.E211D	p.E211D	p.E211D	p.E211D	p.E211D	p.E211D	p.E211D	p.E211D	p.E211D	p.E211D	p.E211D	p.E211D	p.E211D	p.E211D	p.E211D
II	296534	SPBC1773.07c	C>A	C>A	C>A	C>A	C>A	C>A	C>A	C>A	C>A	C>A	C>A	C>A	C>A	C>A	C>A	C>A	C>A	C>A	C>A	C>A	C>A	C>A	C>A	C>A	C>A
II	326354					G							- > ins T										G
II	343629	SPBC1271.12	T>C	T>C						T	T>C	T>C	T	T>C
II	345625	SPBC1271.11										T>C																									p.(=)
II	403556	SPBC106.13	A>C	A>C	A>C	A>C	A>C	A>C	A>C		A				A>C	A>C	A>C	A>C	A>C	A>C	A>C	A>C	A>C	A>C	A>C	A>C	A>C
II	409284	SPBC106.16
II	410086	SPBC106.16		T > del 1							TT > del 2
II	474925	SPBC428.17c	A>T	A>T	A>T	A>T	A>T	A>T	A>T	A>T	A>T	A>T	A>T	A>T	A>T	A>T	A>T	A>T	A>T	A>T	A>T	A>T	A>T	A>T	A>T	A>T	A>T
II	479599	SPBC428.19c	T>C	T>C	T>C	T>C	T>C	T>C	T>C	T>C	T>C	T>C	T>C	T>C	T>C	T>C	T>C	T>C	T>C	T>C	T>C	T>C	T>C	T>C	T>C	T>C	T>C	p.(=)	p.(=)	p.(=)	p.(=)	p.(=)	p.(=)	p.(=)	p.(=)	p.(=)	p.(=)	p.(=)	p.(=)	p.(=)	p.(=)	p.(=)	p.(=)	p.(=)	p.(=)	p.(=)	p.(=)	p.(=)	p.(=)
II	484534	SPBC902.02c			- > ins Tx4	A		- > ins T		- > ins T					- > ins T	- > ins T	- > ins T	- > ins T	- > ins T	- > ins T		A>T		- > ins T
II	492318	SPBC902.05c	C>G	C>G	C>G	C>G	C>G	C>G	C>G	C>G	C>G	C>G	C>G	C>G	C>G	C>G	C>G	C>G	C>G	C>G	C>G	C>G	C>G	C>G	C>G	C>G	C>G
II	499928	SPBC1685.03	A>T
II	499929	SPBC1685.03	- > ins A											G
II	501711	SPBC1685.16	C>T	C>T	C>T	C>T	C>T	C>T	C>T	C>T	C>T	C>T	C>T	C>T	C>T	C>T	C>T	C>T	C>T	C>T	C>T	C>T	C>T	C>T	C>T	C>T	C>T	p.T40I	p.T40I	p.T40I	p.T40I	p.T40I	p.T40I	p.T40I	p.T40I	p.T40I	p.T40I	p.T40I	p.T40I	p.T40I	p.T40I	p.T40I	p.T40I	p.T40I	p.T40I	p.T40I	p.T40I	p.T40I	p.T40I
II	516724	SPBC1685.09	T>A	T>A						T>A	T>A	T>A	T>A	T>A							T>A		T>A	T>A		T>A
II	520829	SPNCRNA.1366	G>A	G>A	G>A	G>A	G>A	G>A	G>A	G>A	G>A	G>A	G>A	G>A	G>A	G>A	G>A	G>A	G>A	G>A	G>A	G>A	G>A	G>A	G>A	G>A	G>A	p.P633S	p.P633S	p.P633S	p.P633S	p.P633S	p.P633S	p.P633S	p.P633S	p.P633S	p.P633S	p.P633S	p.P633S	p.P633S	p.P633S	p.P633S	p.P633S	p.P633S	p.P633S	p.P633S	p.P633S	p.P633S	p.P633S
II	521751	SPNCRNA.1366
II	555971	SPBC354.06	T>A	T>A						T>A	T>A	T>A	T>A	T>A
II	580117
II	625856	SPNCRNA.1375
II	636366												T > del 1
II	639431	SPBC115.01c, SPNCRNA.1377	AA>TC	AA>TC	AA>TC	AA>TC	AA>TC	AA>TC	AA>TC	AA>TC	AA>TC	A>T	A	AA>TC	AA>TC	AA>TC	AA>TC	AA>TC	AA>TC	AA>TC	AA>TC	AA>TC	AA>TC	AA>TC	AA>TC	AA>TC	AA>TC	p.H178_Y179delinsQN [SPNCRNA.1377]	p.H178_Y179delinsQN [SPNCRNA.1377]	p.H178_Y179delinsQN [SPNCRNA.1377]	p.H178_Y179delinsQN [SPNCRNA.1377]	p.H178_Y179delinsQN [SPNCRNA.1377]	p.H178_Y179delinsQN [SPNCRNA.1377]	p.H178_Y179delinsQN [SPNCRNA.1377]	p.H178_Y179delinsQN [SPNCRNA.1377]	p.H178_Y179delinsQN [SPNCRNA.1377]	p.Y179N [SPNCRNA.1377]		p.H178_Y179delinsQN [SPNCRNA.1377]	p.H178_Y179delinsQN [SPNCRNA.1377]	p.H178_Y179delinsQN [SPNCRNA.1377]	p.H178_Y179delinsQN [SPNCRNA.1377]	p.H178_Y179delinsQN [SPNCRNA.1377]	p.H178_Y179delinsQN [SPNCRNA.1377]	p.H178_Y179delinsQN [SPNCRNA.1377]	p.H178_Y179delinsQN [SPNCRNA.1377]	p.H178_Y179delinsQN [SPNCRNA.1377]	p.H178_Y179delinsQN [SPNCRNA.1377]	p.H178_Y179delinsQN [SPNCRNA.1377]
II	674090	SPNCRNA.322		T>A	T		T>A											T>A							T>A				p.N14K			p.N14K											p.N14K
II	674108	SPNCRNA.322
II	674120	SPNCRNA.322										T>A																									p.N24K
II	677175	SPBC947.02, SPBC947.03c	G
II	681223	SPBC947.01	C>A		C>A	C>A	C>A	C>A	C>A		C>A	C>A			C>A	C>A	C>A	C>A	C>A	C>A	C>A	C>A	C>A	C>A	C>A	C>A	C>A
II	682854									T > del 1
II	685728		G>A	G>A	G>A	G>A	G>A	G>A	G>A	G>A	G>A	G>A	G>A	G>A	G>A	G>A	G>A	G>A	G>A	G>A	G>A	G>A	G>A	G>A	G>A	G>A	G>A
II	688852	SPBPJ4664.02	C	C>T						C	C	C	C>T	C															p.(=)									p.(=)
II	692392	SPBPJ4664.02	A>G	A>G						A>G	A>G		A>G	A>G														p.(=)	p.(=)						p.(=)	p.(=)		p.(=)	p.(=)
II	692416	SPBPJ4664.02	T>C	T>C	T	T>C	T>C	T>C	T>C	T>C	T>C	T>C	T>C	T>C	T>C	T>C	T>C	T>C	T>C	T>C	T>C	T>C	T>C	T>C	T>C	T>C	T>C	p.(=)	p.(=)		p.(=)	p.(=)	p.(=)	p.(=)	p.(=)	p.(=)	p.(=)	p.(=)	p.(=)	p.(=)	p.(=)	p.(=)	p.(=)	p.(=)	p.(=)	p.(=)	p.(=)	p.(=)	p.(=)
II	692422	SPBPJ4664.02	T>C	T>C			T>C		T>C	T>C	T>C	T>C	T>C	T>C	T>C	T>C	T>C	T>C	T>C	T>C			T	T>C	T>C	T>C	T>C	p.(=)	p.(=)			p.(=)		p.(=)	p.(=)	p.(=)	p.(=)	p.(=)	p.(=)	p.(=)	p.(=)	p.(=)	p.(=)	p.(=)	p.(=)				p.(=)
II	693544	SPBPJ4664.02	A>G									A																p.(=)
II	695056	SPBPJ4664.02		A>G																									p.(=)
II	695571	SPBPJ4664.02	C>T	C						C		C	C															p.S2619L
II	699951		TG>GT	TG>GT	TG>GT	TG>GT	TG>GT	TG>GT	TG>GT	TG>GT	TG>GT	TG>GT	TG>GT	TG>GT	TG>GT	TG>GT	TG>GT	TG>GT	TG>GT	TG>GT	TG>GT	TG>GT	TG>GT	TG>GT	TG>GT	TG>GT	TG>GT
II	699961		A>T	A>T	A>T	A>T	A>T	A>T	A>T	A>T	A>T	A>T	A>T	A>T	A>T	A>T	A>T	A>T	A>T	A>T	A>T	A>T	A>T	A>T	A>T	A>T	A>T
II	700010		A > del 1	A > del 1	A > del 1	A > del 1	A > del 1	A > del 1	A > del 1	A > del 1	A > del 1	A > del 1	A > del 1	A > del 1	A > del 1	A > del 1	A > del 1	A > del 1	A > del 1	A > del 1	A > del 1	A > del 1	A > del 1	A > del 1	A > del 1	A > del 1	A > del 1
II	700024		T>A	T>A	T>A	T>A	T>A	T>A	T>A	T>A	T>A	T>A	T>A	T>A	T>A	T>A	T>A	T>A	T>A	T>A	T>A	T>A	T>A	T>A	T>A	T>A	T>A
II	700028	SPNCRNA.1381	A>T	A>T	A>T	A>T	A>T	A>T	A>T	A>T	A>T	A>T	A>T	A>T	A>T	A>T	A>T	A>T	A>T	A>T	A>T	A>T	A>T	A>T	A>T	A>T	A>T
II	700113	SPNCRNA.1381	A>T	A>T	A>T	A>T	A>T	A>T	A>T	A>T	A>T	A>T	A>T	A>T	A>T	A>T	A>T	A>T	A>T	A>T	A>T	A>T	A>T	A>T	A>T	A>T	A>T	p.F565L	p.F565L	p.F565L	p.F565L	p.F565L	p.F565L	p.F565L	p.F565L	p.F565L	p.F565L	p.F565L	p.F565L	p.F565L	p.F565L	p.F565L	p.F565L	p.F565L	p.F565L	p.F565L	p.F565L	p.F565L	p.F565L
II	740025																	A > del 1						A > del 1			A > del 1
II	740032																			C>T				C>T			C>T
II	760343	SPBC577.06c	A>T	A>T	A>T	A>T	A>T	A>T	A>T	A>T	A>T	A>T	A	A>T	A>T	A>T	A>T	A>T	A>T	A>T	A>T	A>T	A>T	A>T	A>T	A>T	A>T
II	778051	SPBC577.13	G>C	G>C	G>C	G>C	G>C	G>C	G>C	G		G>C	G	G>C	G>C	G>C	G>C	G>C	G>C	G>C	G>C	G>C	G>C	G>C	G>C	G>C	G>C
II	793321	SPBC530.04	G>A	G>A	G>A	G>A	G>A	G>A	G>A	G>A	G>A	G>A	G>A	G>A		G>A		G	G>A	G	G>A		G>A	G>A	G>A	G>A	G>A
II	809652	SPBC530.09c	T>G	T>G	T>G	T>G	T>G	T>G	T>G	T>G	T>G	T>G	T>G	T>G	T>G	T>G	T>G	T>G	T>G	T>G	T>G	T>G	T>G	T>G	T>G	T>G	T>G
II	837476	SPBC36.02c									G>A
II	839992	SPBC36.02c	A > del 1
II	847490			GT > del 2	GT > del 2	GT > del 2	GT > del 2	G > del 1	G > del 1						GT > del 2	GT > del 2	GT > del 2		GT > del 2	GT > del 2	G > del 1	GT > del 2	GT > del 2	GT > del 2	GT > del 2	G > del 1	GT > del 2
II	847499			T>A	T>A	T>A	T>A	T>A	T>A	T>A			T>A	T>A	T>A	T	T>A		T>A	T>A	T>A	T>A	T>A	T>A	T>A	T>A	T>A
II	847508			GT > del 2	GT > del 2	GT > del 2	GT > del 2	GT > del 2	GT > del 2				GT > del 2	GT > del 2	GT > del 2	GT > del 2	GT > del 2	G > del 1	GT > del 2	GT > del 2	GT > del 2	GT > del 2	GT > del 2	GT > del 2	GT > del 2	GT > del 2	G > del 1
II	849855	SPBC36.05c	C>T	C>T							C>T	C		C>T
II	850958	SPBC36.05c	C>A	C>A	C>A	C>A	C>A	C>A	C>A	C>A	C>A	C>A	C>A	C>A	C>A	C>A		C>A	C>A	C>A	C>A	C>A	C>A	C>A	C>A	C>A	C>A
II	869806	SPBC713.02c	G>C	G>C	G>C	G>C	G>C	G>C	G>C	G>C	G>C	G>C	G>C	G>C	G>C	G>C	G>C	G>C	G>C	G>C	G>C	G>C	G>C	G>C	G>C	G>C	G>C	p.H42D	p.H42D	p.H42D	p.H42D	p.H42D	p.H42D	p.H42D	p.H42D	p.H42D	p.H42D	p.H42D	p.H42D	p.H42D	p.H42D	p.H42D	p.H42D	p.H42D	p.H42D	p.H42D	p.H42D	p.H42D	p.H42D
II	879033	SPBC713.06, SPBC713.07c	T>A	T>A	T>A	T>A	T>A	T>A	T>A	T>A	T>A	T>A	T>A	T>A	T>A	T>A	T>A	T>A	T>A	T>A	T>A	T>A	T>A	T>A	T>A	T>A	T>A	p.(=) [SPBC713.06]	p.(=) [SPBC713.06]	p.(=) [SPBC713.06]	p.(=) [SPBC713.06]	p.(=) [SPBC713.06]	p.(=) [SPBC713.06]	p.(=) [SPBC713.06]	p.(=) [SPBC713.06]	p.(=) [SPBC713.06]	p.(=) [SPBC713.06]	p.(=) [SPBC713.06]	p.(=) [SPBC713.06]	p.(=) [SPBC713.06]	p.(=) [SPBC713.06]	p.(=) [SPBC713.06]	p.(=) [SPBC713.06]	p.(=) [SPBC713.06]	p.(=) [SPBC713.06]	p.(=) [SPBC713.06]	p.(=) [SPBC713.06]	p.(=) [SPBC713.06]	p.(=) [SPBC713.06]
II	888600	SPBC713.11c	C > del 1	C > del 1	C > del 1	C > del 1	C > del 1	C > del 1	C > del 1	C > del 1	C > del 1	C > del 1	C > del 1	C > del 1	C > del 1	C > del 1	C > del 1	C > del 1	C > del 1	C > del 1	C > del 1	C > del 1	C > del 1	C > del 1	C > del 1	C > del 1	C > del 1
II	890621	SPNCRNA.1395		- > ins T																									p.C428fs
II	903106	SPBC216.04c	- > ins T	- > ins T	- > ins T	- > ins T	- > ins T	- > ins T	- > ins T	- > ins T	- > ins T	- > ins T	- > ins T	- > ins T	- > ins T	- > ins T	- > ins T	- > ins T	- > ins T	- > ins T	- > ins T	- > ins T	- > ins T	- > ins T	- > ins T	- > ins T	- > ins T
II	923543	SPBC646.02	C>A	C>A	C>A	C>A	C>A	C>A	C>A	C>A	C>A	C>A	C>A	C>A	C>A	C>A	C>A	C>A	C>A	C>A	C>A	C>A	C>A	C>A	C>A	C>A	C>A	p.D273E	p.D273E	p.D273E	p.D273E	p.D273E	p.D273E	p.D273E	p.D273E	p.D273E	p.D273E	p.D273E	p.D273E	p.D273E	p.D273E	p.D273E	p.D273E	p.D273E	p.D273E	p.D273E	p.D273E	p.D273E	p.D273E
II	943554	SPBC646.11, SPBC646.12c	C>A	C>A	C>A	C>A	C>A	C>A	C>A	C>A	C>A	C>A	C>A	C>A	C>A	C>A	C>A	C>A	C>A	C>A	C>A	C>A	C>A	C>A	C>A	C>A	C>A	p.T130K [SPBC646.11]	p.T130K [SPBC646.11]	p.T130K [SPBC646.11]	p.T130K [SPBC646.11]	p.T130K [SPBC646.11]	p.T130K [SPBC646.11]	p.T130K [SPBC646.11]	p.T130K [SPBC646.11]	p.T130K [SPBC646.11]	p.T130K [SPBC646.11]	p.T130K [SPBC646.11]	p.T130K [SPBC646.11]	p.T130K [SPBC646.11]	p.T130K [SPBC646.11]	p.T130K [SPBC646.11]	p.T130K [SPBC646.11]	p.T130K [SPBC646.11]	p.T130K [SPBC646.11]	p.T130K [SPBC646.11]	p.T130K [SPBC646.11]	p.T130K [SPBC646.11]	p.T130K [SPBC646.11]
II	953201	SPBC646.14c	A>G	A>G	A>G	A>G	A>G	A>G	A>G	A>G	A>G	A>G	A>G	A>G	A>G	A>G	A>G	A>G	A>G	A>G	A>G	A>G	A>G	A>G	A>G	A>G	A>G	p.F328S	p.F328S	p.F328S	p.F328S	p.F328S	p.F328S	p.F328S	p.F328S	p.F328S	p.F328S	p.F328S	p.F328S	p.F328S	p.F328S	p.F328S	p.F328S	p.F328S	p.F328S	p.F328S	p.F328S	p.F328S	p.F328S
II	953917	SPBC646.14c		T>C								T>C
II	967094	SPBP35G2.02	A>G	A>G	A>G	A>G	A>G	A>G	A>G	A>G	A>G	A>G	A>G	A>G	A>G	A>G	A>G	A>G	A>G	A>G	A>G	A>G	A>G	A>G	A>G	A>G	A>G	p.(=)	p.(=)	p.(=)	p.(=)	p.(=)	p.(=)	p.(=)	p.(=)	p.(=)	p.(=)	p.(=)	p.(=)	p.(=)	p.(=)	p.(=)	p.(=)	p.(=)	p.(=)	p.(=)	p.(=)	p.(=)	p.(=)
II	972135	SPBP35G2.05c	T > del 1	T > del 1						T > del 1	T > del 1	T > del 1	T > del 1	T > del 1
II	972140	SPBP35G2.05c	G>C	G>C						G>C	G>C	G>C	G>C	G>C
II	972144	SPBP35G2.05c	A>C	A>C						A	A>C	A>C	A	A>C
II	990639	SPBP35G2.13c	C>T	C>T	C>T	C>T	C>T	C>T	C>T	C>T	C>T	C>T	C>T	C>T	C>T	C>T	C>T	C>T	C>T	C>T	C>T	C>T	C>T	C>T	C>T	C>T	C>T	p.(=)	p.(=)	p.(=)	p.(=)	p.(=)	p.(=)	p.(=)	p.(=)	p.(=)	p.(=)	p.(=)	p.(=)	p.(=)	p.(=)	p.(=)	p.(=)	p.(=)	p.(=)	p.(=)	p.(=)	p.(=)	p.(=)
II	1040312	SPBC337.05c	T>A	T>A						T>A	T>A	T>A	T>A	T>A
II	1042720	SPBC337.07c		T>A
II	1042722	SPBC337.07c		C>A
II	1061601	SPBC1734.01c						A>C	A>C	A>C	A>C				A>C	A>C	A>C	A>C	A>C	A>C	A>C	A>C	A>C	A>C	A>C	A>C	A>C
II	1062817	SPBC1734.02c	- > ins A	- > ins A	- > ins A	- > ins A	- > ins A	- > ins A	C	- > ins A	- > ins A	- > ins A	- > ins A	- > ins A	- > ins A	C	C	- > ins A	- > ins A	- > ins A	- > ins A	- > ins A	- > ins A	- > ins A	- > ins A	- > ins A	- > ins A
II	1079843						T	- > ins A	- > ins Ax11						T	- > ins AA	- > ins A						- > ins A			- > ins A
II	1088684	SPBC1734.14c	T>G	T>G						T>G	T>G	T>G	T>G	T>G
II	1088689	SPBC1734.14c	C>T	C>T			C>T			C>T	C>T	C>T	C>T	C>T													C>T
II	1104976	SPNCRNA.338, SPBC1709.04c	A>T																									p..15L [SPNCRNA.338]
II	1104979	SPBC1709.04c, SPNCRNA.338	G>A	G>A						G>A	G>A			G>A														p.R16K [SPNCRNA.338]	p.R16K [SPNCRNA.338]						p.R16K [SPNCRNA.338]	p.R16K [SPNCRNA.338]			p.R16K [SPNCRNA.338]
II	1140741	SPBC409.05	T								T>A			T>A
II	1141301										T>A
II	1141304									C>A	C>A	C>A	C>A	C>A										- > ins A
II	1149098			- > ins A
II	1159678	SPBC409.11, SPNCRNA.1417	G>C	G>C	G>C	G>C	G>C	G>C	G>C	G>C	G>C	G>C	G>C	G>C	G>C	G>C	G>C	G>C	G>C	G>C	G>C	G>C	G>C	G>C	G>C	G>C	G>C	p.R362P [SPBC409.11]; p.R391G [SPNCRNA.1417]	p.R362P [SPBC409.11]; p.R391G [SPNCRNA.1417]	p.R362P [SPBC409.11]; p.R391G [SPNCRNA.1417]	p.R362P [SPBC409.11]; p.R391G [SPNCRNA.1417]	p.R362P [SPBC409.11]; p.R391G [SPNCRNA.1417]	p.R362P [SPBC409.11]; p.R391G [SPNCRNA.1417]	p.R362P [SPBC409.11]; p.R391G [SPNCRNA.1417]	p.R362P [SPBC409.11]; p.R391G [SPNCRNA.1417]	p.R362P [SPBC409.11]; p.R391G [SPNCRNA.1417]	p.R362P [SPBC409.11]; p.R391G [SPNCRNA.1417]	p.R362P [SPBC409.11]; p.R391G [SPNCRNA.1417]	p.R362P [SPBC409.11]; p.R391G [SPNCRNA.1417]	p.R362P [SPBC409.11]; p.R391G [SPNCRNA.1417]	p.R362P [SPBC409.11]; p.R391G [SPNCRNA.1417]	p.R362P [SPBC409.11]; p.R391G [SPNCRNA.1417]	p.R362P [SPBC409.11]; p.R391G [SPNCRNA.1417]	p.R362P [SPBC409.11]; p.R391G [SPNCRNA.1417]	p.R362P [SPBC409.11]; p.R391G [SPNCRNA.1417]	p.R362P [SPBC409.11]; p.R391G [SPNCRNA.1417]	p.R362P [SPBC409.11]; p.R391G [SPNCRNA.1417]	p.R362P [SPBC409.11]; p.R391G [SPNCRNA.1417]	p.R362P [SPBC409.11]; p.R391G [SPNCRNA.1417]
II	1159694	SPBC409.11, SPNCRNA.1417	A>T	A>T	A>T	A>T	A>T	A>T	A>T	A>T	A>T	A>T	A>T	A>T	A>T	A>T	A>T	A>T	A>T	A>T	A>T	A>T	A>T	A>T	A>T	A>T	A>T	p.(=) [SPBC409.11]; p.D385E [SPNCRNA.1417]	p.(=) [SPBC409.11]; p.D385E [SPNCRNA.1417]	p.(=) [SPBC409.11]; p.D385E [SPNCRNA.1417]	p.(=) [SPBC409.11]; p.D385E [SPNCRNA.1417]	p.(=) [SPBC409.11]; p.D385E [SPNCRNA.1417]	p.(=) [SPBC409.11]; p.D385E [SPNCRNA.1417]	p.(=) [SPBC409.11]; p.D385E [SPNCRNA.1417]	p.(=) [SPBC409.11]; p.D385E [SPNCRNA.1417]	p.(=) [SPBC409.11]; p.D385E [SPNCRNA.1417]	p.(=) [SPBC409.11]; p.D385E [SPNCRNA.1417]	p.(=) [SPBC409.11]; p.D385E [SPNCRNA.1417]	p.(=) [SPBC409.11]; p.D385E [SPNCRNA.1417]	p.(=) [SPBC409.11]; p.D385E [SPNCRNA.1417]	p.(=) [SPBC409.11]; p.D385E [SPNCRNA.1417]	p.(=) [SPBC409.11]; p.D385E [SPNCRNA.1417]	p.(=) [SPBC409.11]; p.D385E [SPNCRNA.1417]	p.(=) [SPBC409.11]; p.D385E [SPNCRNA.1417]	p.(=) [SPBC409.11]; p.D385E [SPNCRNA.1417]	p.(=) [SPBC409.11]; p.D385E [SPNCRNA.1417]	p.(=) [SPBC409.11]; p.D385E [SPNCRNA.1417]	p.(=) [SPBC409.11]; p.D385E [SPNCRNA.1417]	p.(=) [SPBC409.11]; p.D385E [SPNCRNA.1417]
II	1163155	SPBC409.12c	T > del 1		T > del 1	T > del 1	T > del 1	T > del 1	T > del 1	T > del 1		T > del 1	T > del 1	T > del 1	T > del 1	T > del 1	T > del 1	T > del 1	T > del 1	T > del 1	T > del 1	T > del 1	T > del 1	T > del 1	T > del 1	T > del 1	T > del 1
II	1165618	SPBC409.13											G
II	1165807	SPBC409.13	T>A	T>A	T>A	T>A	T>A			T>A	T>A	T>A	T>A	T>A			T>A	T>A		T>A	T>A	T>A	T>A	T>A		T>A	T>A
II	1187800	SPBC4.03c	G>T	G>T										G>T
II	1238601	SPBC651.01c	C		C>T	C>T	C>T	C>T	C>T				C>T		C>T	C>T	C>T	C>T	C>T	C>T	C>T	C>T	C>T	C>T	C>T	C>T	C>T
II	1238931	SPBC651.01c	G>A	G>A	G>A	G>A	G>A	G>A	G>A	G>A	G>A	G>A	G>A	G>A	G>A	G>A	G>A	G>A	G>A	G>A	G>A	G>A	G>A	G>A	G>A	G>A	G>A
II	1249074	SPBC651.07	G>T	G>T							G>T	G
II	1257027	SPBC651.09c	C>T
II	1264786	SPNCRNA.1423									GA>TT																									p.Q30K
II	1264817	SPNCRNA.1423									GAAATT > del 6																									p.N18_F19del
II	1282851	SPBC3D6.07	G>T	G>T	G>T	G>T	G>T	G>T					G>T		G>T	G>T	G	G>T	G>T	G>T	G	G		G>T	G>T		G
II	1308619		T > del 1	T > del 1						T > del 1	T > del 1	T > del 1	T > del 1	T > del 1					T > del 1	T > del 1
II	1312250	SPNCRNA.346	C>T	C>T	C>T		C>T	C>T					C>T	C>T					C	C>T		C	C>T			C>T	C>T	p.(=)	p.(=)	p.(=)		p.(=)	p.(=)					p.(=)	p.(=)						p.(=)			p.(=)
II	1312254	SPNCRNA.346		C>T	C>T		C>T					C>T			C>T	C		C	C>T	C>T			C>T			C>T	C>T		p.L44F	p.L44F		p.L44F					p.L44F			p.L44F				p.L44F	p.L44F			p.L44F
II	1321064	SPBC30B4.08, SPBC27B12.01c	A	A>T	AG>TT	AG>TT							AG>TT				AG>TT	AG>TT			AG>TT
II	1331247	SPBC27B12.06, SPNCRNA.1430									A		A>C																									p.N61T [SPBC27B12.06]; p.(=) [SPNCRNA.1430]
II	1365985		A>C	A>C							A>C			A>C
II	1365999				- > ins T				G	- > ins T			- > ins T				- > ins T		- > ins TTT		- > ins TT
II	1366000		T > del 1											T > del 1
II	1412108	SPBC17A3.05c	C>T	C>T						C>T	C>T	C>T	C>T	C>T
II	1412110	SPBC17A3.05c	A>T	A>T						A>T	A>T	A>T	A>T	A>T
II	1418939	SPBC17A3.09c, SPBC17A3.10										T > del 1
II	1422317	SPBC691.02c	T>A	T>A	T>A	T>A	T>A	T>A	T>A	T>A	T>A	T>A	T>A	T>A	T>A	T>A	T>A	T>A	T>A	T>A	T>A	T>A	T>A	T>A	T>A	T>A	T>A	p.(=)	p.(=)	p.(=)	p.(=)	p.(=)	p.(=)	p.(=)	p.(=)	p.(=)	p.(=)	p.(=)	p.(=)	p.(=)	p.(=)	p.(=)	p.(=)	p.(=)	p.(=)	p.(=)	p.(=)	p.(=)	p.(=)
II	1458569	SPBC32H8.03, SPBC32H8.04c	C	- > ins T						- > ins T	- > ins T	- > ins T	- > ins T	- > ins T
II	1459794	SPBC32H8.04c	C							C	C>A
II	1488675	SPBC11B10.01, SPBC11B10.02c		T>G
II	1497733	SPNCRNA.24											- > ins T																									p.M221fs
II	1505760	SPBC1215.01	G>C	G>C	G>C	G>C	G>C	G>C	G>C	G>C	G>C	G>C	G>C	G>C	G>C	G>C	G>C	G>C	G>C	G>C	G>C	G>C	G>C	G>C	G>C	G>C	G>C
II	1508327	SPBC1215.01, SPBC1215.02c		T>A
II	1508329	SPBC1215.01, SPBC1215.02c		C>T
II	1510731	SPBC83.01	G>A	G>A	G>A	G>A	G>A	G>A		G>A	G>A	G>A	G>A	G>A	G>A	G>A	G>A	G>A	G>A	G>A	G>A	G>A	G>A	G>A	G>A	G>A	G>A
II	1527169										T>C
II	1529376	SPBC83.11	G	G>C
II	1537807	SPBC83.15		G>T						G>T				G>T								G		G
II	1537810	SPBC83.15		A>C						A>C				A>C
II	1545023					TT > del 2				TT>AA			TT>AA
II	1545027									C>A		C > del 1	C>A				- > ins A
II	1553976	SPNCRNA.1442	A>T	A>T	A>T	A>T	A>T	A>T	A>T	A>T	A>T	A>T	A>T	A>T	A>T	A>T	A>T	A>T	A>T	A>T	A>T	A>T	A>T	A>T	A>T	A>T	A>T	p..156Y	p..156Y	p..156Y	p..156Y	p..156Y	p..156Y	p..156Y	p..156Y	p..156Y	p..156Y	p..156Y	p..156Y	p..156Y	p..156Y	p..156Y	p..156Y	p..156Y	p..156Y	p..156Y	p..156Y	p..156Y	p..156Y
II	1555935	SPNCRNA.1443										C	C>A																									p.L365I
II	1588936		G>A	G>A		G		- > ins AA	G	G>A	G>A	G>A	G>A		- > ins A	G	G>A		G>A		G>A		G>A	G>A	G	G>A
II	1598043	SPBTRNAASN.01, SPBTRNAASN.01.1						C>A	C>A	C>A	C>A				C>A	C>A	C>A	C>A	C>A	C>A	C>A	C>A	C>A	C>A	C>A	C>A	C>A						p.(=) [SPBTRNAASN.01.1]	p.(=) [SPBTRNAASN.01.1]	p.(=) [SPBTRNAASN.01.1]	p.(=) [SPBTRNAASN.01.1]				p.(=) [SPBTRNAASN.01.1]	p.(=) [SPBTRNAASN.01.1]	p.(=) [SPBTRNAASN.01.1]	p.(=) [SPBTRNAASN.01.1]	p.(=) [SPBTRNAASN.01.1]	p.(=) [SPBTRNAASN.01.1]	p.(=) [SPBTRNAASN.01.1]	p.(=) [SPBTRNAASN.01.1]	p.(=) [SPBTRNAASN.01.1]	p.(=) [SPBTRNAASN.01.1]
II	1600211						- > ins A		C		- > ins A					- > ins A			C
II	1604873	SPNCRNA.359	- > ins AA																									p..701fs
II	1615768											G>A
II	1620412													T>A
II	1628003										A>T								A>T
II	1635862												T>C
II	1666412	SPBC21B10.15												- > ins T
II	1672859	SPBC19C2.01, SPNCRNA.1451	C>T	C>T	C>T	C>T	C>T	C>T	C>T	C>T	C>T	C>T	C>T	C>T	C>T	C>T	C>T	C>T	C>T	C>T	C>T	C>T	C>T	C>T	C>T	C>T	C>T	p.R760W [SPBC19C2.01]; p.D794N [SPNCRNA.1451]	p.R760W [SPBC19C2.01]; p.D794N [SPNCRNA.1451]	p.R760W [SPBC19C2.01]; p.D794N [SPNCRNA.1451]	p.R760W [SPBC19C2.01]; p.D794N [SPNCRNA.1451]	p.R760W [SPBC19C2.01]; p.D794N [SPNCRNA.1451]	p.R760W [SPBC19C2.01]; p.D794N [SPNCRNA.1451]	p.R760W [SPBC19C2.01]; p.D794N [SPNCRNA.1451]	p.R760W [SPBC19C2.01]; p.D794N [SPNCRNA.1451]	p.R760W [SPBC19C2.01]; p.D794N [SPNCRNA.1451]	p.R760W [SPBC19C2.01]; p.D794N [SPNCRNA.1451]	p.R760W [SPBC19C2.01]; p.D794N [SPNCRNA.1451]	p.R760W [SPBC19C2.01]; p.D794N [SPNCRNA.1451]	p.R760W [SPBC19C2.01]; p.D794N [SPNCRNA.1451]	p.R760W [SPBC19C2.01]; p.D794N [SPNCRNA.1451]	p.R760W [SPBC19C2.01]; p.D794N [SPNCRNA.1451]	p.R760W [SPBC19C2.01]; p.D794N [SPNCRNA.1451]	p.R760W [SPBC19C2.01]; p.D794N [SPNCRNA.1451]	p.R760W [SPBC19C2.01]; p.D794N [SPNCRNA.1451]	p.R760W [SPBC19C2.01]; p.D794N [SPNCRNA.1451]	p.R760W [SPBC19C2.01]; p.D794N [SPNCRNA.1451]	p.R760W [SPBC19C2.01]; p.D794N [SPNCRNA.1451]	p.R760W [SPBC19C2.01]; p.D794N [SPNCRNA.1451]
II	1673002	SPBC19C2.01, SPNCRNA.1451	G>C	G>C	G>C	G>C	G>C	G>C	G>C	G>C	G>C	G>C	G>C	G>C	G>C	G>C	G>C	G>C	G>C	G>C	G>C	G>C	G>C	G>C	G>C	G>C	G>C	p.(=) [SPBC19C2.01]; p.T746R [SPNCRNA.1451]	p.(=) [SPBC19C2.01]; p.T746R [SPNCRNA.1451]	p.(=) [SPBC19C2.01]; p.T746R [SPNCRNA.1451]	p.(=) [SPBC19C2.01]; p.T746R [SPNCRNA.1451]	p.(=) [SPBC19C2.01]; p.T746R [SPNCRNA.1451]	p.(=) [SPBC19C2.01]; p.T746R [SPNCRNA.1451]	p.(=) [SPBC19C2.01]; p.T746R [SPNCRNA.1451]	p.(=) [SPBC19C2.01]; p.T746R [SPNCRNA.1451]	p.(=) [SPBC19C2.01]; p.T746R [SPNCRNA.1451]	p.(=) [SPBC19C2.01]; p.T746R [SPNCRNA.1451]	p.(=) [SPBC19C2.01]; p.T746R [SPNCRNA.1451]	p.(=) [SPBC19C2.01]; p.T746R [SPNCRNA.1451]	p.(=) [SPBC19C2.01]; p.T746R [SPNCRNA.1451]	p.(=) [SPBC19C2.01]; p.T746R [SPNCRNA.1451]	p.(=) [SPBC19C2.01]; p.T746R [SPNCRNA.1451]	p.(=) [SPBC19C2.01]; p.T746R [SPNCRNA.1451]	p.(=) [SPBC19C2.01]; p.T746R [SPNCRNA.1451]	p.(=) [SPBC19C2.01]; p.T746R [SPNCRNA.1451]	p.(=) [SPBC19C2.01]; p.T746R [SPNCRNA.1451]	p.(=) [SPBC19C2.01]; p.T746R [SPNCRNA.1451]	p.(=) [SPBC19C2.01]; p.T746R [SPNCRNA.1451]	p.(=) [SPBC19C2.01]; p.T746R [SPNCRNA.1451]
II	1678206	SPBC19C2.04c	A > del 1	A > del 1	A > del 1	A > del 1	A > del 1	A > del 1	A > del 1		A > del 1			A	A > del 1	A > del 1	A > del 1	A > del 1	A > del 1	A > del 1	A > del 1	A > del 1	A > del 1	A > del 1	A > del 1	A > del 1	A > del 1
II	1678693		T>A	T>A	T>A	T>A	T>A	T>A	T>A	T>A	T>A	T>A	T>A	T>A	T>A	T>A	T>A	T>A	T>A	T>A	T>A	T>A	T>A	T>A	T>A	T>A	T>A
II	1680137												- > ins T			A						A			- > ins T
II	1681660	SPBC19C2.05												- > ins T
II	1683324	SPBC19C2.05	T>G	T>G	T>G	T>G	T>G	T>G	T>G	T>G	T>G	T>G	T>G	T>G	T>G	T>G	T>G	T>G	T>G	T>G	T>G	T>G	T>G	T>G	T>G	T>G	T>G	p.V155G	p.V155G	p.V155G	p.V155G	p.V155G	p.V155G	p.V155G	p.V155G	p.V155G	p.V155G	p.V155G	p.V155G	p.V155G	p.V155G	p.V155G	p.V155G	p.V155G	p.V155G	p.V155G	p.V155G	p.V155G	p.V155G
II	1697124	SPBC19C2.10	C>T	C>T	C>T	C>T	C>T	C>T	C>T	C>T	C>T	C>T	C>T	C>T	C>T	C>T	C>T	C>T	C>T	C>T	C>T	C>T	C>T	C>T	C>T	C>T	C>T
II	1700167	SPBC19C2.12	C>T								C		C
II	1700402	SPBC19C2.12	G>A	G>A	G	G>A	G>A	G>A	G	G>A	G>A	G>A	G>A	G>A	G>A			G	G>A	G>A	G>A	G>A		G>A		G>A	G>A
II	1703702	SPBC19C2.15c	CT>AA	CT>AA	CT>AA	CT>AA	CT>AA	CT>AA	CT>AA						CT>AA	CT>AA	CT>AA	CT>AA	CT>AA	CT>AA	CT>AA	CT>AA	CT>AA	CT>AA	CT>AA	CT>AA	CT>AA
II	1716256							G			G>T								G>T				G>T
II	1716272		C>T	C>T	C>T	C>T	C>T	C>T	C>T			C>T		C>T	C>T	C>T	C>T	C>T	C>T	C>T	C>T	C>T	C>T	C>T	C>T	C>T	C>T
II	1716326				G>T	G>T	G>T	G>T	G>T	G>T	G>T	G>T	G>T		G>T	G>T	G>T	G>T	G>T	G>T	G>T	G>T	G>T	G>T	G>T	G>T	G>T
II	1744767	SPBC1D7.04		T>G						T>G	T>G	T>G	T>G	T>G
II	1744772	SPBC1D7.04											T>G
II	1747581	SPBC1D7.03	A > del 1	A > del 1	A > del 1	A > del 1	A > del 1	A > del 1	A > del 1	A > del 1	A > del 1	A > del 1	A > del 1	A > del 1	A > del 1	A > del 1	A > del 1	A > del 1	A > del 1	A > del 1	A > del 1	A > del 1	A > del 1	A > del 1	A > del 1	A > del 1	A > del 1
II	1755440	SPBC1D7.02c	T > del 1
II	1765290			A>T																			- > ins T
II	1769475										T>C
II	1775078										A > del 1
II	1784826	SPBC18H10.07, SPBC18H10.08c	G>A	G>A	G>A	G>A	G>A	G>A	G>A	G>A	G>A	G>A	G>A	G>A	G>A	G>A	G>A	G>A	G>A	G>A	G>A	G>A	G>A	G>A	G>A	G>A	G>A	p.T392I [SPBC18H10.08c]	p.T392I [SPBC18H10.08c]	p.T392I [SPBC18H10.08c]	p.T392I [SPBC18H10.08c]	p.T392I [SPBC18H10.08c]	p.T392I [SPBC18H10.08c]	p.T392I [SPBC18H10.08c]	p.T392I [SPBC18H10.08c]	p.T392I [SPBC18H10.08c]	p.T392I [SPBC18H10.08c]	p.T392I [SPBC18H10.08c]	p.T392I [SPBC18H10.08c]	p.T392I [SPBC18H10.08c]	p.T392I [SPBC18H10.08c]	p.T392I [SPBC18H10.08c]	p.T392I [SPBC18H10.08c]	p.T392I [SPBC18H10.08c]	p.T392I [SPBC18H10.08c]	p.T392I [SPBC18H10.08c]	p.T392I [SPBC18H10.08c]	p.T392I [SPBC18H10.08c]	p.T392I [SPBC18H10.08c]
II	1788490	SPBC18H10.09, SPBC18H10.10c	A>T		A>T	A>T	A>T
II	1818109	SPBC9B6.03			T							T	T > del 1	T > del 1
II	1818221	SPBC9B6.03	TCTCT > del 5	TCTCT > del 5	TCTCT > del 5	TCTCT > del 5	TCTCT > del 5	TCTCT > del 5	TCTCT > del 5	TCTCT > del 5	TCTCT > del 5	TCTCT > del 5	TCTCT > del 5	TCTCT > del 5	TCTCT > del 5	TCTCT > del 5	TCTCT > del 5	TCTCT > del 5	TCTCT > del 5	TCTCT > del 5	TCTCT > del 5	TCTCT > del 5	TCTCT > del 5	TCTCT > del 5	TCTCT > del 5	TCTCT > del 5	TCTCT > del 5
II	1819296	SPBC9B6.03		T > del 1
II	1821272	SPBC9B6.04c												T>C
II	1824758	SPBC9B6.07	T>C	T>C			T>C			T>C	T>C	T>C	T>C	T>C	T>C	T>C				T>C			T>C	T>C	T>C		T>C
II	1825283	SPBC9B6.07	G>A	G>A	G>A	G>A	G>A	G>A	G>A	G>A	G>A	G>A	G>A	G>A	G>A	G>A	G>A	G>A	G>A	G>A	G>A	G>A	G>A	G>A	G>A	G>A	G>A
II	1826447										A>G						A>G			A>G			A>G	A>G		A>G	A>G
II	1834575	SPBC9B6.11c	A>T	A>T	A>T	A>T	A>T	A>T	A>T	A>T	A>T	A>T	A>T	A>T	A>T		A>T	A>T	A>T	A>T	A>T	A>T	A>T	A>T	A>T	A>T	A>T
II	1834578	SPBC9B6.11c	C>G	C>G	C>G	C>G	C>G	C>G	C>G	C>G	C>G	C>G	C>G	C>G	C>G		C>G	C>G	C>G	C>G	C>G	C>G	C>G	C>G	C>G	C>G	C>G
II	1849777	SPBC28E12.05, SPBC28E12.06c	G>A	G>A	G>A	G>A	G>A	G>A	G>A	G>A	G>A	G>A	G>A	G>A	G>A	G>A	G>A	G>A	G>A	G>A	G>A	G>A	G>A	G>A	G>A	G>A	G>A	p.T1496I [SPBC28E12.06c]	p.T1496I [SPBC28E12.06c]	p.T1496I [SPBC28E12.06c]	p.T1496I [SPBC28E12.06c]	p.T1496I [SPBC28E12.06c]	p.T1496I [SPBC28E12.06c]	p.T1496I [SPBC28E12.06c]	p.T1496I [SPBC28E12.06c]	p.T1496I [SPBC28E12.06c]	p.T1496I [SPBC28E12.06c]	p.T1496I [SPBC28E12.06c]	p.T1496I [SPBC28E12.06c]	p.T1496I [SPBC28E12.06c]	p.T1496I [SPBC28E12.06c]	p.T1496I [SPBC28E12.06c]	p.T1496I [SPBC28E12.06c]	p.T1496I [SPBC28E12.06c]	p.T1496I [SPBC28E12.06c]	p.T1496I [SPBC28E12.06c]	p.T1496I [SPBC28E12.06c]	p.T1496I [SPBC28E12.06c]	p.T1496I [SPBC28E12.06c]
II	1857521	SPBC3H7.14									T>A
II	1861421							G > del 1	G > del 1					G > del 1		G > del 1	G > del 1	G > del 1	G > del 1	G > del 1	G > del 1	G > del 1	G > del 1	G > del 1	G > del 1	G > del 1	G > del 1
II	1868146									T>A
II	1869321	SPBC3H7.08c					G			G	G>A	G>A	G>A			G>A
II	1873466	SPNCRNA.1471	T>G	T>G	T	T>G	T>G				T		T>G								T>G		T>G	T>G		T>G	T>G	p.R104S	p.R104S		p.R104S	p.R104S						p.R104S								p.R104S		p.R104S	p.R104S
II	1873470	SPNCRNA.1471	G	G>A		G					G>A		G>A										G>A				G>A		p.P103L							p.P103L		p.P103L										p.P103L
II	1873779	SPBC3H7.05c	- > ins A	- > ins A	- > ins A	- > ins A	- > ins A	- > ins A	- > ins A	- > ins A	- > ins A	- > ins A	- > ins A	- > ins A	- > ins A	- > ins A	- > ins A	- > ins A		- > ins A	- > ins A	- > ins A	- > ins A	- > ins A	- > ins A	- > ins A	- > ins A
II	1876846	SPBC3H7.04
II	1877253	SPBTRNAPRO.05, SPBTRNAPRO.05.1								A>G																									p.(=) [SPBTRNAPRO.05.1]
II	1880151	SPBC3H7.03c	C>T
II	1941589	SPNCRNA.1479	G>T									G		G>T														p.Q268K											p.Q268K
II	1941966	SPNCRNA.1479	- > ins T	- > ins T	- > ins T	- > ins T	- > ins T	- > ins T	- > ins T	- > ins T	- > ins T	- > ins T	- > ins T	- > ins T	- > ins T	- > ins T	- > ins T	- > ins T	- > ins T	- > ins T	- > ins T	- > ins T	- > ins T	- > ins T	- > ins T	- > ins T	- > ins T	p.L142fs	p.L142fs	p.L142fs	p.L142fs	p.L142fs	p.L142fs	p.L142fs	p.L142fs	p.L142fs	p.L142fs	p.L142fs	p.L142fs	p.L142fs	p.L142fs	p.L142fs	p.L142fs	p.L142fs	p.L142fs	p.L142fs	p.L142fs	p.L142fs	p.L142fs
II	1941982	SPNCRNA.1479	- > ins T		- > ins T	- > ins T	- > ins T	- > ins T	- > ins T	- > ins T	- > ins T	- > ins T	- > ins T	- > ins T	- > ins T	- > ins T	- > ins T	- > ins T	- > ins T	- > ins T	- > ins T	- > ins T	- > ins T	- > ins T	- > ins T	- > ins T	- > ins T	p..137fs		p..137fs	p..137fs	p..137fs	p..137fs	p..137fs	p..137fs	p..137fs	p..137fs	p..137fs	p..137fs	p..137fs	p..137fs	p..137fs	p..137fs	p..137fs	p..137fs	p..137fs	p..137fs	p..137fs	p..137fs
II	1948954	SPBC16E9.16c	A > del 1	A > del 1	A > del 1	A > del 1	A > del 1			A > del 1	A > del 1	A > del 1	A > del 1	A > del 1	A > del 1	A > del 1	A > del 1	A > del 1	A > del 1	A > del 1	A > del 1	A > del 1	A > del 1	A > del 1		A > del 1	A > del 1	p..435fs	p..435fs	p..435fs	p..435fs	p..435fs			p..435fs	p..435fs	p..435fs	p..435fs	p..435fs	p..435fs	p..435fs	p..435fs	p..435fs	p..435fs	p..435fs	p..435fs	p..435fs	p..435fs	p..435fs
II	1950050	SPBC16E9.16c	- > ins G	- > ins G	- > ins G	- > ins G	- > ins G		- > ins G	- > ins G	- > ins G	- > ins G	- > ins G	- > ins G	- > ins G	- > ins G	- > ins G	- > ins G	- > ins G	- > ins G	- > ins G	- > ins G	- > ins G	- > ins G	- > ins G	- > ins G	- > ins G	p.L69fs	p.L69fs	p.L69fs	p.L69fs	p.L69fs		p.L69fs	p.L69fs	p.L69fs	p.L69fs	p.L69fs	p.L69fs	p.L69fs	p.L69fs	p.L69fs	p.L69fs	p.L69fs	p.L69fs	p.L69fs	p.L69fs	p.L69fs	p.L69fs
II	1960392	SPBC1E8.02, SPBC1E8.03c	- > ins G	- > ins G	- > ins G	- > ins G	- > ins G	- > ins G	- > ins G	- > ins G	- > ins G	- > ins G	- > ins G	- > ins G	- > ins G	- > ins G	- > ins G	- > ins G	- > ins G	- > ins G	- > ins G	- > ins G	- > ins G	- > ins G	- > ins G	- > ins G	- > ins G	p.L476fs [SPBC1E8.03c]	p.L476fs [SPBC1E8.03c]	p.L476fs [SPBC1E8.03c]	p.L476fs [SPBC1E8.03c]	p.L476fs [SPBC1E8.03c]	p.L476fs [SPBC1E8.03c]	p.L476fs [SPBC1E8.03c]	p.L476fs [SPBC1E8.03c]	p.L476fs [SPBC1E8.03c]	p.L476fs [SPBC1E8.03c]	p.L476fs [SPBC1E8.03c]	p.L476fs [SPBC1E8.03c]	p.L476fs [SPBC1E8.03c]	p.L476fs [SPBC1E8.03c]	p.L476fs [SPBC1E8.03c]	p.L476fs [SPBC1E8.03c]	p.L476fs [SPBC1E8.03c]	p.L476fs [SPBC1E8.03c]	p.L476fs [SPBC1E8.03c]	p.L476fs [SPBC1E8.03c]	p.L476fs [SPBC1E8.03c]	p.L476fs [SPBC1E8.03c]
II	1962419	SPBC1E8.03c	T>A	T>A	T>A	T>A	T>A	T>A	T>A	T>A	T>A	T>A	T>A	T>A	T>A	T>A	T>A	T>A	T>A	T>A	T>A	T>A	T>A	T>A	T>A	T>A	T>A
II	1962439	SPBC1E8.03c	A>G	A>G	A>G	A>G	A>G	A>G	A>G	A>G	A>G	A>G	A>G	A>G	A>G	A>G	A>G	A>G	A>G	A>G	A>G	A>G	A>G	A>G	A>G	A>G	A>G
II	1962458	SPBC1E8.03c	T>A	T>A	T>A	T>A	T>A	T>A	T>A	T>A	T>A	T>A	T>A	T>A	T>A	T>A	T>A	T>A	T>A	T>A	T>A	T>A	T>A	T>A	T>A	T>A	T>A
II	1964125	SPNCRNA.382	A>T																									p.I82F
II	1965988	SPBC1E8.04						T>C	T>C			T>C		T>C	T>C	T>C	T>C	T>C	T>C	T>C	T>C	T>C	T>C	T>C	T>C	T>C	T>C						p.I200T	p.I200T			p.I200T		p.I200T	p.I200T	p.I200T	p.I200T	p.I200T	p.I200T	p.I200T	p.I200T	p.I200T	p.I200T	p.I200T
II	1975467	SPBC1A4.02c	C>T	C>T	C>T	C>T	C>T	C>T	C>T	C>T	C>T	C>T	C>T	C>T	C>T	C>T	C>T	C>T	C>T	C>T	C>T	C>T	C>T	C>T	C>T	C>T	C>T	p.G46E	p.G46E	p.G46E	p.G46E	p.G46E	p.G46E	p.G46E	p.G46E	p.G46E	p.G46E	p.G46E	p.G46E	p.G46E	p.G46E	p.G46E	p.G46E	p.G46E	p.G46E	p.G46E	p.G46E	p.G46E	p.G46E
II	1984615	SPBC1A4.05	- > ins A	G										- > ins A
II	1987098	SPBC1A4.06c, SPBC1A4.05	C>A	C>A	C>A	C>A	C>A	C>A	C>A	C>A	C>A	C>A	C>A	C>A	C>A	C>A	C>A	C>A	C>A	C>A	C>A	C>A	C>A	C>A	C>A	C>A	C>A	p.L376F [SPBC1A4.06c]	p.L376F [SPBC1A4.06c]	p.L376F [SPBC1A4.06c]	p.L376F [SPBC1A4.06c]	p.L376F [SPBC1A4.06c]	p.L376F [SPBC1A4.06c]	p.L376F [SPBC1A4.06c]	p.L376F [SPBC1A4.06c]	p.L376F [SPBC1A4.06c]	p.L376F [SPBC1A4.06c]	p.L376F [SPBC1A4.06c]	p.L376F [SPBC1A4.06c]	p.L376F [SPBC1A4.06c]	p.L376F [SPBC1A4.06c]	p.L376F [SPBC1A4.06c]	p.L376F [SPBC1A4.06c]	p.L376F [SPBC1A4.06c]	p.L376F [SPBC1A4.06c]	p.L376F [SPBC1A4.06c]	p.L376F [SPBC1A4.06c]	p.L376F [SPBC1A4.06c]	p.L376F [SPBC1A4.06c]
II	1987102	SPBC1A4.05, SPBC1A4.06c	G > del 1	G > del 1	G > del 1	G > del 1	G > del 1	G > del 1	G > del 1	G > del 1	G > del 1	G > del 1	G > del 1	G > del 1	G > del 1	G > del 1	G > del 1	G > del 1	G > del 1	G > del 1	G > del 1	G > del 1	G > del 1	G > del 1	G > del 1	G > del 1	G > del 1	p.S375fs [SPBC1A4.06c]	p.S375fs [SPBC1A4.06c]	p.S375fs [SPBC1A4.06c]	p.S375fs [SPBC1A4.06c]	p.S375fs [SPBC1A4.06c]	p.S375fs [SPBC1A4.06c]	p.S375fs [SPBC1A4.06c]	p.S375fs [SPBC1A4.06c]	p.S375fs [SPBC1A4.06c]	p.S375fs [SPBC1A4.06c]	p.S375fs [SPBC1A4.06c]	p.S375fs [SPBC1A4.06c]	p.S375fs [SPBC1A4.06c]	p.S375fs [SPBC1A4.06c]	p.S375fs [SPBC1A4.06c]	p.S375fs [SPBC1A4.06c]	p.S375fs [SPBC1A4.06c]	p.S375fs [SPBC1A4.06c]	p.S375fs [SPBC1A4.06c]	p.S375fs [SPBC1A4.06c]	p.S375fs [SPBC1A4.06c]	p.S375fs [SPBC1A4.06c]
II	1987118	SPBC1A4.05, SPBC1A4.06c	G > del 1	G > del 1	G > del 1	G > del 1	G > del 1	G > del 1	G > del 1	G > del 1	G	G > del 1	G > del 1	G > del 1	G > del 1	G > del 1	G > del 1	G > del 1	G > del 1	G > del 1	G > del 1	G > del 1	G > del 1	G > del 1	G > del 1	G > del 1	G > del 1
II	2007715				A>G	A>G	A>G	A>G	A>G	A>G	A>G	A>G	A>G	A>G	A>G	A>G	A>G	A>G	A>G	A>G	A>G	A>G	A>G	A>G	A>G	A>G	A>G
II	2030489	SPBP23A10.14c		A>T	A>T	A>T	A	A>T	A	A>T	A>T	A	A>T		A>T	A>T	A>T	A>T	A>T	A>T	A>T	A>T		A>T	A>T	A>T	A>T
II	2032186	SPBTRNAASN.02, SPBTRNAASN.02.1								G>T																									p.(=) [SPBTRNAASN.02.1]
II	2044929	SPNCRNA.1483	A>T	A>T	A>T	A>T	A>T	A>T	A>T	A>T	A>T	A>T	A>T	A>T	A>T	A>T	A>T	A>T	A>T	A>T	A>T	A>T	A>T	A>T	A>T	A>T	A>T	p.N290Y	p.N290Y	p.N290Y	p.N290Y	p.N290Y	p.N290Y	p.N290Y	p.N290Y	p.N290Y	p.N290Y	p.N290Y	p.N290Y	p.N290Y	p.N290Y	p.N290Y	p.N290Y	p.N290Y	p.N290Y	p.N290Y	p.N290Y	p.N290Y	p.N290Y
II	2049892	SPBC29A3.06	T > del 1	T > del 1	T > del 1	T > del 1	T > del 1	T > del 1	T > del 1	T > del 1	T > del 1	T > del 1	T > del 1	T > del 1	T > del 1	T > del 1	T > del 1	T > del 1	T > del 1	T > del 1	T > del 1	T > del 1	T > del 1	T > del 1	T > del 1	T > del 1	T > del 1	p.D555fs	p.D555fs	p.D555fs	p.D555fs	p.D555fs	p.D555fs	p.D555fs	p.D555fs	p.D555fs	p.D555fs	p.D555fs	p.D555fs	p.D555fs	p.D555fs	p.D555fs	p.D555fs	p.D555fs	p.D555fs	p.D555fs	p.D555fs	p.D555fs	p.D555fs
II	2053516	SPBC29A3.08	- > ins C	- > ins C	- > ins C	- > ins C	- > ins C	- > ins C	- > ins C	- > ins C	- > ins C	- > ins C	- > ins C	- > ins C	- > ins C	- > ins C	- > ins C	- > ins C	- > ins C	- > ins C	- > ins C	- > ins C	- > ins C	- > ins C	- > ins C	- > ins C	- > ins C	p.A162fs	p.A162fs	p.A162fs	p.A162fs	p.A162fs	p.A162fs	p.A162fs	p.A162fs	p.A162fs	p.A162fs	p.A162fs	p.A162fs	p.A162fs	p.A162fs	p.A162fs	p.A162fs	p.A162fs	p.A162fs	p.A162fs	p.A162fs	p.A162fs	p.A162fs
II	2057359	SPBC29A3.10c	C>T	C>T	C>T	C>T	C>T	C>T		C>T	C>T	C>T	C>T	C>T			C>T		C>T	C>T	C>T		C>T	C>T	C>T	C>T	C>T
II	2075226													T>C
II	2078609	SPBC18E5.02c	C>A	C>A				C>A		C>A	C>A	C>A	C>A	C>A
II	2078612	SPBC18E5.02c	A>T	A>T	A>T	A>T	A>T	A>T	A>T	A>T	A>T	A>T	A>T	A>T	A>T	A>T	A>T	A>T	A>T	A>T	A>T	A>T	A>T	A>T	A>T	A>T	A>T
II	2079644	SPBC18E5.03c	T>C	T>C	T>C	T>C	T>C	T>C		T>C	T>C		T>C	T>C	T>C	T>C	T>C	T>C		T>C	T>C	T>C	T>C	T>C	T	T>C	T>C
II	2100318	SPBC23G7.16	GT > del 2	GT > del 2	GT > del 2	GT > del 2	GT > del 2	GT > del 2	GT > del 2	GT > del 2	GT > del 2	GT > del 2	GT > del 2	GT > del 2	GT > del 2	GT > del 2	GT > del 2	GT > del 2	GT > del 2	GT > del 2	GT > del 2	GT > del 2	GT > del 2	GT > del 2	GT > del 2	GT > del 2	GT > del 2
II	2100324	SPBC23G7.16	T>C	T>C	T>C	T>C	T>C	T>C	T>C	T>C	T>C	T>C	T>C	T>C	T>C	T>C	T>C	T>C	T>C	T>C	T>C	T>C	T>C	T>C	T>C	T>C	T>C
II	2108180	SPBC23G7.06c	- > ins A	- > ins A	- > ins A	- > ins A	- > ins A	- > ins A	- > ins A	- > ins A	- > ins A	- > ins A	- > ins A	- > ins A	- > ins A	- > ins A	- > ins A	- > ins A	- > ins A	- > ins A	- > ins A	- > ins A	- > ins A	- > ins A	- > ins A	- > ins A	- > ins A	p.N203fs	p.N203fs	p.N203fs	p.N203fs	p.N203fs	p.N203fs	p.N203fs	p.N203fs	p.N203fs	p.N203fs	p.N203fs	p.N203fs	p.N203fs	p.N203fs	p.N203fs	p.N203fs	p.N203fs	p.N203fs	p.N203fs	p.N203fs	p.N203fs	p.N203fs
II	2138424	SPBC1711.03, SPNCRNA.1489		T									T>C																									p.R373G [SPNCRNA.1489]
II	2147726	SPBC1711.07	- > ins T	- > ins T	- > ins T	- > ins T	- > ins T	- > ins T	- > ins T	- > ins T	- > ins T	- > ins T	- > ins T	- > ins T	- > ins T	- > ins T	- > ins T	- > ins T	- > ins T	- > ins T	- > ins T	- > ins T	- > ins T	- > ins T	- > ins T	- > ins T	- > ins T
II	2148295				G>T	G>T	G>T	G>T	G>T	G>T	G>T	G>T	G>T		G>T	G>T	G>T	G>T	G>T	G>T	G>T	G>T	G>T	G>T	G>T	G>T	G>T
II	2187407					- > ins A		- > ins A	- > ins A	- > ins A			- > ins A		- > ins A	- > ins A	- > ins A	- > ins A		- > ins A	- > ins A		- > ins A	- > ins A	- > ins A
II	2197610	SPBC17G9.13c		G>A							G>A		G > del 1
II	2202791									- > ins T
II	2203072	SPBC14C8.01c	- > ins A		- > ins A		- > ins A								C	- > ins A
II	2219928	SPBC14C8.09c, SPBC14C8.10	- > ins T	- > ins T	- > ins T	- > ins T	- > ins T	- > ins T	- > ins T	- > ins T	- > ins T	- > ins T	- > ins T	- > ins T	- > ins T	- > ins T	- > ins T	- > ins T	- > ins T	- > ins T	- > ins T	- > ins T	- > ins T	- > ins T	- > ins T	- > ins T	- > ins T	p.I132fs [SPBC14C8.09c]	p.I132fs [SPBC14C8.09c]	p.I132fs [SPBC14C8.09c]	p.I132fs [SPBC14C8.09c]	p.I132fs [SPBC14C8.09c]	p.I132fs [SPBC14C8.09c]	p.I132fs [SPBC14C8.09c]	p.I132fs [SPBC14C8.09c]	p.I132fs [SPBC14C8.09c]	p.I132fs [SPBC14C8.09c]	p.I132fs [SPBC14C8.09c]	p.I132fs [SPBC14C8.09c]	p.I132fs [SPBC14C8.09c]	p.I132fs [SPBC14C8.09c]	p.I132fs [SPBC14C8.09c]	p.I132fs [SPBC14C8.09c]	p.I132fs [SPBC14C8.09c]	p.I132fs [SPBC14C8.09c]	p.I132fs [SPBC14C8.09c]	p.I132fs [SPBC14C8.09c]	p.I132fs [SPBC14C8.09c]	p.I132fs [SPBC14C8.09c]
II	2224925			G>T	G>T	G>T	G>T		G>T		G>T		G>T	G>T	G>T		G>T	G>T		G>T	G>T	G>T	G>T	G>T	G>T	G>T	G>T
II	2228775	SPBC14C8.13, SPBC14C8.14c	T>G		T>G	T>G	T>G	T>G	T>G	T>G	T>G	T>G	T>G	T>G	T>G	T>G	T>G	T>G	T>G	T>G	T>G	T>G	T>G	T>G	T>G	T>G	T>G
II	2228777	SPBC14C8.13, SPBC14C8.14c	G>T		G>T	G>T	G>T	G>T	G>T	G>T	G>T	G>T	G>T	G>T	G>T	G>T	G>T	G>T	G>T	G>T	G>T	G>T	G>T	G>T	G>T	G>T	G>T
II	2261348											- > ins A
II	2293298	SPBC16H5.04	A > del 1	A > del 1	A > del 1	A > del 1	A > del 1	A > del 1	A > del 1		A > del 1	A > del 1	A > del 1	A > del 1	A > del 1	A > del 1	A > del 1	A > del 1	A > del 1	A > del 1	A > del 1	A > del 1	A > del 1	A > del 1	A > del 1	A > del 1	A > del 1
II	2307688	SPBC12D12.03	T > del 1	T > del 1			T > del 1	T > del 1	T > del 1	T > del 1	T > del 1	T > del 1	T > del 1	T > del 1	T				T > del 1		T > del 1			T > del 1	T > del 1	T > del 1	T > del 1
II	2318801										AAC > del 3
II	2318803															C > del 1		C>T						C>T		C>T
II	2322353	SPBC24C6.02								- > ins A	G	G
II	2340050	SPNCRNA.1506												GA>AG																									p.D141S
II	2340071	SPNCRNA.1506												A>G																									p.R148G
II	2369194	SPBC19G7.10c	T>G	T>G	T>G	T>G	T>G	T>G	T>G	T>G	T>G	T>G	T>G	T>G	T>G	T>G	T>G	T>G	T>G	T>G	T>G	T>G	T>G	T>G	T>G	T>G	T>G
II	2369244	SPBC19G7.10c	A>C	A>C						A>C	A>C	A>C	A>C	A>C
II	2380267										GA>AG													GA>AG		G
II	2380288									A>G	A			A>G										A>G
II	2387349	SPBC36B7.03	G>A	G>A						G			G>A	G>A
II	2392927	SPBC36B7.06c				C>T	C>T				C>T							C>T		C	C>T			C>T	C>T	C>T	C>T
II	2419434	SPBC1921.07c	A>C	A>C	A>C	A>C	A>C			A>C	A>C	A>C	A>C	A>C	A>C	A>C		A>C	A>C	A>C	A>C		A>C	A>C		A>C	A>C
II	2419437	SPBC1921.07c	G>T	G>T	G>T	G>T	G>T	G>T	G>T	G>T	G>T	G>T	G>T	G>T	G>T	G>T		G>T	G>T	G>T	G>T	G>T	G>T	G>T	G>T	G>T	G>T
II	2426783	SPBC21D10.09c	- > ins C	- > ins CG	- > ins CG	- > ins CG		- > ins CG	- > ins CG	- > ins CG	- > ins CG	- > ins CG	- > ins CG	- > ins CG	- > ins CG	- > ins CG		- > ins CG	- > ins CG	- > ins CG	- > ins CG	- > ins CG	- > ins CG	- > ins CG	- > ins CG	- > ins CG	- > ins CG
II	2436580	SPBC21D10.06c	C>G	C>G	C>G	C>G	C>G	C>G	C>G	C>G	C>G	C>G	C>G	C>G	C>G	C>G	C>G	C>G	C>G	C>G	C>G	C>G	C>G	C>G	C>G	C>G	C>G	p.(=)	p.(=)	p.(=)	p.(=)	p.(=)	p.(=)	p.(=)	p.(=)	p.(=)	p.(=)	p.(=)	p.(=)	p.(=)	p.(=)	p.(=)	p.(=)	p.(=)	p.(=)	p.(=)	p.(=)	p.(=)	p.(=)
II	2437534	SPBC21D10.06c	T>C	T>C							T>C		T>C															p.(=)	p.(=)							p.(=)		p.(=)
II	2437538	SPBC21D10.06c	G>A	G>A							G>A		G															p.A635T	p.A635T							p.A635T
II	2443194		- > ins AAC	T
II	2444543	SPBC12C2.13c, SPNCRNA.1514	T>C	T>C	T>C	T>C	T>C	T>C	T>C	T>C	T>C	T>C	T>C	T>C	T>C	T>C	T>C	T>C	T>C	T>C	T>C	T>C	T>C	T>C	T>C	T>C	T>C	p.V72A [SPBC12C2.13c]; p.(=) [SPNCRNA.1514]	p.V72A [SPBC12C2.13c]; p.(=) [SPNCRNA.1514]	p.V72A [SPBC12C2.13c]; p.(=) [SPNCRNA.1514]	p.V72A [SPBC12C2.13c]; p.(=) [SPNCRNA.1514]	p.V72A [SPBC12C2.13c]; p.(=) [SPNCRNA.1514]	p.V72A [SPBC12C2.13c]; p.(=) [SPNCRNA.1514]	p.V72A [SPBC12C2.13c]; p.(=) [SPNCRNA.1514]	p.V72A [SPBC12C2.13c]; p.(=) [SPNCRNA.1514]	p.V72A [SPBC12C2.13c]; p.(=) [SPNCRNA.1514]	p.V72A [SPBC12C2.13c]; p.(=) [SPNCRNA.1514]	p.V72A [SPBC12C2.13c]; p.(=) [SPNCRNA.1514]	p.V72A [SPBC12C2.13c]; p.(=) [SPNCRNA.1514]	p.V72A [SPBC12C2.13c]; p.(=) [SPNCRNA.1514]	p.V72A [SPBC12C2.13c]; p.(=) [SPNCRNA.1514]	p.V72A [SPBC12C2.13c]; p.(=) [SPNCRNA.1514]	p.V72A [SPBC12C2.13c]; p.(=) [SPNCRNA.1514]	p.V72A [SPBC12C2.13c]; p.(=) [SPNCRNA.1514]	p.V72A [SPBC12C2.13c]; p.(=) [SPNCRNA.1514]	p.V72A [SPBC12C2.13c]; p.(=) [SPNCRNA.1514]	p.V72A [SPBC12C2.13c]; p.(=) [SPNCRNA.1514]	p.V72A [SPBC12C2.13c]; p.(=) [SPNCRNA.1514]	p.V72A [SPBC12C2.13c]; p.(=) [SPNCRNA.1514]
II	2468399	SPBC12C2.05c		G							G>T
II	2468402	SPBC12C2.05c		A							A>T
II	2528014	SPNCRNA.1524, SPNCRNA.399								C	C>T	C > del 1																								p.E485K [SPNCRNA.1524]; p.S185F [SPNCRNA.399]	p.E485fs [SPNCRNA.1524]; p.S185fs [SPNCRNA.399]
II	2539178	SPBC29A10.03c	G>T	G>T	G>T	G>T	G>T	G>T	G>T	G>T	G>T	G>T	G>T	G>T	G>T	G>T	G>T	G>T	G>T	G>T	G>T	G>T	G>T	G>T	G>T	G>T	G>T	p.A259E	p.A259E	p.A259E	p.A259E	p.A259E	p.A259E	p.A259E	p.A259E	p.A259E	p.A259E	p.A259E	p.A259E	p.A259E	p.A259E	p.A259E	p.A259E	p.A259E	p.A259E	p.A259E	p.A259E	p.A259E	p.A259E
II	2575838	SPBC29A10.16c		A > del 1
II	2580369									A>G
II	2591933	SPBC2G5.07c		G>A						G > del 1		G>A		G>A
II	2592423	SPBC2G5.07c			- > ins A	- > ins A	- > ins A	- > ins A	- > ins A	- > ins A	T		- > ins A		- > ins A	- > ins A	- > ins A	- > ins A	- > ins A	- > ins A	- > ins A	- > ins A	- > ins A	- > ins A	- > ins A	- > ins A	- > ins A
II	2630599	SPBC6B1.02		A>T
II	2630604	SPBC6B1.02	- > ins A								T			- > ins A
II	2630607	SPBC6B1.02	C>A	C	- > ins A	- > ins A	- > ins A			C>A	C>A	C>A		C>A	- > ins A			- > ins A	- > ins A	- > ins A	- > ins A	- > ins A	- > ins A	- > ins A		- > ins A	- > ins A
II	2650346	SPBC6B1.09c	C>T	C>T	C>T	C>T	C>T	C>T	C>T	C>T	C>T	C>T	C>T	C>T	C	C>T	C>T		C>T	C>T	C>T	C>T	C	C>T	C>T		C
II	2671801												G>A
II	2672037	SPBC3E7.07c	T>A	T>A						T>A		T>A		T>A
II	2672452	SPBC3E7.07c	C>T		C>T	C>T	C>T	C>T	C>T		C>T	C>T	C>T	C>T	C>T	C>T	C>T	C>T	C>T	C>T	C	C>T	C>T	C>T	C>T	C>T	C>T
II	2676336	SPBC3E7.08c	C>T	C>T	C>T	C>T	C>T	C>T	C>T	C>T	C>T	C>T	C>T	C>T	C>T	C>T	C>T	C>T	C>T	C>T	C>T	C>T	C>T	C>T	C>T	C>T	C>T	p.D8N	p.D8N	p.D8N	p.D8N	p.D8N	p.D8N	p.D8N	p.D8N	p.D8N	p.D8N	p.D8N	p.D8N	p.D8N	p.D8N	p.D8N	p.D8N	p.D8N	p.D8N	p.D8N	p.D8N	p.D8N	p.D8N
II	2676605	SPBC3E7.08c, SPBC3E7.09		T>C
II	2686001	SPBC3E7.14, SPBC3E7.15c	A>G	A>G	A>G	A>G	A>G			A>G	A>G	A>G	A>G	A>G	A>G	A>G	A>G	A>G	A>G	A>G	A>G	A>G	A>G	A>G		A>G	A>G
II	2686003	SPBC3E7.14, SPBC3E7.15c	- > ins C	- > ins C	- > ins C	- > ins C	- > ins C			- > ins C	- > ins C	- > ins C	- > ins C	- > ins C	- > ins C	- > ins C	- > ins C	- > ins C	- > ins C	- > ins C	- > ins C	- > ins C	- > ins C	- > ins C		- > ins C	- > ins C
II	2698935	SPBC4F6.07c	C>T	C>T						C>T	C>T	C>T	C>T	C>T
II	2709414	SPBC4F6.10	- > ins C	- > ins C	- > ins C	- > ins C	- > ins C	- > ins C	- > ins C	- > ins C	- > ins C	- > ins C	- > ins C	- > ins C	- > ins C	- > ins C	- > ins C	- > ins C	- > ins C	- > ins C	- > ins C	- > ins C	- > ins C	- > ins C	- > ins C	- > ins C	- > ins C	p.G447fs	p.G447fs	p.G447fs	p.G447fs	p.G447fs	p.G447fs	p.G447fs	p.G447fs	p.G447fs	p.G447fs	p.G447fs	p.G447fs	p.G447fs	p.G447fs	p.G447fs	p.G447fs	p.G447fs	p.G447fs	p.G447fs	p.G447fs	p.G447fs	p.G447fs
II	2735143	SPBC336.01	C>A	C>A	C>A	C>A	C>A	C		C		C>A	C>A	C>A	C	C>A	C>A	C>A	C>A	C>A	C>A	C>A	C>A	C>A		C>A	C>A
II	2739638													T>C
II	2756171	SPBC336.08		G>C
II	2759436											C>G
II	2765473	SPBC336.14c	C>G	C>G	C>G	C>G	C>G	C>G	C>G	C>G	C>G	C>G	C>G	C>G	C>G	C>G	C>G	C>G	C>G	C>G	C>G	C>G	C>G	C>G	C>G	C>G	C>G
II	2766782	SPBC336.14c	A>G	A>G	A>G	A>G	A>G	A>G	A>G	A>G	A>G	A>G	A>G	A>G	A>G	A>G	A>G	A>G	A>G	A>G	A>G	A>G	A>G	A>G	A>G	A>G	A>G
II	2788933	SPBC32F12.03c	- > ins G	- > ins G	- > ins G	- > ins G	- > ins G	- > ins G	- > ins G	- > ins G	- > ins G	- > ins G	- > ins G	- > ins G	- > ins G	- > ins G	- > ins G	- > ins G	- > ins G	- > ins G	- > ins G	- > ins G	- > ins G	- > ins G	- > ins G	- > ins G	- > ins G
II	2792852	SPBC32F12.04	G>T	G>T	G>T	G>T	G>T	G>T	G>T	G>T	G>T	G>T	G>T	G>T	G>T	G>T	G>T	G>T	G>T	G>T	G>T	G>T	G>T	G>T	G>T	G>T	G>T
II	2798041	SPBC32F12.08c	T > del 1	T > del 1	T > del 1	T > del 1	T > del 1	T > del 1	T > del 1	T > del 1	T > del 1	T > del 1	T > del 1	T > del 1	T > del 1	T > del 1	T > del 1	T > del 1	T > del 1	T > del 1	T > del 1	T > del 1	T > del 1	T > del 1	T > del 1	T > del 1	T > del 1
II	2798515	SPBC32F12.08c	G > del 1	G>A	G > del 1	G > del 1	G > del 1	G > del 1	G > del 1	G > del 1			G > del 1	G > del 1	G > del 1	G > del 1	G > del 1	G > del 1	G > del 1	G > del 1	G > del 1	G > del 1	G > del 1	G > del 1	G > del 1	G > del 1	G > del 1
II	2806053	SPNCRNA.1550	G>A	G>A	G>A	G>A	G>A	G>A	G>A	G>A	G>A	G>A	G>A	G>A	G>A	G>A	G>A	G>A	G>A	G>A	G>A	G>A	G>A	G>A	G>A	G>A	G>A	p.G24R	p.G24R	p.G24R	p.G24R	p.G24R	p.G24R	p.G24R	p.G24R	p.G24R	p.G24R	p.G24R	p.G24R	p.G24R	p.G24R	p.G24R	p.G24R	p.G24R	p.G24R	p.G24R	p.G24R	p.G24R	p.G24R
II	2811496	SPBC32F12.12c		A > del 1	A > del 1	A > del 1	A > del 1	A > del 1	A > del 1	A > del 1	A > del 1	A > del 1	A > del 1	A > del 1	A > del 1	A > del 1	A > del 1	A > del 1	A > del 1	A > del 1	A > del 1	A > del 1	A > del 1	A > del 1	A > del 1	A > del 1	A > del 1
II	2840967	SPBC19C7.10	G	G						G>A			G>A
II	2868781	SPBP19A11.07c								T>C		T>C	T>C			T>C			T>C
II	2869283	SPBP19A11.07c	T>A	T>A	T>A	T>A	T>A	T>A	T>A	T>A		T>A	T>A	T>A	T>A	T>A	T>A	T>A	T>A	T>A	T>A	T>A	T>A	T>A	T>A	T>A	T>A
II	2874179	SPBP4H10.04	G>A	G>A						G>A	G>A	G>A	G>A	G>A
II	2890004	SPNCRNA.1560	- > ins T																									p.T669fs
II	2894563	SPBP4H10.11c	A>T	A>T									A	A>T
II	2897019
II	2901509	SPNCRNA.1561, SPNCRNA.1562, SPNCRNA.411	G>T	G>T	G>T	G>T	G>T	G>T	G>T	G>T	G>T	G>T	G>T	G>T	G>T	G>T	G>T	G>T	G>T	G>T	G>T	G>T	G>T	G>T	G>T	G>T	G>T	p.C134F [SPNCRNA.1561]; p.H367N [SPNCRNA.1562]; p.M89I [SPNCRNA.411]	p.C134F [SPNCRNA.1561]; p.H367N [SPNCRNA.1562]; p.M89I [SPNCRNA.411]	p.C134F [SPNCRNA.1561]; p.H367N [SPNCRNA.1562]; p.M89I [SPNCRNA.411]	p.C134F [SPNCRNA.1561]; p.H367N [SPNCRNA.1562]; p.M89I [SPNCRNA.411]	p.C134F [SPNCRNA.1561]; p.H367N [SPNCRNA.1562]; p.M89I [SPNCRNA.411]	p.C134F [SPNCRNA.1561]; p.H367N [SPNCRNA.1562]; p.M89I [SPNCRNA.411]	p.C134F [SPNCRNA.1561]; p.H367N [SPNCRNA.1562]; p.M89I [SPNCRNA.411]	p.C134F [SPNCRNA.1561]; p.H367N [SPNCRNA.1562]; p.M89I [SPNCRNA.411]	p.C134F [SPNCRNA.1561]; p.H367N [SPNCRNA.1562]; p.M89I [SPNCRNA.411]	p.C134F [SPNCRNA.1561]; p.H367N [SPNCRNA.1562]; p.M89I [SPNCRNA.411]	p.C134F [SPNCRNA.1561]; p.H367N [SPNCRNA.1562]; p.M89I [SPNCRNA.411]	p.C134F [SPNCRNA.1561]; p.H367N [SPNCRNA.1562]; p.M89I [SPNCRNA.411]	p.C134F [SPNCRNA.1561]; p.H367N [SPNCRNA.1562]; p.M89I [SPNCRNA.411]	p.C134F [SPNCRNA.1561]; p.H367N [SPNCRNA.1562]; p.M89I [SPNCRNA.411]	p.C134F [SPNCRNA.1561]; p.H367N [SPNCRNA.1562]; p.M89I [SPNCRNA.411]	p.C134F [SPNCRNA.1561]; p.H367N [SPNCRNA.1562]; p.M89I [SPNCRNA.411]	p.C134F [SPNCRNA.1561]; p.H367N [SPNCRNA.1562]; p.M89I [SPNCRNA.411]	p.C134F [SPNCRNA.1561]; p.H367N [SPNCRNA.1562]; p.M89I [SPNCRNA.411]	p.C134F [SPNCRNA.1561]; p.H367N [SPNCRNA.1562]; p.M89I [SPNCRNA.411]	p.C134F [SPNCRNA.1561]; p.H367N [SPNCRNA.1562]; p.M89I [SPNCRNA.411]	p.C134F [SPNCRNA.1561]; p.H367N [SPNCRNA.1562]; p.M89I [SPNCRNA.411]	p.C134F [SPNCRNA.1561]; p.H367N [SPNCRNA.1562]; p.M89I [SPNCRNA.411]
II	2904251	SPBP4H10.15	C>T	C>T	C>T	C>T	C>T	C>T	C>T	C>T	C>T	C>T	C>T	C>T	C>T	C>T	C>T	C>T	C>T	C>T	C>T	C>T	C>T	C>T	C>T	C>T	C>T	p.(=)	p.(=)	p.(=)	p.(=)	p.(=)	p.(=)	p.(=)	p.(=)	p.(=)	p.(=)	p.(=)	p.(=)	p.(=)	p.(=)	p.(=)	p.(=)	p.(=)	p.(=)	p.(=)	p.(=)	p.(=)	p.(=)
II	2912543	SPBP4H10.20		A>C	A>C	A>C	A>C	A>C	A>C						A>C	A>C	A>C	A>C	A>C	A>C	A>C	A>C	A>C	A>C	A>C	A>C	A>C
II	2928219	SPBC1703.07	A>C	A>C						A>C	A>C	A>C	A>C	A>C
II	2936508	SPBC1703.12	- > ins CAT							A		A
II	2939747	SPBTRNAPRO.07, SPBTRNAPRO.07.1	A>G							A>G																		p.(=) [SPBTRNAPRO.07.1]							p.(=) [SPBTRNAPRO.07.1]
II	2986224									- > ins A
II	2988029	SPBC2D10.12	G>T	G>T	G>T	G>T	G>T	G>T	G>T	G>T	G>T	G>T	G>T	G>T	G>T	G>T	G>T	G>T	G>T	G>T	G>T	G>T	G>T	G>T	G>T	G>T	G>T
II	2988150	SPBC2D10.12		T>G
II	3004624	SPBC2D10.20									G>T	G		G
II	3006137	SPBC15D4.01c, SPBC2D10.20	A>T	A>T	A>T	A>T	A>T	A>T	A>T	A>T	A>T	A>T	A>T	A>T	A>T	A>T	A>T	A>T	A>T	A>T	A>T	A>T	A>T	A>T	A>T	A>T	A>T	p.S482T [SPBC15D4.01c]	p.S482T [SPBC15D4.01c]	p.S482T [SPBC15D4.01c]	p.S482T [SPBC15D4.01c]	p.S482T [SPBC15D4.01c]	p.S482T [SPBC15D4.01c]	p.S482T [SPBC15D4.01c]	p.S482T [SPBC15D4.01c]	p.S482T [SPBC15D4.01c]	p.S482T [SPBC15D4.01c]	p.S482T [SPBC15D4.01c]	p.S482T [SPBC15D4.01c]	p.S482T [SPBC15D4.01c]	p.S482T [SPBC15D4.01c]	p.S482T [SPBC15D4.01c]	p.S482T [SPBC15D4.01c]	p.S482T [SPBC15D4.01c]	p.S482T [SPBC15D4.01c]	p.S482T [SPBC15D4.01c]	p.S482T [SPBC15D4.01c]	p.S482T [SPBC15D4.01c]	p.S482T [SPBC15D4.01c]
II	3010976	SPNCRNA.1571, SPNCRNA.1572	T > del 1																									p.N83fs [SPNCRNA.1571]; p.V792fs [SPNCRNA.1572]
II	3022635	SPBC15D4.06	A>T	A						A
II	3032760	SPBC15D4.13c, SPNCRNA.1576	C>G	C>G		C	C>G		C>G			C	C>G	C>G			C		C>G				C>G	C	C>G		C>G	p.T402R [SPNCRNA.1576]	p.T402R [SPNCRNA.1576]			p.T402R [SPNCRNA.1576]		p.T402R [SPNCRNA.1576]				p.T402R [SPNCRNA.1576]	p.T402R [SPNCRNA.1576]					p.T402R [SPNCRNA.1576]				p.T402R [SPNCRNA.1576]
II	3040332	SPBC13E7.01	- > ins G	- > ins G	- > ins G	- > ins G	- > ins G	- > ins G	- > ins G	- > ins G	- > ins G	- > ins G	- > ins G	- > ins G	- > ins G	- > ins G	- > ins G	- > ins G	- > ins G	- > ins G	- > ins G	- > ins G	- > ins G	- > ins G	- > ins G	- > ins G	- > ins G	p.A783fs	p.A783fs	p.A783fs	p.A783fs	p.A783fs	p.A783fs	p.A783fs	p.A783fs	p.A783fs	p.A783fs	p.A783fs	p.A783fs	p.A783fs	p.A783fs	p.A783fs	p.A783fs	p.A783fs	p.A783fs	p.A783fs	p.A783fs	p.A783fs	p.A783fs
II	3050425	SPBC13E7.05	T > del 1							T > del 1			T > del 1		T > del 1		T						T > del 1			T		p.L799fs							p.L799fs			p.L799fs		p.L799fs								p.L799fs
II	3061216	SPBC30D10.18c, SPNCRNA.1578	T>A	T>A								T>A																p.Y39F [SPNCRNA.1578]	p.Y39F [SPNCRNA.1578]								p.Y39F [SPNCRNA.1578]
II	3064935	SPBC30D10.16	AA>GC	A										AA>GC														p.L51A											p.L51A
II	3064941	SPBC30D10.16	C>G	C										C>G														p.C49S											p.C49S
II	3098505	SPBC1778.02	T>G	T>G						T>G	T>G	T>G	T>G	T>G
II	3098507	SPBC1778.02	G>T	G>T						G>T	G>T	G>T	G>T	G>T
II	3111974	SPBC1778.08c	T>A	T>A	T>A	T>A	T>A	T>A	T>A	T>A	T>A	T>A	T>A	T>A	T>A	T>A	T>A	T>A	T>A	T>A	T>A	T>A	T>A	T>A	T>A	T>A	T>A
II	3111976	SPBC1778.08c	T>G	T>G	T>G	T>G		T>G		T>G	T>G	T>G	T>G	T>G			T>G	T>G	T>G	T>G		T>G	T>G	T>G		T>G	T>G
II	3161493	SPBC609.01						- > ins T					- > ins TT				- > ins T									- > ins T
II	3178645	SPBC776.04, SPNCRNA.1586								T>G																									p.T1046P [SPNCRNA.1586]
II	3183121	SPBC776.05			G>T	G>T	G>T	G>T	G>T	G>T				G>T	G>T	G>T	G>T	G>T	G>T	G>T	G>T	G>T	G>T	G>T	G>T	G>T	G>T
II	3199990										- > ins T
II	3212997	SPBC776.18c	C>T	C>T	C>T	C>T	C>T	C>T	C>T	C>T	C>T	C>T	C>T	C>T	C>T	C>T	C>T	C>T	C>T	C>T	C>T	C>T	C>T	C>T	C>T	C>T	C>T
II	3213481	SPBC776.18c								C>T
II	3234208	SPBC19F8.03c	C>T	C	C>T	C>T	C>T	C>T	C>T	C>T	C>T	C>T	C>T	C>T	C>T		C>T	C>T		C>T	C>T	C	C	C>T	C>T	C>T	C>T
II	3252802	SPBC25H2.18	T>C	T>C		T>C	T>C	T>C	T>C					T>C	T>C	T>C		T>C	T>C		T>C	T>C	T>C	T>C	T>C	T>C	T>C
II	3264244	SPBC25H2.11c	- > ins TC	- > ins TC	- > ins TC	- > ins TC	- > ins TC	- > ins TC	- > ins TC	- > ins TC	- > ins TC	- > ins TC	- > ins TC	- > ins TC	- > ins TC	- > ins TC	- > ins TC	- > ins TC	- > ins TC	- > ins TC	- > ins TC	- > ins TC	- > ins TC	- > ins TC	- > ins TC	- > ins TC	- > ins TC
II	3268045	SPBC25H2.10c	T>A	T>A	T>A	T>A	T>A	T>A	T>A	T>A	T>A	T>A	T>A	T>A	T>A	T>A	T>A	T>A	T>A	T>A	T>A	T>A	T>A	T>A	T>A	T>A	T>A
II	3290440	SPBC20F10.04c	C>A	C>A	C>A	C>A	C>A	C		C>A	C>A	C>A	C>A	C>A	C	C>A	C	C>A	C	C>A	C>A	C>A	C>A	C>A	C>A	C>A	C>A
II	3319036	SPBC17D11.06		G>A
II	3324964	SPBC17D11.08	T>G	T>G	T>G	T>G	T>G			T>G	T>G	T>G	T>G	T>G	T>G	T>G		T>G	T>G	T>G	T>G	T>G	T>G	T>G	T>G	T>G	T>G
II	3341951	SPBC17D1.07c	C	C>A		C>A		C>A		C>A	C>A	C>A	C>A						C>A		C>A
II	3343660	SPBC17D1.07c		C							C>T		C							C>T
II	3361029		G>A							G>A	G>A		G>A	G>A												G
II	3387027	SPBC3B8.05	T>A	T>A	T>A	T>A	T>A	T>A	T>A	T>A	T>A	T>A	T>A	T>A	T>A	T>A	T>A	T>A	T>A	T>A	T>A	T>A	T>A	T>A	T>A	T>A	T>A
II	3391070	SPNCRNA.1597, SPBC3B8.10	G>A																G>A									p.M52I [SPNCRNA.1597]																p.M52I [SPNCRNA.1597]
II	3391072	SPBC3B8.10, SPNCRNA.1597	A>T																A>T									p..53L [SPNCRNA.1597]																p..53L [SPNCRNA.1597]
II	3404109	SPBC13A2.03	T>A	T
II	3404116	SPBC13A2.03	TTTTTTA > del 7	TTTTTTA > del 7
II	3421531	SPBC4B4.05	T>G	T>G	T>G	T>G	T>G				T			T>G	T>G	T>G	T>G	T>G	T>G	T>G	T>G	T>G	T>G	T>G	T>G	T>G	T>G
II	3421533	SPBC4B4.05	G>T	G>T	G>T	G>T	G>T					G		G>T	G>T	G>T	G>T	G>T	G>T	G>T	G>T	G>T	G>T	G>T	G>T	G>T	G>T
II	3448907	SPBC2G2.08		AC > del 2
II	3456600	SPBC2G2.11	C>A	C>A	C>A	C>A	C>A	C>A	C>A	C>A	C>A	C	C	C>A	C>A	C>A	C>A	C>A	C>A	C>A	C>A	C>A	C>A	C>A	C>A	C>A	C>A
II	3459914	SPBC2G2.13c	C>A	C>A	C>A	C>A	C>A	C>A	C>A	C>A	C>A	C	C>A	C>A	C>A	C>A	C>A	C>A	C>A	C>A	C>A	C>A	C>A	C>A	C>A	C>A	C>A
II	3518752	SPBC1105.06, SPBC1105.07c	- > ins AC	- > ins AC						- > ins AC	- > ins AC	- > ins AC	- > ins AC	- > ins AC														p.F348fs [SPBC1105.07c]	p.F348fs [SPBC1105.07c]						p.F348fs [SPBC1105.07c]	p.F348fs [SPBC1105.07c]	p.F348fs [SPBC1105.07c]	p.F348fs [SPBC1105.07c]	p.F348fs [SPBC1105.07c]
II	3518759	SPBC1105.06, SPBC1105.07c	T>C	T>C						T>C	T>C	T>C	T>C	T>C		T>C								T>C
II	3538194	SPBC1105.17								A>G
II	3540058	SPBC1105.17	T > del 1											T
II	3556736										- > ins T
II	3579198	SPBC887.18c	T>A	T>A	T	T>A	T	T>A	T	T>A	T>A	T>A	T>A	T>A		T>A	T>A		T>A	T	T>A	T>A	T>A	T>A	T>A	T	T>A
II	3579238	SPBC887.18c	C>T	C>T	C>T	C>T	C>T	C>T	C>T	C>T	C>T	C>T	C>T	C>T	C>T	C>T	C>T	C>T	C>T	C>T	C>T	C>T	C>T	C>T	C>T	C>T	C>T
II	3583985	SPNCRNA.1619									T > del 1																									p.I1?
II	3590324	SPBC16D10.02	C>A	C>A							C	C>A	C>A	C
II	3618954	SPBC16D10.10	A>T	A>T	A>T	A>T		A>T	A>T	A>T	A>T	A>T	A>T	A>T	A>T	A>T		A>T	A>T		A>T		A>T		A>T		A>T
II	3619003	SPBC16D10.10	- > ins G	- > ins G	- > ins G	- > ins G	- > ins G	- > ins G	- > ins G	- > ins G	- > ins G	- > ins G	- > ins G	- > ins G	- > ins G	- > ins G	- > ins G	- > ins G	- > ins G	- > ins G	- > ins G	- > ins G	- > ins G	- > ins G	- > ins G	- > ins G	- > ins G	p.S237fs	p.S237fs	p.S237fs	p.S237fs	p.S237fs	p.S237fs	p.S237fs	p.S237fs	p.S237fs	p.S237fs	p.S237fs	p.S237fs	p.S237fs	p.S237fs	p.S237fs	p.S237fs	p.S237fs	p.S237fs	p.S237fs	p.S237fs	p.S237fs	p.S237fs
II	3652488	SPBP8B7.11	G>T	G>T						G>T	G>T		G>T	G>T
II	3661792	SPBP8B7.15c	C>T		C>T	C>A	C>T				C>T	C>T	C>T	C>T				C>T					C>T			C>T
II	3677794	SPBP8B7.21									G>C			G
II	3727704	SPBC13G1.14c, SPBC25D12.06	C>G	C>G	C>G	C>G	C>G	C>G		C>G		C	C>G	C>G	C>G	C>G		C>G	C>G	C>G		C	C>G	C>G	C	C	C>G
II	3762965	SPBC31F10.07												A>G
II	3774001	SPBC31F10.12	T>A	T>A	T>A	T>A	T>A		T>A	T>A	T>A		T>A	T>A		T>A	T>A	T>A	T>A	T>A		T>A	T>A	T>A			T>A
II	3774004	SPBC31F10.12	T>G	T>G	T>G	T>G	T>G		T>G	T>G	T>G		T>G	T>G		T>G	T>G	T>G	T>G	T>G	T>G	T>G	T>G	T>G
II	3774006	SPBC31F10.12	T>G	T>G	T>G	T>G	T>G		T>G	T>G	T>G		T>G	T>G	T>G	T>G	T>G	T>G	T>G	T>G	T>G	T>G	T>G	T>G	T>G
II	3782449	SPBC31F10.14c												- > ins T																									p.N74fs
II	3799370	SPBC21C3.02c	G>A	G>A						G>A
II	3838908													AA>TT
II	3838939				G>A	G>A	G>A	G>A	G>A				G>A		G>A	G>A	G>A	G>A	G>A	G>A	G>A	G>A	G>A			G>A
II	3860187												A > del 1
II	3860190										A>C	A>C	A>C	A>C
II	3861541										G>A
II	3862058
II	3883701	SPBC211.05, SPBC211.06	AT > del 2
II	3888126	SPBC211.08c		C>A
II	3888825	SPBC1604.21c	G>T	G>T	G>T	G>T	G>T		G>T	G>T	G>T		G>T	G>T			G>T	G>T	G>T			G>T			G>T		G>T
II	3888828	SPBC1604.21c	A>T	A>T	A>T	A>T	A>T		A>T	A>T	A>T		A>T	A>T				A>T	A>T			A>T			A>T	A>T	A>T
II	3898820	SPBC1604.18c	G>A	G>A	G>A	G	G>A	G>A	G	G>A		G>A	G>A	G>A	G>A	G>A	G	G	G>A			G	G>A	G>A	G>A	G>A	G>A
II	3938096									T > del 1
II	3945240		A>G
II	3993833	SPBC3B9.03		TA>GT															T
II	3995490	SPBC3B9.04, SPNCRNA.1654	G>T	G>T	G>T	G>T	G>T	G>T	G>T	G>T	G>T	G>T	G>T	G>T	G>T	G>T	G>T	G>T	G>T	G>T	G>T	G>T	G>T	G>T	G>T	G>T	G>T	p.L328I [SPNCRNA.1654]	p.L328I [SPNCRNA.1654]	p.L328I [SPNCRNA.1654]	p.L328I [SPNCRNA.1654]	p.L328I [SPNCRNA.1654]	p.L328I [SPNCRNA.1654]	p.L328I [SPNCRNA.1654]	p.L328I [SPNCRNA.1654]	p.L328I [SPNCRNA.1654]	p.L328I [SPNCRNA.1654]	p.L328I [SPNCRNA.1654]	p.L328I [SPNCRNA.1654]	p.L328I [SPNCRNA.1654]	p.L328I [SPNCRNA.1654]	p.L328I [SPNCRNA.1654]	p.L328I [SPNCRNA.1654]	p.L328I [SPNCRNA.1654]	p.L328I [SPNCRNA.1654]	p.L328I [SPNCRNA.1654]	p.L328I [SPNCRNA.1654]	p.L328I [SPNCRNA.1654]	p.L328I [SPNCRNA.1654]
II	3996806	SPBC3B9.21	G>T	G>T		G>T	G>T			G>T	G>T	G>T	G	G>T			G	G>T		G		G	G>T	G>T	G	G>T	G>T
II	3999556	SPBC3B9.06c	G>C	G>C	G>C	G>C	G>C	G	G>C	G>C		G	G>C		G>C	G>C	G>C	G	G>C	G>C	G>C		G>C	G>C	G>C	G>C	G>C
II	3999558	SPBC3B9.06c	C>T	C	C>T	C>T	C>T	C	C>T	C>T		C	C>T		C>T	C>T	C>T	C	C>T	C>T	C>T		C>T	C>T	C>T	C>T	C>T
II	4006983	SPBC3B9.11c								A > del 1
II	4019885									A>G
II	4047458											T>C
II	4083686	SPBC1347.12											G>T
II	4109085	SPNCRNA.1669, SPNCRNA.1670												T>A																									p.(=) [SPNCRNA.1669]; p.I20K [SPNCRNA.1670]
II	4109087	SPNCRNA.1669, SPNCRNA.1670								C>A																									p.V245L [SPNCRNA.1669]; p.L21I [SPNCRNA.1670]
II	4122326	SPBC56F2.03, SPNCRNA.1671	T>C	T>C	T>C	T>C	T>C	T>C	T>C	T>C	T>C	T>C	T>C	T>C	T>C	T>C	T>C	T>C	T>C	T>C	T>C	T>C	T>C	T>C	T>C	T>C	T>C	p.I101M [SPBC56F2.03]; p.Y478H [SPNCRNA.1671]	p.I101M [SPBC56F2.03]; p.Y478H [SPNCRNA.1671]	p.I101M [SPBC56F2.03]; p.Y478H [SPNCRNA.1671]	p.I101M [SPBC56F2.03]; p.Y478H [SPNCRNA.1671]	p.I101M [SPBC56F2.03]; p.Y478H [SPNCRNA.1671]	p.I101M [SPBC56F2.03]; p.Y478H [SPNCRNA.1671]	p.I101M [SPBC56F2.03]; p.Y478H [SPNCRNA.1671]	p.I101M [SPBC56F2.03]; p.Y478H [SPNCRNA.1671]	p.I101M [SPBC56F2.03]; p.Y478H [SPNCRNA.1671]	p.I101M [SPBC56F2.03]; p.Y478H [SPNCRNA.1671]	p.I101M [SPBC56F2.03]; p.Y478H [SPNCRNA.1671]	p.I101M [SPBC56F2.03]; p.Y478H [SPNCRNA.1671]	p.I101M [SPBC56F2.03]; p.Y478H [SPNCRNA.1671]	p.I101M [SPBC56F2.03]; p.Y478H [SPNCRNA.1671]	p.I101M [SPBC56F2.03]; p.Y478H [SPNCRNA.1671]	p.I101M [SPBC56F2.03]; p.Y478H [SPNCRNA.1671]	p.I101M [SPBC56F2.03]; p.Y478H [SPNCRNA.1671]	p.I101M [SPBC56F2.03]; p.Y478H [SPNCRNA.1671]	p.I101M [SPBC56F2.03]; p.Y478H [SPNCRNA.1671]	p.I101M [SPBC56F2.03]; p.Y478H [SPNCRNA.1671]	p.I101M [SPBC56F2.03]; p.Y478H [SPNCRNA.1671]	p.I101M [SPBC56F2.03]; p.Y478H [SPNCRNA.1671]
II	4151677	SPBC14F5.02	- > ins A	- > ins A	- > ins A	- > ins A	- > ins A			- > ins A	- > ins A	- > ins A	- > ins A	- > ins A						- > ins A	- > ins A	- > ins A	- > ins A	- > ins A		- > ins A	- > ins A
II	4151678	SPBC14F5.02	T>G	T>G	T>G	T>G	T>G			T>G	T>G	T>G	T>G	T>G						T>G	T>G	T>G	T>G	T>G		T>G	T>G
II	4151682	SPBC14F5.02	G>C	G>C	G>C	G>C	G>C			G>C	G>C	G>C	G>C	G>C						G>C	G>C	G>C	G>C	G>C		G>C	G>C
II	4190076	SPBC3F6.03, SPNCRNA.1678
II	4208378	SPBC342.04	G>T	G>T	G>T	G>T	G>T	G>T	G>T	G>T	G>T	G>T	G>T	G>T	G>T	G>T	G>T	G>T	G>T	G>T	G>T	G>T	G>T	G>T	G>T	G>T	G>T
II	4222176	SPBC16G5.05c	C>A	C>A			C>A					C		C>A									C>A	C>A			C>A
II	4254961	SPBC1652.01	A > del 1	A > del 1	A > del 1	A > del 1	A > del 1	A > del 1	A > del 1	A > del 1	A > del 1	A > del 1	A > del 1	A > del 1	A > del 1	A > del 1	A > del 1	A > del 1	A > del 1	A > del 1	A > del 1	A > del 1	A > del 1	A > del 1	A > del 1	A > del 1	A > del 1
II	4275913	SPBC16A3.12c	A>G	A>G	A>G	A>G	A>G			A>G	A>G	A>G	A>G	A>G	A>G	A>G	A>G	A>G	A>G	A>G	A>G	A>G	A>G	A>G	A>G	A>G	A>G
II	4308381	SPBC543.05c	T>C	T>C	T	T>C	T>C			T>C	T>C		T>C	T>C	T>C	T			T	T>C	T>C		T>C	T>C		T>C	T>C
II	4332538	SPBC16C6.03c	T>C	T>C	T>C	T>C	T>C	T>C	T>C	T	T>C		T>C	T>C	T>C	T>C	T>C	T>C	T>C	T>C	T>C	T>C	T>C	T>C	T>C	T>C	T>C
II	4332540	SPBC16C6.03c	C>A	C>A	C>A	C>A	C>A	C>A	C>A	C	C		C>A	C>A	C>A	C>A	C>A	C>A	C>A	C>A	C>A	C>A	C>A	C>A	C>A	C>A	C>A
II	4337014	SPBC16C6.06										- > ins T																									p.F2fs
II	4375963	SPBC1539.08	G>C		G>C	G>C	G>C	G>C	G>C						G>C	G>C	G>C	G>C	G>C	G>C	G>C	G>C	G>C	G>C	G>C	G>C	G>C
II	4391467	SPNCRNA.1689
II	4400666	SPBC1289.10c	A>C	A>C	A>C	A>C	A>C	A>C	A>C	A>C	A>C	A>C	A>C	A>C	A>C	A>C	A>C	A>C	A>C	A>C	A>C	A>C	A>C	A>C	A>C	A>C	A>C	p.W728G	p.W728G	p.W728G	p.W728G	p.W728G	p.W728G	p.W728G	p.W728G	p.W728G	p.W728G	p.W728G	p.W728G	p.W728G	p.W728G	p.W728G	p.W728G	p.W728G	p.W728G	p.W728G	p.W728G	p.W728G	p.W728G
II	4441019		- > ins A									- > ins A	- > ins A	- > ins A
II	4468766										C>T
II	4477379											T>C
II	4505776										A>T
II	4507612												- > ins A
II	4512630											C>T
II	4520694										A>G
II	4523942	SPBCPT2R1.07c.1, SPBCPT2R1.07c	G>A																									p.(=) [SPBCPT2R1.07c.1]
II	4524495	SPBCPT2R1.07c.1, SPBCPT2R1.07c	- > ins C				- > ins C	- > ins C	- > ins C						- > ins C			- > ins C		- > ins C	- > ins C		- > ins C	- > ins C				p.V159fs [SPBCPT2R1.07c.1]				p.V159fs [SPBCPT2R1.07c.1]	p.V159fs [SPBCPT2R1.07c.1]	p.V159fs [SPBCPT2R1.07c.1]						p.V159fs [SPBCPT2R1.07c.1]			p.V159fs [SPBCPT2R1.07c.1]		p.V159fs [SPBCPT2R1.07c.1]	p.V159fs [SPBCPT2R1.07c.1]		p.V159fs [SPBCPT2R1.07c.1]	p.V159fs [SPBCPT2R1.07c.1]
II	4524632	SPBCPT2R1.07c.1, SPBCPT2R1.07c	T>C	T>C																								p.(=) [SPBCPT2R1.07c.1]	p.(=) [SPBCPT2R1.07c.1]
II	4524653	SPBCPT2R1.07c.1, SPBCPT2R1.07c		A>G																									p.(=) [SPBCPT2R1.07c.1]
II	4524791	SPBCPT2R1.07c, SPBCPT2R1.07c.1	T>G	T>G																								p.E60D [SPBCPT2R1.07c.1]	p.E60D [SPBCPT2R1.07c.1]
II	4524827	SPBCPT2R1.07c.1, SPBCPT2R1.07c		G>A																									p.(=) [SPBCPT2R1.07c.1]
II	4526124		T>C	T>C
II	4526335	SPBCPT2R1.10, SPBCPT2R1.10.1	G>A			G>A																						p.(=) [SPBCPT2R1.10.1]			p.(=) [SPBCPT2R1.10.1]
II	4529965	SPBCPT2R1.08c						A>G	A>G	A>G			A>G	A	A>G	A>G			A>G		A>G	A>G		A>G	A>G	A>G							p.(=)	p.(=)	p.(=)			p.(=)		p.(=)	p.(=)			p.(=)		p.(=)	p.(=)		p.(=)
II	4531033	SPBCPT2R1.08c						G>C		G>C	G>C		G		G>C	G>C			G>C		G	G>C				G>C							p.(=)		p.(=)	p.(=)				p.(=)	p.(=)			p.(=)			p.(=)
II	4531092	SPBCPT2R1.08c							G			G	G>A		G>A		G>A		G>A		G>A	G>A			G	G>A												p.R1403Q		p.R1403Q		p.R1403Q		p.R1403Q		p.R1403Q	p.R1403Q
II	4531592	SPBCPT2R1.08c			G>A			G		G>A		G	G	G>A		G			G>A		G>A	G>A			G>A	G>A				p.A1570T					p.A1570T				p.A1570T					p.A1570T		p.A1570T	p.A1570T
II	4532088	SPBCPT2R1.08c			G>T					G>T	G>T											G								p.G1735V					p.G1735V	p.G1735V
II	4533994								T	T>C
II	4534498													A>C
II	4537213				- > ins T	- > ins T		- > ins T	- > ins T		- > ins T	- > ins T	- > ins T	- > ins T	- > ins T	- > ins T	- > ins T	- > ins T	- > ins T	- > ins T	- > ins T	- > ins T	- > ins T	- > ins T	- > ins T	- > ins T	- > ins T
II	4537236		G>A	G>A	G>A	G>A				G>A	G>A													G
II	4537248		A>G	A>G	A>G	A>G				A>G	A>G													A>G			A
II	4537268		G>A	G>A	G>A	G>A					G>A													G			G>A
II	4537388		AATAAGAG > del 8		AATAAGAG > del 8	AATAAGAG > del 8	AATAAGAG > del 8	AATAAGAG > del 8	AATAAGAG > del 8	AATAAGAG > del 8		AATAAGAG > del 8	AATAAGAG > del 8	AATAAGAG > del 8	AATAAGAG > del 8	AATAAGAG > del 8	AATAAGAG > del 8	AATAAGAG > del 8	AATAAGAG > del 8	AATAAGAG > del 8	AATAAGAG > del 8	AATAAGAG > del 8	AATAAGAG > del 8	AATAAGAG > del 8	AATAAGAG > del 8	AATAAGAG > del 8	AATAAGAG > del 8
II	4538047			G>A
II	4538054			- > ins G
II	4538330				A>G	A>G	A>G	AG>GA	AG>GA	A>G					A>G	A>G	A>G	AG>GA	A>G	A>G	A>G	AG>GA	AG>GA	AG>GA	AG>GA	AG>GA	A>G
II	4538340				A>G	A>G	A>G			A	A>G					A					A>G
II	4539673							T>A	T>A			T>A			T>A		T>A				T>A				T>A
II	4539725												T>C		T		T>C							T>C
III	150	SPRRNA.42.1, SPRRNA.42		C>T						C>T																			p.S414N [SPRRNA.42.1]						p.S414N [SPRRNA.42.1]
III	152	SPRRNA.42.1, SPRRNA.42		A>G						A>G																			p.(=) [SPRRNA.42.1]						p.(=) [SPRRNA.42.1]
III	183	SPRRNA.42.1, SPRRNA.42	A>G	A > del 1							A>T	A	A>G	A														p.L403P [SPRRNA.42.1]	p.L403fs [SPRRNA.42.1]							p.L403H [SPRRNA.42.1]		p.L403P [SPRRNA.42.1]
III	544	SPRRNA.42, SPRRNA.42.1	N>A													N>A		N>A	N>A	N>A			N>A					p.X283L [SPRRNA.42.1]													p.X283L [SPRRNA.42.1]		p.X283L [SPRRNA.42.1]	p.X283L [SPRRNA.42.1]	p.X283L [SPRRNA.42.1]			p.X283L [SPRRNA.42.1]
III	555	SPRRNA.42.1, SPRRNA.42								C>A	C>A		C>A																						p.C279F [SPRRNA.42.1]	p.C279F [SPRRNA.42.1]		p.C279F [SPRRNA.42.1]
III	746	SPRRNA.42.1, SPRRNA.42								T>C																									p..215W [SPRRNA.42.1]
III	1559		A > del 1	A	A > del 1			AA > del 2	AA > del 2	A > del 1	A > del 1	A > del 1	A	A > del 1	A > del 1	A > del 1	A > del 1	A > del 1	A > del 1	AA > del 2	AA > del 2	AA > del 2	A > del 1		AA > del 2	A > del 1	A > del 1
III	2964			- > ins T
III	4730			T>A	T > del 1	T > del 1		T > del 1	T > del 1			T			T	T > del 1	T > del 1	T	T > del 1		T>A	T	T>A	T>A	T	T>A
III	5521												AA > del 2
III	5661					A>C		A>C	A>C	A>C	A>C		A>C		A>C	A > del 1	A > del 1		A > del 1	A>C	A>C		A>C	A>C		A>C
III	5840			- > ins GA	- > ins A	- > ins A	- > ins A	- > ins T	- > ins T	C			- > ins A		- > ins T	- > ins T	- > ins A	- > ins T	- > ins A	C > del 1, - > ins C, - > ins T	- > ins A	- > ins A	- > ins A	- > ins T	- > ins T	- > ins A
III	5841									A			A	A>G
III	5911													C>T
III	5914				- > ins CTTx3	- > ins CTTx3	- > ins CTTx3	- > ins CTTx3	- > ins CTTx3		C>T			C>T	- > ins CTTx3	- > ins CTTx3	- > ins CTTx3	- > ins CTTx3	- > ins CTTx3	- > ins CTTx3	- > ins CTTx3	- > ins CTTx3	- > ins CTTx3	- > ins CTTx3	- > ins CTTx3	- > ins CTTx3	- > ins CTTx3
III	6813	SPRRNA.47.1, SPRRNA.47	A>T	A>T	A>T	A>T	A>T	A>T	A	A>T	A>T	A>T	A>T	A>T	A	A>T	A>T	A>T	A>T	A	A>T	A	A>T	A>T		A>T	A>T	p.L910. [SPRRNA.47.1]	p.L910. [SPRRNA.47.1]	p.L910. [SPRRNA.47.1]	p.L910. [SPRRNA.47.1]	p.L910. [SPRRNA.47.1]	p.L910. [SPRRNA.47.1]		p.L910. [SPRRNA.47.1]	p.L910. [SPRRNA.47.1]	p.L910. [SPRRNA.47.1]	p.L910. [SPRRNA.47.1]	p.L910. [SPRRNA.47.1]		p.L910. [SPRRNA.47.1]	p.L910. [SPRRNA.47.1]	p.L910. [SPRRNA.47.1]	p.L910. [SPRRNA.47.1]		p.L910. [SPRRNA.47.1]		p.L910. [SPRRNA.47.1]	p.L910. [SPRRNA.47.1]
III	8872	SPRRNA.47.1, SPRRNA.47	T	T							T>A		T																							p.K224. [SPRRNA.47.1]
III	9325	SPRRNA.47.1, SPRRNA.47								C>A																									p.E73. [SPRRNA.47.1]
III	9486	SPRRNA.47.1, SPRRNA.47	G	G						G>C		G>C																							p.A19G [SPRRNA.47.1]		p.A19G [SPRRNA.47.1]
III	9514	SPRRNA.47.1, SPRRNA.47	C>G	C>G						C>G	C>G	C>G																p.A10P [SPRRNA.47.1]	p.A10P [SPRRNA.47.1]						p.A10P [SPRRNA.47.1]	p.A10P [SPRRNA.47.1]	p.A10P [SPRRNA.47.1]
III	9518	SPRRNA.47, SPRRNA.47.1	G>C	G>C						G>C	G>C	G>C																p.D8E [SPRRNA.47.1]	p.D8E [SPRRNA.47.1]						p.D8E [SPRRNA.47.1]	p.D8E [SPRRNA.47.1]	p.D8E [SPRRNA.47.1]
III	9973	SPRRNA.50, SPRRNA.50.1	G>A	G>A						G>A	G>A	G>A	G>A															p.L12F [SPRRNA.50.1]	p.L12F [SPRRNA.50.1]						p.L12F [SPRRNA.50.1]	p.L12F [SPRRNA.50.1]	p.L12F [SPRRNA.50.1]	p.L12F [SPRRNA.50.1]
III	10097		T>A	T>A	T>A	T	T>A	T	T>A	T>A	T>A	T>A	T	T>A	T>A		T>A	T>A		T>A	T>A		T>A	T		T	T>A
III	10983	SPRRNA.43.1, SPRRNA.43								T	T>C																									p.(=) [SPRRNA.43.1]
III	10985	SPRRNA.43.1, SPRRNA.43									G>A																									p.(=) [SPRRNA.43.1]
III	11020	SPRRNA.43.1, SPRRNA.43								C>T																									p.S414N [SPRRNA.43.1]
III	11022	SPRRNA.43.1, SPRRNA.43								A>G																									p.(=) [SPRRNA.43.1]
III	11053	SPRRNA.43, SPRRNA.43.1	A	A>G							A	A>G	A>G	A>G															p.L403P [SPRRNA.43.1]								p.L403P [SPRRNA.43.1]	p.L403P [SPRRNA.43.1]	p.L403P [SPRRNA.43.1]
III	12429		A > del 1	AA > del 2				A > del 1	AA > del 2	A > del 1		A > del 1	A > del 1	A > del 1	AA > del 2	A > del 1	A > del 1	A > del 1	A > del 1	AA > del 2	AA > del 2	A > del 1	A > del 1		AA > del 2	A > del 1	A > del 1
III	15600				T>A	T>A	T>A		T > del 1	T>A			T>A		T>A	T > del 1	T>A	T>A		T > del 1	T > del 1	T>A	T>A		T	TT > del 2	T > del 1
III	16531			A>C			A > del 1	A > del 1	A > del 1		A>C		A>C							A > del 1		A>C	A > del 1
III	16710		- > ins GA	- > ins GA	- > ins A	- > ins A	C	- > ins T	- > ins T		- > ins GA		- > ins GA	C	- > ins T	- > ins T	- > ins A	- > ins T	- > ins A	C > del 1, - > ins C, - > ins T	- > ins C, - > ins G	C > del 1, - > ins C, - > ins A	- > ins A	- > ins T	C > del 1, - > ins C, - > ins T	- > ins A	- > ins T
III	17683	SPRRNA.48.1, SPRRNA.48	A>T	A>T	A>T	A	A>T	A>T	A>T	A	A>T	A>T	A>T	A>T		A>T	A>T	A	A>T	A	A>T	A	A>T	A>T		A>T	A>T	p.L910. [SPRRNA.48.1]	p.L910. [SPRRNA.48.1]	p.L910. [SPRRNA.48.1]		p.L910. [SPRRNA.48.1]	p.L910. [SPRRNA.48.1]	p.L910. [SPRRNA.48.1]		p.L910. [SPRRNA.48.1]	p.L910. [SPRRNA.48.1]	p.L910. [SPRRNA.48.1]	p.L910. [SPRRNA.48.1]		p.L910. [SPRRNA.48.1]	p.L910. [SPRRNA.48.1]		p.L910. [SPRRNA.48.1]		p.L910. [SPRRNA.48.1]		p.L910. [SPRRNA.48.1]	p.L910. [SPRRNA.48.1]
III	19742	SPRRNA.48.1, SPRRNA.48								T>A																									p.K224. [SPRRNA.48.1]
III	20356	SPRRNA.48.1, SPRRNA.48	G	G>C						G>C		G>C																	p.A19G [SPRRNA.48.1]						p.A19G [SPRRNA.48.1]		p.A19G [SPRRNA.48.1]
III	20384	SPRRNA.48.1, SPRRNA.48	C>G	C>G						C>G	C>G	C>G	C>G	C														p.A10P [SPRRNA.48.1]	p.A10P [SPRRNA.48.1]						p.A10P [SPRRNA.48.1]	p.A10P [SPRRNA.48.1]	p.A10P [SPRRNA.48.1]	p.A10P [SPRRNA.48.1]
III	20388	SPRRNA.48, SPRRNA.48.1	G>C	G>C						G>C	G>C	G>C	G	G														p.D8E [SPRRNA.48.1]	p.D8E [SPRRNA.48.1]						p.D8E [SPRRNA.48.1]	p.D8E [SPRRNA.48.1]	p.D8E [SPRRNA.48.1]
III	20843	SPRRNA.51, SPRRNA.51.1	G	G>A						G>A	G>A	G>A	G>A	G															p.L12F [SPRRNA.51.1]						p.L12F [SPRRNA.51.1]	p.L12F [SPRRNA.51.1]	p.L12F [SPRRNA.51.1]	p.L12F [SPRRNA.51.1]
III	20967		T>A	T>A	T > del 1	T>A	T			TA > del 2	T > del 1		TA > del 2	T>A	T>A		T>A	T>A			T>A		TA > del 2		T>A	T	T>A
III	21226									- > ins A																- > ins A
III	21412	SPRRNA.44.1, SPRRNA.44								A	A>T																									p.(=) [SPRRNA.44.1]
III	21441	SPRRNA.44.1, SPRRNA.44								G>C																									p.L564V [SPRRNA.44.1]
III	21853	SPRRNA.44.1, SPRRNA.44									T>C																									p.(=) [SPRRNA.44.1]
III	21855	SPRRNA.44.1, SPRRNA.44									G>A																									p.(=) [SPRRNA.44.1]
III	21890	SPRRNA.44.1, SPRRNA.44								C>T																									p.S414N [SPRRNA.44.1]
III	21892	SPRRNA.44.1, SPRRNA.44								A>G																									p.(=) [SPRRNA.44.1]
III	21923	SPRRNA.44, SPRRNA.44.1		A>G							A	A>G	A>G	A>G															p.L403P [SPRRNA.44.1]								p.L403P [SPRRNA.44.1]	p.L403P [SPRRNA.44.1]	p.L403P [SPRRNA.44.1]
III	22486	SPRRNA.44.1, SPRRNA.44								T>C																									p..215W [SPRRNA.44.1]
III	23299		A	A > del 1				A > del 1	AA > del 2	A > del 1	A > del 1	AA > del 2	A > del 1	A > del 1	A > del 1	A > del 1	A > del 1	A > del 1	A > del 1	A > del 1	A > del 1	A > del 1	A > del 1		A > del 1	A > del 1	A > del 1
III	23300							A > del 1			A > del 1				A > del 1	A	A > del 1		A > del 1	A > del 1		A > del 1			A > del 1
III	41563												- > ins A
III	60771	SPCC757.15	T>G	T>G						T>G			T>G	T>G										T>G
III	96427	SPCC613.09	- > ins T
III	109993	SPCC330.03c	C>A	C>A	C>A	C>A				C>A	C>A	C>A	C>A	C>A				C>A		C>A		C>A
III	115351		G>C	G>C	G>C	G>C	G>C	G>C		G>C	G>C	G>C	G>C	G>C		G>C	G>C	G>C	G>C	G>C	G>C	G>C	G>C	G>C	G>C
III	116014	SPCC330.05c	G>A	G>A	G>A	G>A	G>A	G>A	G>A	G>A	G>A	G>A	G>A	G>A	G>A	G>A	G>A	G>A	G>A	G>A	G>A	G>A	G>A	G>A	G>A	G>A	G>A	p.P188S	p.P188S	p.P188S	p.P188S	p.P188S	p.P188S	p.P188S	p.P188S	p.P188S	p.P188S	p.P188S	p.P188S	p.P188S	p.P188S	p.P188S	p.P188S	p.P188S	p.P188S	p.P188S	p.P188S	p.P188S	p.P188S
III	138018	SPCC330.14c		- > ins A	- > ins A	- > ins A, - > ins A	- > ins A	- > ins A, - > ins A	- > ins A, - > ins A	- > ins A		- > ins A	- > ins A	- > ins A	- > ins A	- > ins A	- > ins A, - > ins A	- > ins A	- > ins A	- > ins A	- > ins A	- > ins A	- > ins A, - > ins A	- > ins A	- > ins A, - > ins A	- > ins A	- > ins A
III	188322	SPCC1235.16		G>C
III	200133	SPCC1235.11	T>A	T>A						T>A	T>A	T>A	T>A	T>A									T>A	T>A
III	208140	SPCC1235.17								- > ins A														C
III	221306	SPCC548.03c	A>T	A>T						A>T	A	A>T	A>T	A>T														p.F329I	p.F329I						p.F329I		p.F329I	p.F329I	p.F329I
III	227730	SPCC548.06c	A>T	A>T	A>T	A>T	A>T	A>T	A>T	A>T	A>T	A>T	A>T	A>T	A>T	A>T	A>T	A>T	A>T	A>T	A>T	A>T	A>T	A>T	A>T	A>T	A>T	p.V224D	p.V224D	p.V224D	p.V224D	p.V224D	p.V224D	p.V224D	p.V224D	p.V224D	p.V224D	p.V224D	p.V224D	p.V224D	p.V224D	p.V224D	p.V224D	p.V224D	p.V224D	p.V224D	p.V224D	p.V224D	p.V224D
III	237009	SPCC1529.01												T>G
III	237016	SPCC1529.01										A>G		A
III	237972	SPCC1529.01	A>T	A>T	A>T	A>T	A>T					A>T	A	A	A	A>T	A>T	A>T	A>T	A>T	A>T	A>T	A>T	A>T		A>T	A>T
III	260378	SPCC794.06	C>G		C>G	C>G	C>G	C>G	C>G	C>G	C>G				C>G	C>G	C>G	C>G	C>G	C>G	C>G	C>G	C>G	C>G	C>G	C>G	C>G
III	263090	SPCC794.07	T>A	T>A	T>A	T>A	T>A	T>A		T>A	T>A	T>A	T>A	T>A	T>A	T>A	T>A	T>A	T>A	T>A	T>A	T>A	T>A	T>A	T>A	T>A	T>A
III	263092	SPCC794.07	G>A	G>A	G>A	G>A	G>A	G>A	G>A	G>A	G>A	G>A	G>A	G>A		G>A	G>A	G>A	G>A	G>A		G>A	G>A	G>A	G>A	G>A	G>A
III	284657	SPCC553.10	C>A	C>A	C>A	C>A	C>A	C>A	C>A	C>A	C>A	C>A	C>A	C>A	C>A	C>A	C>A	C>A	C>A	C>A	C>A	C>A	C>A	C>A	C>A	C>A	C>A
III	286517				- > ins AAA							- > ins A			- > ins A
III	286588												A>T
III	286619			CG>AA														C > del 1									CG > del 2
III	286620		G>A		G>A	G>A	G>A											G>A						G>A
III	288966	SPCC553.09c	AG>CT	AG>CT	AG>CT	AG>CT	AG>CT	AG>CT	AG>CT	AG>CT		A	AG>CT	AG>CT	AG>CT	AG>CT	AG>CT	AG>CT	AG>CT	AG>CT	AG>CT	AG>CT	AG>CT	AG>CT	AG>CT	AG>CT	AG>CT
III	289313	SPCC553.09c	T>A	T>A						T>A	T	T>A	T>A	T>A
III	304979	SPCC553.03		C>T		C>T	C>T																C>T			C
III	308673	SPCC553.02		C>T
III	320958	SPCC736.05	T>G	T>G	T>G	T>G	T>G	T>G	T>G	T>G	T>G	T	T>G	T>G	T>G	T>G	T>G	T>G		T>G	T>G	T>G	T>G	T>G	T>G	T>G	T>G
III	421072	SPCC306.07c								C>G
III	428592	SPCC306.10	T>C																									p.M274T
III	478912	SPCC364.05		C>T		C	C				C					C>T			C>T						C
III	479779	SPCC364.04c	G>A	G>A	G>A	G>A	G>A	G>A		G>A	G>A	G	G>A	G>A	G>A	G>A	G>A	G>A		G>A	G>A	G>A	G>A	G>A		G>A	G>A
III	479784	SPCC364.04c	T>C	T>C	T>C	T>C	T>C	T>C		T>C	T>C	T>C	T>C	T>C	T>C	T>C	T>C	T>C		T>C	T>C	T>C	T>C	T>C		T>C	T>C
III	493741	SPCC970.09	A>T	A>T	A>T	A>T	A>T	A>T	A	A>T	A>T	A>T	A>T	A>T	A>T	A>T	A>T	A>T	A>T	A>T	A>T		A>T	A>T	A>T	A>T	A>T
III	540158													- > ins T
III	568682	SPNCRNA.1143, SPCC1672.04c		A>T									A																p.L1045F [SPNCRNA.1143]
III	568684	SPCC1672.04c, SPNCRNA.1143		AA>AT																									p..1046Y [SPNCRNA.1143]
III	568690	SPCC1672.04c, SPNCRNA.1143
III	591261	SPCC1672.12c	G>T	G>T						G>T	G>T	G>T	G>T	G
III	594292	SPCC1183.01		T>C	T>C	T>C	T>C			T	T>C	T>C	T	T>C	T>C	T>C		T>C	T	T>C	T>C	T>C	T>C	T>C	T>C	T>C	T>C
III	599047	SPCC1183.04c	C>T	C>T	C>T	C>T	C>T	C>T	C>T	C>T	C>T	C>T	C>T	C>T	C>T	C>T		C>T	C>T	C>T	C>T	C>T	C>T	C>T	C>T	C>T	C>T
III	599049	SPCC1183.04c	A>T	A>T	A>T	A>T	A>T	A>T	A>T	A>T	A>T	A>T	A>T	A>T	A>T	A>T		A>T	A>T	A>T	A>T	A>T	A>T	A>T	A>T	A>T	A>T
III	600380	SPCC1183.05c		T>A	T		T>A			T>A	T>A		T>A							T	T	T>A	T>A	T>A	T	T>A	T>A
III	612572	SPCC1183.08c												G>A
III	613307	SPCC1183.09c	T>G	T>G		T>G	T	T>G	T>G	T>G	T>G			T>G		T			T>G		T>G		T	T>G	T	T>G
III	629097	SPCC31H12.05c	A>G	A>G	A>G	A>G	A>G	A>G	A>G	A>G	A>G	A>G	A>G	A>G	A>G	A	A>G	A>G		A>G	A>G	A>G	A>G	A>G	A>G	A>G	A>G
III	659566	SPCC16C4.01, SPNCRNA.1151		G>A	G>A	G>A	G>A	G>A	G>A			G		G	G>A	G>A	G>A	G>A	G>A	G>A	G>A	G>A	G>A	G>A	G>A	G>A	G>A		p.(=) [SPNCRNA.1151]	p.(=) [SPNCRNA.1151]	p.(=) [SPNCRNA.1151]	p.(=) [SPNCRNA.1151]	p.(=) [SPNCRNA.1151]	p.(=) [SPNCRNA.1151]						p.(=) [SPNCRNA.1151]	p.(=) [SPNCRNA.1151]	p.(=) [SPNCRNA.1151]	p.(=) [SPNCRNA.1151]	p.(=) [SPNCRNA.1151]	p.(=) [SPNCRNA.1151]	p.(=) [SPNCRNA.1151]	p.(=) [SPNCRNA.1151]	p.(=) [SPNCRNA.1151]	p.(=) [SPNCRNA.1151]
III	659629	SPCC16C4.01	G>A	G>A	G>A	G>A	G>A	G>A	G>A	G>A	G>A	G>A	G>A	G>A	G>A	G>A	G>A	G>A	G>A	G>A	G>A	G>A	G>A	G>A	G>A	G>A	G>A
III	686087	SPCC16C4.10	T>G	T>G			T>G			T>G	T>G	T>G	T>G	T>G							T>G		T	T>G		T>G	T>G
III	715494													A>G
III	717699	SPNCRNA.1153	A>T	A>T										A>T														p.Y14F	p.Y14F										p.Y14F
III	719812
III	725124	SPCC18B5.03	- > ins T
III	729842	SPCC18B5.06	- > ins GCCTTGA		- > ins GCCTTGA	- > ins GCCTTGA	- > ins GCCTTGA	- > ins GCCTTGA	- > ins GCCTTGA					- > ins GCCTTGA	- > ins GCCTTGA	- > ins GCCTTGA	- > ins GCCTTGA	- > ins GCCTTGA	- > ins GCCTTGA	- > ins GCCTTGA	- > ins GCCTTGA	- > ins GCCTTGA	- > ins GCCTTGA	- > ins GCCTTGA	- > ins GCCTTGA	- > ins GCCTTGA	- > ins GCCTTGA
III	738349	SPCC18B5.10c	C>A	C>A	C>A	C>A	C>A	C>A	C>A	C>A	C>A	C>A	C>A	C>A	C>A	C>A	C>A	C>A	C>A	C>A	C>A	C>A	C>A	C>A	C>A	C>A	C>A
III	774010	SPCC1020.06c	C>T	C>T	C>T	C>T	C>T	C>T	C>T	C>T	C>T	C>T	C>T	C>T	C>T	C>T	C>T	C>T	C>T	C>T	C>T	C>T	C>T	C>T	C>T	C>T	C>T	p.(=)	p.(=)	p.(=)	p.(=)	p.(=)	p.(=)	p.(=)	p.(=)	p.(=)	p.(=)	p.(=)	p.(=)	p.(=)	p.(=)	p.(=)	p.(=)	p.(=)	p.(=)	p.(=)	p.(=)	p.(=)	p.(=)
III	785463	SPCC1020.03		C>T
III	805922	SPCC1393.06c	C	C>A			C>A		C>A		C>A	C>A	C>A	C									C>A	C>A		C>A	C>A
III	805924	SPCC1393.06c	A	A>T			A>T		A>T	A	A>T	A>T	A>T	A>T									A>T	A>T		A>T	A>T
III	814834		A>C			A>C				A				A>C				A>C	A>C	A>C			A>C
III	816727		- > ins C		- > ins C	- > ins C	- > ins C	- > ins C	- > ins C	- > ins C	- > ins C	- > ins C	- > ins C	- > ins C	- > ins C	- > ins C	- > ins C	- > ins C	- > ins C	- > ins C	- > ins C	- > ins C	- > ins C	- > ins C	- > ins C	- > ins C	- > ins C
III	827245	SPCC1393.13		G > del 1
III	827251	SPCC1393.13	C>T	C>T						C>T	C>T	C>T	C>T	C>T
III	838983	SPCC63.03, SPNCRNA.581	G>A	G>A	G>A	G>A	G>A	G>A	G>A	G>A	G>A	G>A	G>A	G>A	G>A	G>A		G>A	G>A	G>A	G>A			G	G>A			p.(=) [SPNCRNA.581]	p.(=) [SPNCRNA.581]	p.(=) [SPNCRNA.581]	p.(=) [SPNCRNA.581]	p.(=) [SPNCRNA.581]	p.(=) [SPNCRNA.581]	p.(=) [SPNCRNA.581]	p.(=) [SPNCRNA.581]	p.(=) [SPNCRNA.581]	p.(=) [SPNCRNA.581]	p.(=) [SPNCRNA.581]	p.(=) [SPNCRNA.581]	p.(=) [SPNCRNA.581]	p.(=) [SPNCRNA.581]		p.(=) [SPNCRNA.581]	p.(=) [SPNCRNA.581]	p.(=) [SPNCRNA.581]	p.(=) [SPNCRNA.581]
III	867866	SPCC16A11.01	T > del 1	T > del 1	T > del 1	T > del 1	T > del 1			T > del 1	T > del 1	T > del 1	T > del 1	T > del 1	T > del 1	T > del 1	T > del 1	T > del 1		T > del 1	T > del 1	T > del 1	T > del 1	T > del 1	T > del 1	T > del 1	T > del 1
III	883703	SPCC16A11.08	G > del 1	G > del 1	G > del 1	G	G > del 1			G > del 1	G > del 1	G > del 1	G > del 1	G > del 1			G > del 1	G	G > del 1								G > del 1
III	889168	SPCC16A11.11	C>T	C>T	C>T	C>T	C>T	C>T	C>T	C>T	C>T	C>T	C>T	C>T	C>T	C>T	C>T	C>T	C>T	C>T	C>T	C>T	C>T	C>T	C>T	C>T	C>T	p.T104I	p.T104I	p.T104I	p.T104I	p.T104I	p.T104I	p.T104I	p.T104I	p.T104I	p.T104I	p.T104I	p.T104I	p.T104I	p.T104I	p.T104I	p.T104I	p.T104I	p.T104I	p.T104I	p.T104I	p.T104I	p.T104I
III	891886	SPCC16A11.12c	T>C	T>C	T>C	T>C	T>C	T>C	T>C	T>C		T>C	T>C	T>C	T>C	T>C	T>C	T>C	T>C	T>C	T>C	T>C	T>C	T>C	T>C	T>C	T>C
III	891889	SPCC16A11.12c	T>A	T>A	T>A	T>A	T>A	T>A	T>A	T>A		T>A	T>A	T>A	T>A	T>A	T>A	T>A	T>A	T>A	T>A	T>A	T>A	T>A	T>A	T>A	T>A
III	897523										C		C>A
III	897527									T>A	T>A		T>A
III	897531					C				C>A	C>A	C	C>A									- > ins A
III	910634	SPCC24B10.06	G>C	G>C		G>C	G>C		G>C	G>C	G>C	G>C	G>C	G>C				G>C			G>C		G>C	G>C			G>C
III	947184											A > del 1
III	957016	SPCPB16A4.06c								T>A	T>A	T>A	T>A
III	963343	SPCC1742.01	A>G	A>G	A>G	A>G	A>G	A>G	A>G	A>G	A>G	A>G	A>G	A>G	A>G	A>G	A>G	A>G	A>G	A>G	A>G	A>G	A>G	A>G	A>G	A>G	A>G	p.(=)	p.(=)	p.(=)	p.(=)	p.(=)	p.(=)	p.(=)	p.(=)	p.(=)	p.(=)	p.(=)	p.(=)	p.(=)	p.(=)	p.(=)	p.(=)	p.(=)	p.(=)	p.(=)	p.(=)	p.(=)	p.(=)
III	968622	SPNCRNA.1164												- > ins T									C																p.F831fs
III	970892	SPNCRNA.1164		C>T						C>T				C>T		C		C											p.S1587F						p.S1587F				p.S1587F
III	971416													- > ins T
III	981208	SPCC1795.07, SPCC1795.08c	A>C	A>C	A>C	A>C	A>C			A>C	A>C	A>C	A>C	A>C				A>C		A>C	A>C	A>C	A>C	A>C		A>C	A>C
III	1016311					- > ins C	- > ins C	- > ins C	- > ins C	- > ins C	- > ins C		- > ins C	G	- > ins C	- > ins C	- > ins C	- > ins C	- > ins C	- > ins C	- > ins C	- > ins C	- > ins C	- > ins C	- > ins C	- > ins C	- > ins C
III	1020106	SPCC895.09c	A>C
III	1020767	SPCC895.09c	C>T	C>T	C>T	C>T	C>T	C>T	C>T		C>T	C>T	C>T	C>T	C>T	C>T	C>T	C>T	C>T	C>T	C>T	C>T	C>T	C>T	C>T	C>T	C>T
III	1025785	SPCC825.02	GT > del 2	GT > del 2						GT > del 2	G	G	GT > del 2	G										GT > del 2
III	1025788	SPCC825.02	G>C	G>C						G>C		G	G
III	1029265	SPCC825.04c
III	1032422	SPCC825.05c	T>A	T>A	T>A	T>A	T>A	T>A	T>A	T>A	T>A	T>A	T>A	T>A	T>A	T>A	T>A	T>A	T>A	T>A	T>A	T>A	T>A	T>A	T>A	T>A	T>A
III	1040453	SPCC1259.03	T											T > del 1
III	1041514	SPCC1259.04		GT>AC	GT>AC	GT>AC	GT>AC							GT>AC				GT>AC			GT>AC	GT>AC	GT>AC	GT>AC		GT>AC	GT>AC
III	1041518	SPCC1259.04		G>T	G>T	G>T	G>T							G	G>T			G>T			G>T	G>T	G>T	G>T		G>T	G>T
III	1058146	SPCC1259.12c		A>G																									p.F23S
III	1059623	SPCC1259.15c		A > del 1
III	1089212										A>G
III	1095574										A>T
III	1103420											T>A
III	1158216	SPCC4B3.10c	G>A	G>A	G>A	G>A	G>A			G>A	G>A	G	G>A		G>A	G>A	G>A	G>A		G>A	G>A	G>A	G>A	G>A	G>A	G>A	G>A
III	1168328			T>C	T>C	T>C	T>C	T>C	T>C	T>C	T>C	T>C	T>C	T>C	T>C	T>C	T>C	T>C	T>C	T>C	T>C	T>C	T>C	T>C	T>C	T>C	T>C
III	1168363		G>A	G>A	G>A	G>A	G>A	G>A	G>A	G>A	G>A	G>A	G>A	G>A	G>A	G>A	G>A	G>A	G>A	G>A	G>A	G>A	G>A	G>A	G>A	G>A	G>A
III	1168386		GCAGTTCAAGTCAAT > del 15								GCA > del 3		GCA > del 3
III	1168405		T>A								T
III	1168406				A > del 1	A > del 1	A > del 1	A > del 1	A > del 1	A > del 1	A	A > del 1	A > del 1		A > del 1	A > del 1	A > del 1	A > del 1	A > del 1	A > del 1	A > del 1	A > del 1	A > del 1	A > del 1	A > del 1	A > del 1	A > del 1
III	1173431	SPCC4B3.03c	C							- > ins T	C	C	C
III	1176998	SPCC4B3.02c	G>T	G>T	G>T	G>T		G>T	G>T	G>T	G>T	G>T	G>T	G>T	G>T	G>T	G>T	G>T	G>T	G>T		G>T			G>T
III	1260881	SPCC645.13	GG>AA	GG>AA	GG>AA	GG>AA	GG>AA	GG>AA	GG>AA	GG>AA	GG>AA	GG>AA	GG>AA	GG>AA	GG>AA	GG>AA	GG>AA	GG>AA	GG>AA	GG>AA	GG>AA	GG>AA	GG>AA	GG>AA	GG>AA	GG>AA	GG>AA
III	1300859	SPCC1322.07c												- > ins A																									p.L32fs
III	1316383	SPCC1322.13	G>A	G>A	G>A	G>A	G>A	G>A	G>A	G>A	G>A	G>A	G>A	G>A	G>A	G>A	G>A	G>A	G>A	G>A	G>A	G>A	G>A	G>A	G>A	G>A	G>A	p.G16D	p.G16D	p.G16D	p.G16D	p.G16D	p.G16D	p.G16D	p.G16D	p.G16D	p.G16D	p.G16D	p.G16D	p.G16D	p.G16D	p.G16D	p.G16D	p.G16D	p.G16D	p.G16D	p.G16D	p.G16D	p.G16D
III	1349109	SPCC338.15	T>A	T>A		T>A	T>A			T	T	T	T	T>A	T	T>A				T>A	T>A	T	T>A	T>A		T>A	T>A
III	1370361									TA > del 2
III	1374938	SPCC1281.01	A>T	A>T	A>T	A>T	A>T	A>T	A>T	A>T	A>T	A>T	A>T	A>T	A>T	A>T	A>T	A>T	A>T	A>T	A>T	A>T	A>T	A>T	A>T	A>T	A>T	p.Y256F	p.Y256F	p.Y256F	p.Y256F	p.Y256F	p.Y256F	p.Y256F	p.Y256F	p.Y256F	p.Y256F	p.Y256F	p.Y256F	p.Y256F	p.Y256F	p.Y256F	p.Y256F	p.Y256F	p.Y256F	p.Y256F	p.Y256F	p.Y256F	p.Y256F
III	1395419		CG>TT	CG>TT	C>T	CG>TT	C>T	C>T	C>T		C>T	CG>TT	CG>TT	CG>TT	CG>TT	C>T	C>T		C>T	CG>TT	CG>TT	C>T	C>T	CG>TT	C>T	C>T	CG>TT
III	1395687				G>A	G>A	G>A						G>A	G>A			G>A				G>A		G>A			G>A
III	1396778													C>G
III	1396788			A>G
III	1418106	SPCC622.11						- > ins T	- > ins T	- > ins T	- > ins T				- > ins T	- > ins T	- > ins T	- > ins T	- > ins T	- > ins T	- > ins T	- > ins T	- > ins T	- > ins T	- > ins T	- > ins T	- > ins T						p.D271fs	p.D271fs	p.D271fs	p.D271fs				p.D271fs	p.D271fs	p.D271fs	p.D271fs	p.D271fs	p.D271fs	p.D271fs	p.D271fs	p.D271fs	p.D271fs
III	1428219	SPCC622.14	A>T	A>T	A>T	A>T	A>T	A>T	A>T	A>T	A	A>T	A>T	A>T	A>T	A>T	A>T	A>T	A>T	A>T	A>T	A>T	A>T	A>T	A>T	A>T	A>T
III	1431074	SPCC622.16c
III	1435595	SPCC61.01c, SPCC622.17	G>A	G>A	G>A	G>A	G>A	G>A	G>A	G>A	G	G	G>A	G>A	G>A	G>A	G>A	G>A	G>A	G>A	G>A	G>A	G>A	G>A	G>A	G>A	G>A
III	1441733	SPCC61.01c
III	1443301	SPCC61.02	T>C	T>C						T>C	T>C	T>C																p.(=)	p.(=)						p.(=)	p.(=)	p.(=)
III	1475085	SPCTRNALYS.12, SPCTRNALYS.12.1									G>A																									p.R15K [SPCTRNALYS.12.1]
III	1485482			- > ins A
III	1489715	SPCC188.08c	C>T	C>T	C>T	C>T	C>T	C>T	C>T	C>T	C>T	C>T	C>T	C>T	C>T	C>T	C>T	C>T	C>T	C>T	C>T	C>T	C>T	C>T	C>T	C>T	C>T	p.G849D	p.G849D	p.G849D	p.G849D	p.G849D	p.G849D	p.G849D	p.G849D	p.G849D	p.G849D	p.G849D	p.G849D	p.G849D	p.G849D	p.G849D	p.G849D	p.G849D	p.G849D	p.G849D	p.G849D	p.G849D	p.G849D
III	1492156	SPCC188.08c	T>A	T>A	T	T>A	T>A			T>A	T>A	T>A	T>A	T>A					T	T>A		T>A	T>A	T>A	T
III	1494164	SPCC188.09c		A						A	A>G	A>G	A																							p.S202P	p.S202P
III	1494282	SPCC188.09c	G>A	G>A						G>A	G>A	G>A	G>A	G														p.(=)	p.(=)						p.(=)	p.(=)	p.(=)	p.(=)
III	1510625										TG>AT
III	1510626													G>T													G>T
III	1512779	SPCC584.11c
III	1526403	SPNCRNA.1202	C>T	C>T	C>T	C>T	C>T	C>T	C>T	C>T	C>T	C>T	C>T	C>T	C>T	C>T	C>T	C>T	C>T	C>T	C>T	C>T	C>T	C>T	C>T	C>T	C>T	p.(=)	p.(=)	p.(=)	p.(=)	p.(=)	p.(=)	p.(=)	p.(=)	p.(=)	p.(=)	p.(=)	p.(=)	p.(=)	p.(=)	p.(=)	p.(=)	p.(=)	p.(=)	p.(=)	p.(=)	p.(=)	p.(=)
III	1529703	SPCC584.01c	G>A	G>A						G>A	G>A	G>A	G>A	G>A
III	1533938	SPCC584.03c	G>A	G>A	G>A	G>A	G>A	G>A	G>A	G>A	G>A	G>A	G>A	G>A	G>A	G>A	G>A	G>A	G>A	G>A	G>A	G>A	G>A	G>A	G>A	G>A	G>A	p.A247V	p.A247V	p.A247V	p.A247V	p.A247V	p.A247V	p.A247V	p.A247V	p.A247V	p.A247V	p.A247V	p.A247V	p.A247V	p.A247V	p.A247V	p.A247V	p.A247V	p.A247V	p.A247V	p.A247V	p.A247V	p.A247V
III	1538269	SPCC584.05	T>G	T>G						T>G	T>G	T>G	T>G	T>G
III	1538272	SPCC584.05	G>T	G>T						G>T	G>T	G>T	G>T	G>T
III	1598050	SPCC13B11.04c												G>A																									p.P170S
III	1621164	SPCC777.13	G>A	G>A	G>A	G>A	G>A	G>A	G>A	G>A	G>A	G>A	G>A	G>A	G>A	G>A	G>A	G>A	G>A	G>A	G>A	G>A	G>A	G>A	G>A	G>A	G>A
III	1642720	SPCC663.18	AT>TG	AT>TG	AT>TG	AT>TG	AT>TG			AT>TG	AT>TG	AT>TG	AT>TG	AT>TG	AT>TG	AT>TG	AT>TG	AT>TG	AT>TG	AT>TG		AT>TG	AT>TG	AT>TG	AT>TG	AT>TG	AT>TG
III	1642832	SPCC663.18								A				A>T
III	1655536	SPCC663.11
III	1674619	SPNCRNA.1216	T > del 1											TT > del 2														p.L6fs											p.L6fs
III	1685487		- > ins A		- > ins A	- > ins A	- > ins A	- > ins A	- > ins A	- > ins A	- > ins A		- > ins A		- > ins A	- > ins A	- > ins A		- > ins A		- > ins A	- > ins A			- > ins A	- > ins A	- > ins A
III	1698137	SPCC417.11c												G>T
III	1701925	SPCTRNAASN.06, SPCTRNAASN.06.1								G>T	G>T																								p.(=) [SPCTRNAASN.06.1]	p.(=) [SPCTRNAASN.06.1]
III	1706985	SPCC191.01	A>C	A>C	A>C	A>C	A>C	A>C	A>C	A>C	A>C	A>C	A>C	A>C	A>C	A>C	A>C	A>C	A>C	A>C	A>C	A>C	A>C	A>C	A>C	A>C	A>C	p.E175D	p.E175D	p.E175D	p.E175D	p.E175D	p.E175D	p.E175D	p.E175D	p.E175D	p.E175D	p.E175D	p.E175D	p.E175D	p.E175D	p.E175D	p.E175D	p.E175D	p.E175D	p.E175D	p.E175D	p.E175D	p.E175D
III	1718895											A > del 1
III	1753803										- > ins T
III	1756401	SPCC1450.12	A > del 1	A > del 1	A > del 1	A > del 1	A > del 1	A > del 1	A > del 1	A > del 1	A > del 1	A > del 1	A > del 1	A > del 1	A > del 1	A > del 1	A > del 1	A > del 1	A > del 1	A > del 1	A > del 1	A > del 1	A > del 1	A > del 1	A > del 1	A > del 1	A > del 1
III	1758846				C							- > ins AA			- > ins A												- > ins A
III	1765401				G>T		G>T	G>T	G>T	G>T	G>T	G>T	G>T		G>T	G>T	G>T	G>T	G>T	G>T	G>T	G>T		G>T	G>T	G>T	G>T
III	1774235	SPCC1442.04c	- > ins GATC	- > ins GATC	- > ins GATC	- > ins GATC	- > ins GATC	- > ins GATC	- > ins GATC	- > ins GATC	- > ins GATC	- > ins GATC	- > ins GATC	- > ins GATC	- > ins GATC	- > ins GATC	- > ins GATC	- > ins GATC	- > ins GATC	- > ins GATC	- > ins GATC	- > ins GATC	- > ins GATC	- > ins GATC	- > ins GATC	- > ins GATC	- > ins GATC
III	1778271	SPCC1442.06	G>C	G>C			G>C	G>C	G>C	G>C	G>C	G>C	G>C	G>C			G>C	G>C	G>C	G>C		G>C	G>C	G>C	G>C	G>C	G>C
III	1778364	SPCC1442.06	T>A	T>A	T>A	T>A	T>A	T>A	T>A	T>A	T>A	T>A	T>A	T>A		T>A	T>A	T>A	T>A	T>A	T>A	T>A	T>A	T>A	T>A	T>A	T>A
III	1787610	SPCC1442.19	G>A	G>A	G>A	G>A	G>A			G>A	G>A	G>A	G>A	G>A	G>A	G>A	G>A	G>A	G>A	G>A	G>A	G>A	G>A	G>A	G	G>A	G>A
III	1792541	SPNCRNA.1229	T>C	T>C	T>C	T>C	T>C	T>C	T>C	T>C	T>C	T>C	T>C	T>C	T>C	T>C	T>C	T>C	T>C	T>C	T>C	T>C	T>C	T>C	T>C	T>C	T>C	p.S386P	p.S386P	p.S386P	p.S386P	p.S386P	p.S386P	p.S386P	p.S386P	p.S386P	p.S386P	p.S386P	p.S386P	p.S386P	p.S386P	p.S386P	p.S386P	p.S386P	p.S386P	p.S386P	p.S386P	p.S386P	p.S386P
III	1797327	SPCC1442.17c
III	1804562	SPNCRNA.1232	- > ins A																									p..25fs
III	1814920	SPCC285.10c	G>T	G>T						G>T	G>T	G>T	G>T	G>T														p.(=)	p.(=)						p.(=)	p.(=)	p.(=)	p.(=)	p.(=)
III	1834954	SPCC1223.01	T>A	T>A		T				T>A	T>A	T>A	T>A	T>A	T				T
III	1839679	SPNCRNA.1234, SPNCRNA.504	- > ins T																									p.N138fs [SPNCRNA.1234]; p.F35fs [SPNCRNA.504]
III	1843289	SPCC1223.03c, SPNCRNA.1235
III	1876166	SPCC1223.14		C>A										C>A
III	1878070	SPNCRNA.1239	- > ins A																									p.T221fs
III	1923679	SPCC74.01												A>G
III	1925627	SPCC74.02c										A > del 1
III	1925646	SPCC74.02c												TT>AA
III	1925650	SPCC74.02c	C										C>A
III	1931218	SPCC74.03c	T>C	T						T			T>C
III	1975436	SPCC18.10
III	2010865										TA > del 2																TA > del 2
III	2012614	SPCC1906.01	G>T	G>T						G>T	G>T	G>T	G>T	G>T													G>T
III	2023016	SPNCRNA.1255		- > ins A																									p.L82fs
III	2046847	SPCC1739.09c	- > ins T	- > ins T	- > ins T	- > ins T		- > ins T	- > ins T	- > ins T	A	- > ins T		- > ins T	- > ins T	- > ins T	- > ins T	- > ins T	- > ins T	- > ins T	A	- > ins T	A	- > ins T	- > ins T	A	- > ins T
III	2046894	SPCC1739.09c	T>A	T>A	T>A	T>A	T>A	T>A	T>A	T>A	T>A	T>A	T>A	T>A			T>A	T>A	T>A	T>A		T>A	T>A	T>A	T>A	T>A	T>A
III	2046896	SPCC1739.09c	C>G	C>G	C>G	C>G	C>G		C>G	C>G	C>G	C>G	C>G	C>G	C>G	C>G		C>G	C>G	C>G	C>G	C>G	C>G	C>G	C>G	C>G	C>G
III	2067537			T>A		T>A																	T>A
III	2067544			TCGAAAACC > del 9		TCG > del 3	TCG > del 3								TCG > del 3			TCG > del 3		TCG > del 3			TCG > del 3				TCG > del 3
III	2067551						CC > del 2						CC > del 2		CC > del 2			CC > del 2		C > del 1			CC > del 2	C > del 1		CC > del 2	C > del 1
III	2067566			TTTATT > del 6	TT > del 2						TTTATT > del 6		TTTATT > del 6								T
III	2067570					TT > del 2				T>G
III	2068347									T>A
III	2069419	SPCPB1C11.01										- > ins T
III	2076413	SPCPB1C11.03	T > del 1
III	2087758	SPCC576.04	- > ins T	- > ins T	- > ins T	- > ins T	- > ins T			- > ins T	- > ins T	- > ins T	- > ins T	- > ins T	- > ins T			- > ins T	- > ins T	- > ins T	- > ins T	- > ins T	- > ins T	- > ins T		- > ins T	- > ins T
III	2106552
III	2113206	SPCC576.17c, SPNCRNA.1263	T > del 1																									p.L668fs [SPNCRNA.1263]
III	2119604	SPCC126.02c			T>A	T>A	T>A	T	T	T>A	T>A	T>A	T>A	T>A	T>A	T>A	T>A	T>A	T>A	T>A	T>A	T>A	T>A	T>A	T>A	T>A	T>A
III	2119608	SPCC126.02c			C>A	C>A	C>A	C>A	C	C>A	C	C>A	C>A	C>A	C>A	C>A	C>A	C>A	C>A	C>A	C>A	C>A	C>A	C>A	C>A	C>A	C>A
III	2125011	SPCC126.05c	T>A		T>A	T>A	T>A	T>A	T>A						T>A	T>A	T>A	T>A	T>A	T>A	T>A	T>A	T>A	T>A	T>A	T>A	T>A
III	2125014	SPCC126.05c	C>A		C>A	C>A	C>A	C>A	C>A						C>A	C>A	C>A	C>A	C>A	C>A	C>A	C>A	C>A	C>A	C>A	C>A	C>A
III	2136702	SPCC126.11c	A>C	A>C						A>C	A>C	A>C	A>C	A>C
III	2138990	SPCC126.12	G>T	G>T							G
III	2149309	SPCC1620.03			AT > del 2	AT > del 2	AT > del 2	AT > del 2	AT > del 2	ATA > del 3					AT > del 2	AT > del 2	AT > del 2	AT > del 2	AT > del 2	A > del 1	AT > del 2		AT > del 2	AT > del 2	AT > del 2	A	AT > del 2
III	2152343	SPNCRNA.1266, SPCC1620.05						- > ins A	C		- > ins A				- > ins A	- > ins A			- > ins A						- > ins A								p.C107fs [SPNCRNA.1266]; p.A38fs [SPCC1620.05]			p.C107fs [SPNCRNA.1266]; p.A38fs [SPCC1620.05]				p.C107fs [SPNCRNA.1266]; p.A38fs [SPCC1620.05]	p.C107fs [SPNCRNA.1266]; p.A38fs [SPCC1620.05]			p.C107fs [SPNCRNA.1266]; p.A38fs [SPCC1620.05]
III	2152346	SPNCRNA.1266, SPCC1620.05		T			T>A	T>A	T>A	T>A	T>A		T		T>A	T>A			T>A		T>A				T>A							p.Y106F [SPNCRNA.1266]	p.Y106F [SPNCRNA.1266]	p.Y106F [SPNCRNA.1266]	p.Y106F [SPNCRNA.1266]	p.Y106F [SPNCRNA.1266]				p.Y106F [SPNCRNA.1266]	p.Y106F [SPNCRNA.1266]			p.Y106F [SPNCRNA.1266]		p.Y106F [SPNCRNA.1266]
III	2152349	SPNCRNA.1266, SPCC1620.05		G>A			G>A	G>A	G>A	G>A	G>A	G>A	G>A		G>A	G>A			G>A		G>A		G>A	G>A	G>A				p.S105F [SPNCRNA.1266]			p.S105F [SPNCRNA.1266]	p.S105F [SPNCRNA.1266]	p.S105F [SPNCRNA.1266]	p.S105F [SPNCRNA.1266]	p.S105F [SPNCRNA.1266]	p.S105F [SPNCRNA.1266]	p.S105F [SPNCRNA.1266]		p.S105F [SPNCRNA.1266]	p.S105F [SPNCRNA.1266]			p.S105F [SPNCRNA.1266]		p.S105F [SPNCRNA.1266]		p.S105F [SPNCRNA.1266]	p.S105F [SPNCRNA.1266]
III	2152560	SPCC1620.05, SPNCRNA.1266	G>T	G>T	G>T	G>T	G>T	G>T	G>T	G>T	G>T	G>T	G>T	G>T	G>T	G>T	G>T	G>T	G>T	G>T	G>T	G>T	G>T	G>T	G>T	G>T	G>T	p.L35I [SPNCRNA.1266]	p.L35I [SPNCRNA.1266]	p.L35I [SPNCRNA.1266]	p.L35I [SPNCRNA.1266]	p.L35I [SPNCRNA.1266]	p.L35I [SPNCRNA.1266]	p.L35I [SPNCRNA.1266]	p.L35I [SPNCRNA.1266]	p.L35I [SPNCRNA.1266]	p.L35I [SPNCRNA.1266]	p.L35I [SPNCRNA.1266]	p.L35I [SPNCRNA.1266]	p.L35I [SPNCRNA.1266]	p.L35I [SPNCRNA.1266]	p.L35I [SPNCRNA.1266]	p.L35I [SPNCRNA.1266]	p.L35I [SPNCRNA.1266]	p.L35I [SPNCRNA.1266]	p.L35I [SPNCRNA.1266]	p.L35I [SPNCRNA.1266]	p.L35I [SPNCRNA.1266]	p.L35I [SPNCRNA.1266]
III	2157938	SPCC1620.05							C					- > ins T				C							C
III	2162582	SPCC1620.09c		A>T
III	2180705													T>C								T>C					T>C
III	2187871		A>G
III	2192861	SPCC830.06	G>A	G>A	G>A	G>A	G>A	G>A	G>A	G	G>A	G>A	G>A	G>A	G>A	G>A	G>A	G>A	G>A	G>A	G>A	G>A	G>A	G>A	G>A	G>A	G>A
III	2192863	SPCC830.06	A > del 1	A > del 1	A > del 1	A > del 1	A > del 1	A > del 1	A > del 1	A > del 1	A > del 1	A > del 1	A > del 1	A > del 1	A > del 1	A > del 1	A > del 1	A > del 1	A > del 1	A > del 1	A > del 1	A > del 1	A > del 1	A > del 1	A > del 1	A > del 1	A > del 1
III	2192868	SPCC830.06	ATA > del 3	ATA > del 3	ATA > del 3	ATA > del 3	ATA > del 3	ATA > del 3	ATA > del 3	ATA > del 3	ATA > del 3	ATA > del 3	ATA > del 3	ATA > del 3	ATA > del 3	ATA > del 3	ATA > del 3	ATA > del 3	ATA > del 3	ATA > del 3	ATA > del 3	ATA > del 3	ATA > del 3	ATA > del 3	ATA > del 3	ATA > del 3	ATA > del 3
III	2198056	SPCC830.09c	C>T	C>T						C>T	C>T	C>T	C>T	C>T							C>T		C>T	C>T	C>T	C>T	C>T
III	2200297
III	2203660	SPCC830.11c	T>C	T>C	T>C	T>C	T>C	T>C	T>C	T>C	T>C	T>C	T>C	T>C	T>C	T>C	T>C	T>C	T>C	T>C	T>C	T>C	T>C	T>C	T>C	T>C	T>C
III	2208294	SPCC1919.03c								A>T	A>T	A>T	A
III	2237832	SPCC1919.14c	C>T	C>T
III	2257353										C		- > ins AA											- > ins A	- > ins A
III	2264527	SPCC1840.04	G>T	G>T	G>T	G>T	G>T	G>T	G>T	G>T	G>T	G>T	G>T	G>T	G	G>T	G>T	G>T	G>T	G>T	G>T	G>T		G>T	G>T	G>T	G>T
III	2309611	SPNCRNA.1285										- > ins A																									p.L772fs
III	2309612	SPNCRNA.1285				A > del 1					A																				p.L772fs
III	2309632	SPNCRNA.1285									C>A																									p.L765F
III	2328460	SPCC1494.04c	TAC > del 3	TAC > del 3	TAC > del 3	TAC > del 3	TAC > del 3		TAC > del 3	TAC > del 3	TAC > del 3	TAC > del 3	TAC > del 3	TAC > del 3	TAC > del 3	TAC > del 3	TAC > del 3	TAC > del 3	TAC > del 3	TAC > del 3	TAC > del 3	TAC > del 3	TAC > del 3	TAC > del 3		TAC > del 3	TAC > del 3
III	2381060	SPNCRNA.1293		A>G																									p.(=)
III	2381871	SPNCRNA.1293			C>G	C>G	C>G							C>G	C>G		C>G	C>G		C>G	C>G	C>G	C>G	C>G		C>G	C>G			p.R45T	p.R45T	p.R45T							p.R45T	p.R45T		p.R45T	p.R45T		p.R45T	p.R45T	p.R45T	p.R45T	p.R45T
III	2381979	SPNCRNA.1293	G>T		G>T	G>T	G>T	G>T	G>T	G>T	G>T		G>T		G>T	G>T	G>T	G>T	G>T	G>T	G>T	G>T	G>T	G>T	G>T	G>T	G>T	p.T9N		p.T9N	p.T9N	p.T9N	p.T9N	p.T9N	p.T9N	p.T9N		p.T9N		p.T9N	p.T9N	p.T9N	p.T9N	p.T9N	p.T9N	p.T9N	p.T9N	p.T9N	p.T9N
III	2393088	SPCP1E11.02	G>A	G>A	G>A	G>A	G>A	G>A	G>A	G>A	G>A	G>A	G>A	G>A	G>A	G>A	G>A	G>A	G>A	G>A	G>A	G>A	G>A	G>A	G>A	G>A	G>A
III	2420238			A>T
III	2439799											A>T
III	2441638	SPRRNA.46.1, SPRRNA.46								A>G																									p..215W [SPRRNA.46.1]
III	2441642	SPRRNA.46.1, SPRRNA.46								T>C																									p.W217R [SPRRNA.46.1]
III	2442201	SPRRNA.46, SPRRNA.46.1	T>C	T								T>C	T>C	T>C														p.L403P [SPRRNA.46.1]									p.L403P [SPRRNA.46.1]	p.L403P [SPRRNA.46.1]	p.L403P [SPRRNA.46.1]
III	2442232	SPRRNA.46.1, SPRRNA.46								T
III	2442234	SPRRNA.46.1, SPRRNA.46								G
III	2442269	SPRRNA.46.1, SPRRNA.46								C	C
III	2442271	SPRRNA.46.1, SPRRNA.46								A	A
III	2442712	SPRRNA.46, SPRRNA.46.1								T>A																									p.(=) [SPRRNA.46.1]
III	2443281	SPRRNA.52, SPRRNA.52.1	C>T	C>T						C>T	C>T	C>T	C>T	C														p.L12F [SPRRNA.52.1]	p.L12F [SPRRNA.52.1]						p.L12F [SPRRNA.52.1]	p.L12F [SPRRNA.52.1]	p.L12F [SPRRNA.52.1]	p.L12F [SPRRNA.52.1]
III	2443554									- > ins T	- > ins T		- > ins T	- > ins T
III	2443562							- > ins T	- > ins T	- > ins T	- > ins T		- > ins T	- > ins T	- > ins T	- > ins T	- > ins T		A	- > ins T		- > ins T			- > ins T
III	2443736	SPRRNA.49.1, SPRRNA.49	C>G							C>G	C>G	C>G	C>G															p.D8E [SPRRNA.49.1]							p.D8E [SPRRNA.49.1]	p.D8E [SPRRNA.49.1]	p.D8E [SPRRNA.49.1]	p.D8E [SPRRNA.49.1]
III	2443740	SPRRNA.49.1, SPRRNA.49	G							G>C	G>C	G>C	G>C																						p.A10P [SPRRNA.49.1]	p.A10P [SPRRNA.49.1]	p.A10P [SPRRNA.49.1]	p.A10P [SPRRNA.49.1]
III	2443768	SPRRNA.49.1, SPRRNA.49								C>G	C>G	C>G																							p.A19G [SPRRNA.49.1]	p.A19G [SPRRNA.49.1]	p.A19G [SPRRNA.49.1]
III	2444382	SPRRNA.49.1, SPRRNA.49		A>T									A																p.K224. [SPRRNA.49.1]
III	2446441	SPRRNA.49.1, SPRRNA.49	T>A	T>A						T	T>A	T>A	T>A	T>A		T>A				T		T>A						p.L910. [SPRRNA.49.1]	p.L910. [SPRRNA.49.1]							p.L910. [SPRRNA.49.1]	p.L910. [SPRRNA.49.1]	p.L910. [SPRRNA.49.1]	p.L910. [SPRRNA.49.1]		p.L910. [SPRRNA.49.1]						p.L910. [SPRRNA.49.1]
III	2448310					AA > del 2		A > del 1	A > del 1	A > del 1	AA > del 2	AA > del 2	A > del 1		A > del 1	A > del 1	A > del 1		A > del 1	AA > del 2			AA > del 2		A > del 1		AA > del 2
III	2452527	SPRRNA.45.1, SPRRNA.45								A>G																									p..215W [SPRRNA.45.1]
III	2452531	SPRRNA.45.1, SPRRNA.45								T>C																									p.W217R [SPRRNA.45.1]
mating_type_region	5191				C > del 1	C > del 1	C > del 1	C > del 1	C > del 1		C > del 1		C > del 1			C > del 1	C > del 1	C > del 1	C > del 1	C > del 1	C > del 1	C > del 1		C > del 1	C > del 1		C > del 1
mating_type_region	5226				T > del 1	T > del 1	T > del 1	T > del 1	T > del 1	T > del 1			T > del 1			T > del 1	T > del 1	T > del 1	T > del 1	T > del 1	T > del 1	T > del 1	T > del 1	T > del 1	T > del 1		T > del 1
mating_type_region	5250		C>A	C>A	C>A	C>A	C>A	C>A	C>A	C>A	C>A	C>A	C>A			C>A	C>A	C>A	C>A	C>A	C>A	C>A	C>A	C>A	C>A		C>A
mating_type_region	5318		AT>TA		AT>TA	AT>TA	AT>TA	AT>TA	AT>TA		AT>TA	AT>TA				AT>TA	AT>TA	AT>TA	AT>TA	AT>TA		AT>TA	AT>TA	AT>TA	AT>TA	AT>TA	AT>TA
mating_type_region	5358		A>C	A>C	A>C	A>C	A>C	A>C	A>C		A>C	A>C	A>C	A>C		A>C	A>C	A>C	A>C	A>C	A>C	A>C		A>C	A>C	A>C	A>C
mating_type_region	6421		G>T	G>T	G>T	G>T	G>T	G>T	G>T	G>T	G>T	G>T	G>T		G>T	G>T	G>T	G>T	G>T	G>T	G>T	G>T	G>T	G>T	G>T	G>T	G>T
mating_type_region	6715				G>A			G>A	G>A				G>A		G>A	G>A	G>A				G>A	G>A			G>A		G>A
mating_type_region	6870				CC>AA	CC>AA	CC>AA	CC>AA	CC>AA	CC>AA	CC>AA	CC>AA	CC>AA		CC>AA	CC>AA	CC>AA	CC>AA	CC>AA	CC>AA	CC>AA	CC>AA			CC>AA	CC>AA	CC>AA
mating_type_region	6973				T>A	T>A	T>A	T>A	T>A	T>A	T>A	T>A	T>A		T>A	T>A	T>A	T>A	T>A	T>A	T>A	T>A	T>A	T>A	T>A	T>A	T>A
mating_type_region	7159				C>A	C>A	C>A	C>A	C>A	C>A	C>A	C>A	C>A	C>A	C>A	C>A	C>A	C>A	C>A	C>A	C>A	C>A	C>A	C>A	C>A	C>A	C>A
mating_type_region	7579				C>A	C>A	C>A	C>A	C>A	C>A						C>A	C>A	C>A	C>A	C>A	C>A	C>A	C>A	C>A	C>A	C>A	C>A
mating_type_region	7597				G>A	G>A	G>A	G>A	G>A	G>A						G>A	G>A	G>A	G>A	G>A	G>A	G>A	G>A	G>A	G>A	G>A	G>A
mating_type_region	7610				- > ins A	- > ins A	- > ins A	- > ins A	- > ins A	- > ins A						- > ins A	- > ins A	- > ins A	- > ins A	- > ins A	- > ins A	- > ins A	- > ins A	- > ins A	- > ins A	- > ins A	- > ins A
mating_type_region	7657					C>G	C>G	C>G	C>G		C>G	C>G	C>G			C>G	C>G	C>G	C>G	C>G	C>G	C>G	C>G	C>G	C>G	C>G	C>G
mating_type_region	8179				C>T	C>T	C>T	C>T	C>T				C>T		C>T	C>T	C>T	C>T	C>T	C>T	C>T		C>T	C>T	C>T	C>T	C>T
mating_type_region	8312					TT>AA		TT>AA	TT>AA	TT>AA			TT>AA		TT>AA	TT>AA	TT>AA	TT>AA	TT>AA	TT>AA	TT>AA	TT>AA	TT>AA	TT>AA	TT>AA	TT>AA	TT>AA
mating_type_region	8451				T>A	T>A	T>A	T>A	T>A	T>A		T>A	T>A		T>A	T>A	T>A	T>A	T>A	T>A	T>A	T>A		T>A	T>A		T>A
mating_type_region	8827				G>T	G>T		G>T	G>T		G>T	G>T	G>T		G>T	G>T	G>T	G>T	G>T	G>T	G>T	G>T	G>T	G>T	G>T	G>T	G>T
mating_type_region	8830				GG>AA	GG>AA		GG>AA	GG>AA		GG>AA	GG>AA	GG>AA		GG>AA	GG>AA	GG>AA	GG>AA	GG>AA	GG>AA	GG>AA	GG>AA	GG>AA	GG>AA	GG>AA	GG>AA	GG>AA
mating_type_region	8888					C>T		C>T	C>T	C>T	C>T	C>T	C>T		C>T	C>T	C>T	C>T	C>T	C>T	C>T	C>T		C>T	C>T	C>T	C>T
mating_type_region	9266				- > ins A	- > ins A		- > ins A	- > ins A				- > ins A		- > ins A	- > ins A	- > ins A	- > ins A	- > ins A	- > ins A	- > ins A	- > ins A	- > ins A	- > ins A	- > ins A	- > ins A	- > ins A
mating_type_region	9511		C>T			C>T		C>T	C>T	C>T			C>T		C>T	C>T	C>T	C>T	C>T	C>T	C>T	C>T	C>T	C>T	C>T	C>T	C>T
mating_type_region	11120						C>A	C>A	C>A	C>A	C>A	C>A	C>A		C>A	C>A	C>A	C>A	C>A	C>A	C>A	C>A	C>A	C>A	C>A	C>A	C>A
mating_type_region	11188					G>A	G>A	G>A	G>A	G>A	G>A		G>A	G>A	G>A	G>A	G>A	G>A	G>A	G>A	G>A	G>A	G>A	G>A	G>A	G>A	G>A
mating_type_region	11213					G>A	G>A	G>A	G>A				G>A	G>A	G>A	G>A	G>A	G>A	G>A	G>A	G>A	G>A	G>A	G>A	G>A	G>A	G>A
mating_type_region	12222											A>G
mating_type_region	13498							- > ins T	- > ins T	- > ins T	- > ins T	- > ins T	- > ins T		- > ins T	- > ins T	- > ins T	- > ins T	- > ins T	- > ins T	- > ins T	- > ins T	- > ins T	- > ins T	- > ins T	- > ins T	- > ins T
mating_type_region	13801							- > ins T	- > ins T				- > ins T	- > ins T	- > ins T	- > ins T		- > ins T	- > ins T		- > ins T	- > ins T		- > ins T	- > ins T	- > ins T	- > ins T
mating_type_region	14870							G > del 1	G > del 1				G > del 1		G > del 1	G > del 1	G > del 1					G > del 1			G > del 1	G > del 1
mating_type_region	14994							- > ins C	- > ins C	- > ins C					- > ins C	- > ins C	- > ins C					- > ins C			- > ins C		- > ins C
mitochondrial	1788	SPRRNA.01.1, SPRRNA.01	C>T	C>T	C>T	C>T	C>T	C>T	C>T	C>T	C>T	C>T	C>T	C>T	C>T	C>T	C>T	C>T	C>T	C>T	C>T	C>T	C>T	C>T	C>T	C>T	C>T	p.(=) [SPRRNA.01.1]	p.(=) [SPRRNA.01.1]	p.(=) [SPRRNA.01.1]	p.(=) [SPRRNA.01.1]	p.(=) [SPRRNA.01.1]	p.(=) [SPRRNA.01.1]	p.(=) [SPRRNA.01.1]	p.(=) [SPRRNA.01.1]	p.(=) [SPRRNA.01.1]	p.(=) [SPRRNA.01.1]	p.(=) [SPRRNA.01.1]	p.(=) [SPRRNA.01.1]	p.(=) [SPRRNA.01.1]	p.(=) [SPRRNA.01.1]	p.(=) [SPRRNA.01.1]	p.(=) [SPRRNA.01.1]	p.(=) [SPRRNA.01.1]	p.(=) [SPRRNA.01.1]	p.(=) [SPRRNA.01.1]	p.(=) [SPRRNA.01.1]	p.(=) [SPRRNA.01.1]	p.(=) [SPRRNA.01.1]
mitochondrial	2091	SPRRNA.01.1, SPRRNA.01	A>G		A>G	A>G	A>G	A>G	A>G	A>G	A>G	A>G	A>G	A>G	A>G	A>G	A>G	A>G	A>G	A>G	A>G	A>G	A>G	A>G	A>G	A>G	A>G	p.(=) [SPRRNA.01.1]		p.(=) [SPRRNA.01.1]	p.(=) [SPRRNA.01.1]	p.(=) [SPRRNA.01.1]	p.(=) [SPRRNA.01.1]	p.(=) [SPRRNA.01.1]	p.(=) [SPRRNA.01.1]	p.(=) [SPRRNA.01.1]	p.(=) [SPRRNA.01.1]	p.(=) [SPRRNA.01.1]	p.(=) [SPRRNA.01.1]	p.(=) [SPRRNA.01.1]	p.(=) [SPRRNA.01.1]	p.(=) [SPRRNA.01.1]	p.(=) [SPRRNA.01.1]	p.(=) [SPRRNA.01.1]	p.(=) [SPRRNA.01.1]	p.(=) [SPRRNA.01.1]	p.(=) [SPRRNA.01.1]	p.(=) [SPRRNA.01.1]	p.(=) [SPRRNA.01.1]
mitochondrial	2363	SPRRNA.01, SPRRNA.01.1	- > ins C	- > ins C	- > ins C	- > ins C	- > ins C	- > ins C	- > ins C	- > ins C	- > ins C	- > ins C	- > ins C	- > ins C	- > ins C	- > ins C	- > ins C	- > ins C	- > ins C	- > ins C	- > ins C	- > ins C	- > ins C	- > ins C	- > ins C	- > ins C	- > ins C	p.I788fs [SPRRNA.01.1]	p.I788fs [SPRRNA.01.1]	p.I788fs [SPRRNA.01.1]	p.I788fs [SPRRNA.01.1]	p.I788fs [SPRRNA.01.1]	p.I788fs [SPRRNA.01.1]	p.I788fs [SPRRNA.01.1]	p.I788fs [SPRRNA.01.1]	p.I788fs [SPRRNA.01.1]	p.I788fs [SPRRNA.01.1]	p.I788fs [SPRRNA.01.1]	p.I788fs [SPRRNA.01.1]	p.I788fs [SPRRNA.01.1]	p.I788fs [SPRRNA.01.1]	p.I788fs [SPRRNA.01.1]	p.I788fs [SPRRNA.01.1]	p.I788fs [SPRRNA.01.1]	p.I788fs [SPRRNA.01.1]	p.I788fs [SPRRNA.01.1]	p.I788fs [SPRRNA.01.1]	p.I788fs [SPRRNA.01.1]	p.I788fs [SPRRNA.01.1]
mitochondrial	4102	SPRRNA.02.1, SPRRNA.02	C>G	C>G	C>G	C>G	C>G	C>G	C>G	C>G	C>G	C>G	C>G	C>G	C>G	C>G	C>G	C>G	C>G	C>G	C>G	C>G	C>G	C>G	C>G	C>G	C>G	p.I324M [SPRRNA.02.1]	p.I324M [SPRRNA.02.1]	p.I324M [SPRRNA.02.1]	p.I324M [SPRRNA.02.1]	p.I324M [SPRRNA.02.1]	p.I324M [SPRRNA.02.1]	p.I324M [SPRRNA.02.1]	p.I324M [SPRRNA.02.1]	p.I324M [SPRRNA.02.1]	p.I324M [SPRRNA.02.1]	p.I324M [SPRRNA.02.1]	p.I324M [SPRRNA.02.1]	p.I324M [SPRRNA.02.1]	p.I324M [SPRRNA.02.1]	p.I324M [SPRRNA.02.1]	p.I324M [SPRRNA.02.1]	p.I324M [SPRRNA.02.1]	p.I324M [SPRRNA.02.1]	p.I324M [SPRRNA.02.1]	p.I324M [SPRRNA.02.1]	p.I324M [SPRRNA.02.1]	p.I324M [SPRRNA.02.1]
mitochondrial	4463	SPRRNA.02.1, SPRRNA.02	C>A	C>A	C>A	C>A	C>A	C>A	C>A	C>A	C>A	C>A	C>A	C>A	C>A	C>A	C>A	C>A	C>A	C>A	C>A	C>A	C>A	C>A	C>A	C>A	C>A	p.Q445K [SPRRNA.02.1]	p.Q445K [SPRRNA.02.1]	p.Q445K [SPRRNA.02.1]	p.Q445K [SPRRNA.02.1]	p.Q445K [SPRRNA.02.1]	p.Q445K [SPRRNA.02.1]	p.Q445K [SPRRNA.02.1]	p.Q445K [SPRRNA.02.1]	p.Q445K [SPRRNA.02.1]	p.Q445K [SPRRNA.02.1]	p.Q445K [SPRRNA.02.1]	p.Q445K [SPRRNA.02.1]	p.Q445K [SPRRNA.02.1]	p.Q445K [SPRRNA.02.1]	p.Q445K [SPRRNA.02.1]	p.Q445K [SPRRNA.02.1]	p.Q445K [SPRRNA.02.1]	p.Q445K [SPRRNA.02.1]	p.Q445K [SPRRNA.02.1]	p.Q445K [SPRRNA.02.1]	p.Q445K [SPRRNA.02.1]	p.Q445K [SPRRNA.02.1]
mitochondrial	4526	SPRRNA.02, SPRRNA.02.1	C > del 1	C > del 1	C > del 1	C > del 1	C > del 1	C > del 1	C > del 1	C > del 1	C > del 1	C > del 1	C > del 1	C > del 1	C > del 1	C > del 1	C > del 1	C > del 1	C > del 1	C > del 1	C > del 1	C > del 1	C > del 1	C > del 1	C > del 1	C > del 1	C > del 1	p.L466fs [SPRRNA.02.1]	p.L466fs [SPRRNA.02.1]	p.L466fs [SPRRNA.02.1]	p.L466fs [SPRRNA.02.1]	p.L466fs [SPRRNA.02.1]	p.L466fs [SPRRNA.02.1]	p.L466fs [SPRRNA.02.1]	p.L466fs [SPRRNA.02.1]	p.L466fs [SPRRNA.02.1]	p.L466fs [SPRRNA.02.1]	p.L466fs [SPRRNA.02.1]	p.L466fs [SPRRNA.02.1]	p.L466fs [SPRRNA.02.1]	p.L466fs [SPRRNA.02.1]	p.L466fs [SPRRNA.02.1]	p.L466fs [SPRRNA.02.1]	p.L466fs [SPRRNA.02.1]	p.L466fs [SPRRNA.02.1]	p.L466fs [SPRRNA.02.1]	p.L466fs [SPRRNA.02.1]	p.L466fs [SPRRNA.02.1]	p.L466fs [SPRRNA.02.1]
mitochondrial	4774			A > del 1	A > del 1	A > del 1	A > del 1	A > del 1	A > del 1	A > del 1	A > del 1	A > del 1	A > del 1	A > del 1	A > del 1	A > del 1	A > del 1	A > del 1	A > del 1	A > del 1	A > del 1	A > del 1	A > del 1	A > del 1	A > del 1	A > del 1	A > del 1
mitochondrial	6906	SPMIT.01	A>T	A>T	A>T	A>T	A>T	A>T	A>T	A>T	A>T	A>T	A>T	A>T	A>T	A>T	A>T	A>T	A>T	A>T	A>T	A>T	A>T	A>T	A>T	A>T	A>T
mitochondrial	8529	SPMIT.01	G>T	G>T	G>T	G>T	G>T	G>T	G>T	G>T	G>T	G>T	G>T	G>T	G>T	G>T	G>T	G>T	G>T	G>T	G>T	G>T	G>T	G>T	G>T	G>T	G>T	p.E451D	p.E451D	p.E451D	p.E451D	p.E451D	p.E451D	p.E451D	p.E451D	p.E451D	p.E451D	p.E451D	p.E451D	p.E451D	p.E451D	p.E451D	p.E451D	p.E451D	p.E451D	p.E451D	p.E451D	p.E451D	p.E451D
mitochondrial	10309	SPMIT.05	TC>CT	TC>CT	TC>CT	TC>CT	TC>CT	TC>CT	TC>CT	TC>CT	TC>CT	TC>CT	TC>CT	TC>CT	TC>CT	TC>CT	TC>CT	TC>CT	TC>CT	TC>CT	TC>CT	TC>CT	TC>CT	TC>CT	TC>CT	TC>CT	TC>CT	p.I46T	p.I46T	p.I46T	p.I46T	p.I46T	p.I46T	p.I46T	p.I46T	p.I46T	p.I46T	p.I46T	p.I46T	p.I46T	p.I46T	p.I46T	p.I46T	p.I46T	p.I46T	p.I46T	p.I46T	p.I46T	p.I46T
mitochondrial	11218	SPMIT.06, SPMIT.05	T>A	T>A	T>A	T>A	T>A	T>A	T>A	T>A	T>A	T>A	T>A	T>A	T>A	T>A	T>A	T>A	T>A	T>A	T>A	T>A	T>A	T>A	T>A	T>A	T>A	p.I121N [SPMIT.06]	p.I121N [SPMIT.06]	p.I121N [SPMIT.06]	p.I121N [SPMIT.06]	p.I121N [SPMIT.06]	p.I121N [SPMIT.06]	p.I121N [SPMIT.06]	p.I121N [SPMIT.06]	p.I121N [SPMIT.06]	p.I121N [SPMIT.06]	p.I121N [SPMIT.06]	p.I121N [SPMIT.06]	p.I121N [SPMIT.06]	p.I121N [SPMIT.06]	p.I121N [SPMIT.06]	p.I121N [SPMIT.06]	p.I121N [SPMIT.06]	p.I121N [SPMIT.06]	p.I121N [SPMIT.06]	p.I121N [SPMIT.06]	p.I121N [SPMIT.06]	p.I121N [SPMIT.06]
mitochondrial	11644	SPMIT.06, SPMIT.05	A>C	A>C	A>C	A>C	A>C	A>C	A>C	A>C	A>C	A>C	A>C	A>C	A>C	A>C	A>C	A>C	A>C	A>C	A>C	A>C	A>C	A>C	A>C	A>C	A>C	p.H263P [SPMIT.06]	p.H263P [SPMIT.06]	p.H263P [SPMIT.06]	p.H263P [SPMIT.06]	p.H263P [SPMIT.06]	p.H263P [SPMIT.06]	p.H263P [SPMIT.06]	p.H263P [SPMIT.06]	p.H263P [SPMIT.06]	p.H263P [SPMIT.06]	p.H263P [SPMIT.06]	p.H263P [SPMIT.06]	p.H263P [SPMIT.06]	p.H263P [SPMIT.06]	p.H263P [SPMIT.06]	p.H263P [SPMIT.06]	p.H263P [SPMIT.06]	p.H263P [SPMIT.06]	p.H263P [SPMIT.06]	p.H263P [SPMIT.06]	p.H263P [SPMIT.06]	p.H263P [SPMIT.06]
mitochondrial	13196	SPMIT.05, SPMIT.06	C>T	C>T	C>T	C>T	C>T	C>T	C>T	C>T	C>T	C>T	C>T	C>T	C>T	C>T	C>T	C>T	C>T	C>T	C>T	C>T	C>T	C>T	C>T	C>T	C>T	p.(=) [SPMIT.06]	p.(=) [SPMIT.06]	p.(=) [SPMIT.06]	p.(=) [SPMIT.06]	p.(=) [SPMIT.06]	p.(=) [SPMIT.06]	p.(=) [SPMIT.06]	p.(=) [SPMIT.06]	p.(=) [SPMIT.06]	p.(=) [SPMIT.06]	p.(=) [SPMIT.06]	p.(=) [SPMIT.06]	p.(=) [SPMIT.06]	p.(=) [SPMIT.06]	p.(=) [SPMIT.06]	p.(=) [SPMIT.06]	p.(=) [SPMIT.06]	p.(=) [SPMIT.06]	p.(=) [SPMIT.06]	p.(=) [SPMIT.06]	p.(=) [SPMIT.06]	p.(=) [SPMIT.06]
mitochondrial	13751	SPMIT.05	C>T	C>T	C>T	C>T	C>T	C>T	C>T	C>T	C>T	C>T	C>T	C>T	C>T	C>T	C>T	C>T	C>T	C>T	C>T	C>T	C>T	C>T	C>T	C>T	C>T	p.(=)	p.(=)	p.(=)	p.(=)	p.(=)	p.(=)	p.(=)	p.(=)	p.(=)	p.(=)	p.(=)	p.(=)	p.(=)	p.(=)	p.(=)	p.(=)	p.(=)	p.(=)	p.(=)	p.(=)	p.(=)	p.(=)
mitochondrial	15082	SPMIT.07	A > del 1	A > del 1	A > del 1	A > del 1	A > del 1	A > del 1	A > del 1	A > del 1	A > del 1	A > del 1	A > del 1	A > del 1	A > del 1	A > del 1	A > del 1	A > del 1	A > del 1	A > del 1	A > del 1	A > del 1	A > del 1	A > del 1	A > del 1	A > del 1	A > del 1	p.L109fs	p.L109fs	p.L109fs	p.L109fs	p.L109fs	p.L109fs	p.L109fs	p.L109fs	p.L109fs	p.L109fs	p.L109fs	p.L109fs	p.L109fs	p.L109fs	p.L109fs	p.L109fs	p.L109fs	p.L109fs	p.L109fs	p.L109fs	p.L109fs	p.L109fs
mitochondrial	15088	SPMIT.07	- > ins A	- > ins A	- > ins A	- > ins A	- > ins A	- > ins A	- > ins A	- > ins A	- > ins A	- > ins A	- > ins A	- > ins A	- > ins A	- > ins A	- > ins A	- > ins A	- > ins A	- > ins A	- > ins A	- > ins A	- > ins A	- > ins A	- > ins A	- > ins A	- > ins A	p.L112fs	p.L112fs	p.L112fs	p.L112fs	p.L112fs	p.L112fs	p.L112fs	p.L112fs	p.L112fs	p.L112fs	p.L112fs	p.L112fs	p.L112fs	p.L112fs	p.L112fs	p.L112fs	p.L112fs	p.L112fs	p.L112fs	p.L112fs	p.L112fs	p.L112fs
mitochondrial	15200	SPMIT.07	G>T	G>T	G>T	G>T	G>T	G>T	G>T	G>T	G>T	G>T	G>T	G>T	G>T	G>T	G>T	G>T	G>T	G>T	G>T	G>T	G>T	G>T	G>T	G>T	G>T	p.V149F	p.V149F	p.V149F	p.V149F	p.V149F	p.V149F	p.V149F	p.V149F	p.V149F	p.V149F	p.V149F	p.V149F	p.V149F	p.V149F	p.V149F	p.V149F	p.V149F	p.V149F	p.V149F	p.V149F	p.V149F	p.V149F
mitochondrial	18648	SPMIT.11	G>A	G>A	G>A	G>A	G>A	G>A	G>A	G>A	G>A	G>A	G>A	G>A	G>A	G>A	G>A	G>A	G>A	G>A	G>A	G>A	G>A	G>A	G>A	G>A	G>A	p.V30I	p.V30I	p.V30I	p.V30I	p.V30I	p.V30I	p.V30I	p.V30I	p.V30I	p.V30I	p.V30I	p.V30I	p.V30I	p.V30I	p.V30I	p.V30I	p.V30I	p.V30I	p.V30I	p.V30I	p.V30I	p.V30I
mitochondrial	19152	SPMIT.11	A>G	A>G	A>G	A>G	A>G	A>G	A>G	A>G	A>G	A>G	A>G	A>G	A>G	A>G	A>G	A>G	A>G	A>G	A>G	A>G	A>G	A>G	A>G	A>G	A>G	p.S198G	p.S198G	p.S198G	p.S198G	p.S198G	p.S198G	p.S198G	p.S198G	p.S198G	p.S198G	p.S198G	p.S198G	p.S198G	p.S198G	p.S198G	p.S198G	p.S198G	p.S198G	p.S198G	p.S198G	p.S198G	p.S198G
_II_telomeric_gap	143																				T>C
_II_telomeric_gap	4740																	G>T
_II_telomeric_gap	6088				- > ins TT		- > ins TT
_II_telomeric_gap	19899															A	A>C			A>C	A>C		A>C	A>C			A>C
_II_telomeric_gap	19902															G	G>T			G>T	G>T		G>T	G>T		G>T	G>T
I	309	SPAC212.11					C>T																									p.G1785D
I	783	SPAC212.11			T>C				T>C						T		T>C		T		T>C	T>C			T>C	T>C	T>C			p.N1627S				p.N1627S								p.N1627S				p.N1627S	p.N1627S
I	798	SPAC212.11							G>A								G>A		G		G>A	G>A			G>A	G>A	G>A							p.P1622L								p.P1622L				p.P1622L	p.P1622L
I	955	SPAC212.11			C>T			C>T	C>T										C	C>T	C>T	C>T		C>T	C>T	C>T				p.A1570T			p.A1570T	p.A1570T											p.A1570T	p.A1570T	p.A1570T		p.A1570T
I	1005	SPAC212.11			G>A																									p.S1553L
I	1133	SPAC212.11						A	A>G						A>G	A>G			A>G	A>G	A>G	A>G		A>G	A>G	A>G	A>G							p.(=)						p.(=)	p.(=)			p.(=)	p.(=)	p.(=)	p.(=)		p.(=)
I	1750	SPAC212.11																G>A					G>A																				p.R1305W					p.R1305W
I	4067	SPAC212.11			G>A																									p.(=)
I	5792	SPAC212.10.1, SPAC212.10			A>G	A>G																								p.(=) [SPAC212.10.1]	p.(=) [SPAC212.10.1]
I	5798	SPAC212.10.1, SPAC212.10			G>A	G>A																								p.(=) [SPAC212.10.1]	p.(=) [SPAC212.10.1]
I	5843	SPAC212.10.1, SPAC212.10			A>G																									p.(=) [SPAC212.10.1]
I	5981	SPAC212.10.1, SPAC212.10				A>C																									p.(=) [SPAC212.10.1]
I	5989	SPAC212.10, SPAC212.10.1			AC>TT	AC>TT																								p.L115I [SPAC212.10.1]	p.L115I [SPAC212.10.1]
I	6038	SPAC212.10.1, SPAC212.10				T>G																									p.(=) [SPAC212.10.1]
I	6044	SPAC212.10.1, SPAC212.10				T>C																									p.(=) [SPAC212.10.1]
I	6047	SPAC212.10, SPAC212.10.1				A>G																									p.(=) [SPAC212.10.1]
I	6109	SPAC212.10.1, SPAC212.10															C>A																									p.V75F [SPAC212.10.1]
I	6122	SPAC212.10, SPAC212.10.1															G>A																									p.(=) [SPAC212.10.1]
I	6377						A>G
I	6425				A>G	A>G	A>G
I	6434				AT>GG	AT>GG
I	6437				T>A	T>A
I	6727																								G>A
I	6912																	A>C					A>C			A
I	7192															- > ins A		- > ins A			C			- > ins A		- > ins A
I	7940	SPAC212.09c.1, SPAC212.09c				C>T																									p.R108. [SPAC212.09c.1]
I	7949	SPAC212.09c.1, SPAC212.09c				C>T																									p.(=) [SPAC212.09c.1]
I	8051	SPAC212.09c, SPAC212.09c.1						- > ins G							A	- > ins G	A	- > ins G		A	A		- > ins G	- > ins G	- > ins G								p.S145fs [SPAC212.09c.1]								p.S145fs [SPAC212.09c.1]		p.S145fs [SPAC212.09c.1]					p.S145fs [SPAC212.09c.1]	p.S145fs [SPAC212.09c.1]
I	8131	SPAC212.09c.1, SPAC212.09c					A>G																									p.(=) [SPAC212.09c.1]
I	8137	SPAC212.09c.1, SPAC212.09c					T>A																									p.F173L [SPAC212.09c.1]
I	8221	SPAC212.09c.1, SPAC212.09c				A>G																									p.(=) [SPAC212.09c.1]
I	8593	SPAC212.09c.1, SPAC212.09c				A>T																									p.(=) [SPAC212.09c.1]
I	8606	SPAC212.09c, SPAC212.09c.1				C>T											C														p.(=) [SPAC212.09c.1]
I	8665	SPAC212.09c, SPAC212.09c.1					A>T																									p.(=) [SPAC212.09c.1]
I	8666	SPAC212.09c, SPAC212.09c.1															G>A					G>A																				p.D350N [SPAC212.09c.1]					p.D350N [SPAC212.09c.1]
I	10440														- > ins A
I	15735	SPNCRNA.1701				A > del 1																									p.F200fs
I	20541																	T > del 1
I	20579																	A > del 1
I	27403	SPAC212.02				C > del 1		C	C > del 1														C > del 1				C > del 1				p.V121fs			p.V121fs														p.V121fs
I	31915	SPAC977.18					- > ins A
I	33131																										T > del 1
I	33224					T>A																		T>A			T>A
I	33229					- > ins C																		- > ins C			- > ins C
I	33231					G>A																		G>A			G>A
I	35612																	G>T
I	35642																	C>A
I	35645																	TTT > del 3
I	35649																	C > del 1
I	36441																		T > del 1
I	36929					- > ins A
I	38664															T > del 1
I	40632																				A > del 1
I	43327																	T > del 1
I	43329																	TC > del 2
I	43330																C>T
I	43367				T > del 1	T>A	T > del 1		T > del 1						TT > del 2	T > del 1	TT > del 2		TT > del 2	TT > del 2	TT > del 2	T > del 1	T>A	TT > del 2	T	T > del 1	T > del 1
I	43368				T > del 1		T > del 1
I	43372				T>A	T>A	T>A								T	T>A			T>A	T>A			T>A	T>A
I	44436								A													- > ins T
I	50082														G>T
I	54917																	C	- > ins A
I	61791				T>A	T>A											T					T
I	62066						C>T
I	73597																	T>C
I	79551						T>A																				T>A
I	79572						G>A										G>A							G		G>A	G>A
I	79580						C>T															C		C		C>T	C>T
I	79610																									G>A
I	87851																						A>T				- > ins T
I	87875																						- > ins T
I	87950																				- > ins A
I	98733																		A > del 1
I	98970																									A>G
I	98972														T > del 1
I	101454					- > ins A
I	101638				T>A
I	101871	SPAC1F8.07c			- > ins G	- > ins G	- > ins G	- > ins G	- > ins G						- > ins G	- > ins G	- > ins G	- > ins G	- > ins G	- > ins G	- > ins G	- > ins G	- > ins G	- > ins G	- > ins G	- > ins G	- > ins G
I	106340																										G>A
I	129910																						A > del 1
I	130001																							T > del 1
I	174774																							A>C
I	199177	SPAC13G6.13						T>C																									p.(=)
I	199256							- > ins A
I	199511																- > ins T
I	206481	SPAC24B11.06c			C>A	C>A	C>A											C>A	C>A		C	C>A	C	C>A		C>A	C
I	240709																							T>G
I	272251	SPNCRNA.633, SPAC1F5.10					A>C																									p.Y392S [SPNCRNA.633]
I	272256	SPAC1F5.10, SPNCRNA.633					C>A																									p.Q394K [SPNCRNA.633]
I	294646	SPAC18B11.11				- > ins A
I	310052																	- > ins A
I	310140																		G>T
I	319510																										T>C
I	353693																										AT > del 2
I	364741					C>T												C>T
I	364746																	C>T
I	366575														- > ins A
I	377488	SPAC630.14c													- > ins T		- > ins T
I	381883	SPAC1751.01c			- > ins A		- > ins AA	- > ins A							- > ins A	C	- > ins A			- > ins A		- > ins A	C		C	- > ins A
I	397202														- > ins G			- > ins G					- > ins G			- > ins G	- > ins G
I	397203																					- > ins T
I	397241																A>T	A				A>T					A>T
I	397267														T>C		T>A	T>C									T>C
I	397271														T>C		T>C	T									T>C
I	397288														A>C
I	405601	SPAC31A2.10																		A>G
I	411650						A > del 1
I	440084								T						- > ins A	- > ins A						- > ins A			T
I	441599						G>T
I	453369	SPAC23E2.03c				- > ins A		- > ins A	- > ins AA						G	- > ins A	- > ins A	- > ins A	- > ins AA	- > ins A	- > ins A	G			- > ins AA		- > ins AA
I	455981														- > ins T				- > ins T
I	460756	SPAC24H6.13						T														- > ins A
I	464017						- > ins A		C
I	464018																A > del 1	A > del 1
I	473140																						G>A
I	473353																					G>T
I	473427				G>T	G>T	G>T	G>T							G	G>T	G>T		G>T	G>T	G>T	G>T	G>T			G>T
I	473459																						AAG > del 3			AAG > del 3
I	473460					A > del 1
I	473461															G>T		G > del 1
I	473463						A>G											A>G					A>G			A>G
I	476122	SPAC24H6.07			T>A
I	476124	SPAC24H6.07			A>G
I	478868																			G>A
I	492248																							- > ins T
I	529045																						A>G
I	556055	SPAC2F7.11, SPNCRNA.154																			- > ins A																									p.K253fs [SPNCRNA.154]
I	562612																				T>A
I	562729																	A>T
I	562732																	C>T						C > del 1
I	562737																				A>T						A>T
I	562742																					A>T	A>T	A>T			A>T
I	562744																			A>T			A>T	A>T
I	562777																		G>T
I	563726	SPAC2F7.15				- > ins A
I	578142	SPNCRNA.155			- > ins A	G																								p.R315fs
I	608111								C>T						C>T	C>T									C>T
I	608113								TTAG > del 4						TTAG > del 4	TTAG > del 4									TTAG > del 4
I	633568																							A>G
I	650071																		G > del 1
I	650099							- > ins AA	- > ins AA						- > ins AAA	- > ins A									- > ins AA
I	670480	SPAC1D4.14			T>C	T>C	T>C		T>C									T>C	T>C	T>C		T>C	T>C	T>C			T>C
I	723715																C>T
I	732744	SPAC22G7.03																						C > del 1
I	765021																									A>G
I	765458																			A>T
I	765464														A>T		A>T	A		A>T					A
I	765470				A>T	A>T									A>T			A>T		A>T			A>T		A>T		A>T
I	765473														T									TCAA > del 4
I	765474				CAA > del 3	C > del 1	CAA > del 3	C > del 1	C						C > del 1		CAA > del 3	CA > del 2		CAA > del 3	CAAA > del 4		CA > del 2		C > del 1		C > del 1
I	765508							G	G																	G>T
I	765511																									C>A
I	793907	SPAC16C9.02c, SPNCRNA.686																				C > del 1																									p.Y510fs [SPNCRNA.686]
I	793917	SPAC16C9.02c, SPNCRNA.686																						- > ins T																									p.I514fs [SPNCRNA.686]
I	804287						A>C
I	812140	SPAC2G11.02, SPAC2G11.03c			C>A	C>A		C>A	C>A						C>A	C>A	C>A	C>A	C>A
I	812142	SPAC2G11.02, SPAC2G11.03c			A>C	A>C		A>C	A>C						A>C	A>C	A>C	A>C	A>C
I	818917	SPAC2G11.06, SPNCRNA.688					T>C																				T					p.(=) [SPNCRNA.688]
I	823323														AT > del 2
I	829427	SPAC2G11.11c, SPNCRNA.690			A>G	A>G	A>G	A>G	A						A>G	A>G	A>G	A>G	A>G	A>G	A>G	A>G	A>G	A>G	A>G	A>G	A>G			p.(=) [SPNCRNA.690]	p.(=) [SPNCRNA.690]	p.(=) [SPNCRNA.690]	p.(=) [SPNCRNA.690]							p.(=) [SPNCRNA.690]	p.(=) [SPNCRNA.690]	p.(=) [SPNCRNA.690]	p.(=) [SPNCRNA.690]	p.(=) [SPNCRNA.690]	p.(=) [SPNCRNA.690]	p.(=) [SPNCRNA.690]	p.(=) [SPNCRNA.690]	p.(=) [SPNCRNA.690]	p.(=) [SPNCRNA.690]
I	844403						- > ins T, - > ins CAA, - > ins TCC, - > ins AA
I	849256	SPAC521.04c, SPNCRNA.693																		C>T																									p.L296F [SPNCRNA.693]
I	875716	SPAC23G3.05c					C>A
I	892404																							- > ins A
I	892786																A > del 1
I	899009																			- > ins T
I	899297	SPAC22H12.05c				A>G
I	902154																							G>T
I	906602														C>T
I	912454																									T > del 1
I	926203	SPAC1687.12c																			C>A		C>A	C>A		C	C>A																			p.D15Y		p.D15Y	p.D15Y
I	934607																			T							- > ins Ax6
I	934608				A > del 1
I	934702	SPATRNAALA.01, SPATRNAALA.01.1																G>C																									p.H13D [SPATRNAALA.01.1]
I	938337	SPAC1687.19c				- > ins AT
I	957136															T > del 1
I	959771				T > del 1
I	965438								- > ins A										- > ins A
I	965488								C>A
I	965502																		C>A
I	995071	SPAC821.08c					T											T > del 1
I	1002470																										A > del 1
I	1005634	SPNCRNA.164																					A > del 1																									p.K46fs
I	1020988	SPNCRNA.704			- > ins TTT																									p.I752_F753insF
I	1025996						C>T
I	1026751															A>G
I	1026868															- > ins TT
I	1027202				- > ins A
I	1027336																			T > del 1
I	1027669														G				G>A		G>A						G>A
I	1044866	SPAC23C4.10																									G>A
I	1048635	SPNCRNA.708			- > ins A	- > ins A	- > ins A	- > ins A	- > ins A						- > ins A	- > ins A	- > ins A	- > ins A	- > ins A	- > ins A	- > ins A	- > ins A	- > ins A	- > ins A	- > ins A	- > ins A	- > ins A			p.F100fs	p.F100fs	p.F100fs	p.F100fs	p.F100fs						p.F100fs	p.F100fs	p.F100fs	p.F100fs	p.F100fs	p.F100fs	p.F100fs	p.F100fs	p.F100fs	p.F100fs
I	1055167	SPAC23C4.15					- > ins A														- > ins A		- > ins A
I	1057623																						T>C
I	1079583								- > ins Ax8						- > ins Ax6
I	1079603							C>A							C>A
I	1079606							T > del 1							T			T > del 1							T
I	1079608							C > del 1							C>A			C>A
I	1079611							T>A										T
I	1083962							- > ins T								- > ins T
I	1090211																						- > ins A				- > ins A
I	1090212																			A > del 1
I	1104572						- > ins A
I	1148094														A			A>T							A	A
I	1148100																				A > del 1
I	1148104							- > ins T
I	1148125				A	AATATA > del 6	A > del 1								AATAT > del 5		AATA > del 4	AATA > del 4		AATA > del 4		AA > del 2		AATA > del 4		A > del 1
I	1148128							A														A > del 1				A > del 1
I	1148130				A > del 1										A>T		A > del 1	A > del 1		A > del 1	A>T	A > del 1		A>T		A > del 1
I	1148135	SPAC56F8.14c			A>T		A>T	A							A>T		A	A>T		A		A>T		A	A>T	A>T
I	1148139	SPAC56F8.14c			A>T	A>T												A>T							A>T		A>T
I	1148143	SPAC56F8.14c			A>T													A							A
I	1185797														- > ins A		G>T
I	1185798																					A > del 1
I	1190108	SPNCRNA.168					A>T																									p.T48S
I	1196427																								T > del 1
I	1254770				C>T
I	1254933																									- > ins T
I	1255139								T > del 1
I	1274939				- > ins T
I	1274951						- > ins A, - > ins C, - > ins CA, - > ins A, - > ins AA
I	1351490						T>C
I	1359494	SPNCRNA.737, SPNCRNA.736															A>G																									p.K625R [SPNCRNA.737]; p.(=) [SPNCRNA.736]
I	1359503	SPNCRNA.737			- > ins AA				T							- > ins AA	- > ins A													p.I628fs											p.I628fs	p.I628fs
I	1359578				G>A										G>A										G>A		G>A
I	1359582				G>A										G>A					G					G>A		G>A
I	1387517				C	- > ins T		C							- > ins T			- > ins T				- > ins Tx4
I	1387518																						T > del 1
I	1433563																A							- > ins T
I	1443312																			ATA > del 3
I	1443349																			C>T
I	1443581															- > ins A
I	1444200																									C>T
I	1444424															- > ins A
I	1449414	SPATRNAPRO.03, SPATRNAPRO.03.1																				C>T																									p.R19Q [SPATRNAPRO.03.1]
I	1485172																	A > del 1
I	1494933	SPAC5D6.10c, SPAC5D6.12																C>A																									p.N88K [SPAC5D6.10c]
I	1494950	SPAC5D6.10c, SPAC5D6.12				G>A	G>A																G>A								p.R94K [SPAC5D6.10c]	p.R94K [SPAC5D6.10c]																p.R94K [SPAC5D6.10c]
I	1494958	SPAC5D6.10c, SPAC5D6.12				G	G>A																G>A			- > ins A						p.E97K [SPAC5D6.10c]																p.E97K [SPAC5D6.10c]
I	1494970	SPAC5D6.10c, SPAC5D6.12				G>A	G>A											G>A					G>A								p.E101K [SPAC5D6.10c]	p.E101K [SPAC5D6.10c]											p.E101K [SPAC5D6.10c]					p.E101K [SPAC5D6.10c]
I	1496318	SPAC5D6.09c			A > del 1	A	A > del 1	A	A						A > del 1	A > del 1	A > del 1	A > del 1	A > del 1	A > del 1	A > del 1	A	A > del 1	A	A > del 1	A	A > del 1
I	1496319	SPAC5D6.09c																	A > del 1
I	1509277				- > ins T			- > ins T	- > ins T							- > ins T		- > ins T							- > ins T
I	1509278					T > del 1																					T > del 1
I	1509398				G>A
I	1517033																			- > ins T
I	1526275																										T > del 1
I	1526697	SPNCRNA.174																				- > ins A																									p.L118fs
I	1526812	SPNCRNA.174			A > del 1																									p.L156fs
I	1527397																							A > del 1
I	1549603	SPAC167.07c													G											G > del 1
I	1568734					A>G	A>G								A>G		A						A>G
I	1573611					- > ins A																- > ins A				- > ins A
I	1587574	SPAC23H4.12					C>T
I	1587576	SPAC23H4.12					A>C
I	1595056							- > ins T																- > ins T	- > ins T
I	1600738														A > del 1
I	1603142																						G>A
I	1618920	SPAP27G11.05c				G>A
I	1621519																			- > ins T
I	1664443																					- > ins AA
I	1664720					- > ins T										- > ins T			- > ins T	- > ins T
I	1664721				T > del 1
I	1665245	SPAC343.21			- > ins A	G		G							- > ins A								G		- > ins A
I	1665246	SPAC343.21																						AA > del 2
I	1666236	SPAC343.21				- > ins T
I	1666841	SPAC343.21				- > ins T									- > ins T	G		- > ins T		G		- > ins TT			G	- > ins T	- > ins T, - > ins T				p.V19fs									p.V19fs			p.V19fs				p.V19fs
I	1669988														- > ins A									T
I	1719454	SPAC664.09														- > ins T									G
I	1734477	SPAC664.15					- > ins Tx5																	- > ins TT
I	1734553	SPAC664.15					T>G
I	1745676																										G>A
I	1746549	SPAC105.03c				- > ins T
I	1749516					- > ins A
I	1749765				- > ins T
I	1765115	SPAC17A5.07c														T								T>C			T>C
I	1765118	SPAC17A5.07c																						A>C			A
I	1765337	SPAC17A5.07c																			C > del 1
I	1772056																				- > ins T
I	1772330	SPATRNAILE.01, SPATRNAILE.01.1																									A>G
I	1778060						T>C
I	1778334																					A>C
I	1827666	SPAC1002.16c																							- > ins T
I	1827729	SPAC1002.16c																							- > ins A		- > ins A
I	1830464																- > ins T				- > ins T			- > ins T
I	1834072														- > ins TT
I	1834158								A>T								A>T
I	1834160																G>T
I	1837084																				- > ins T
I	1863433	SPAPB1A10.03			G>T	G>T	G>T	G>T	G>T						G>T	G>T	G>T	G>T	G>T	G>T	G>T	G>T	G>T	G>T	G>T	G>T	G>T
I	1865829	SPNCRNA.765			C	C>A																									p.G379V
I	1891915	SPAPB1A10.14																		- > ins T
I	1891984	SPAPB1A10.14																						- > ins T
I	1894409																								- > ins A
I	1894410															A > del 1
I	1894705							T > del 1
I	1894815																- > ins TT
I	1899777																									A > del 1
I	1905525	SPAC110.06			- > ins G, - > ins G	- > ins G, - > ins GG	- > ins G, - > ins G	- > ins GG	- > ins GG						- > ins GG	- > ins G, - > ins GG	- > ins G, - > ins GG	- > ins GG	- > ins G, - > ins G	- > ins G, - > ins G	- > ins GG	- > ins GG	- > ins GG	- > ins G, - > ins G	- > ins G, - > ins G	- > ins G, - > ins GG	- > ins GG
I	1906798	SPAC110.01																					T > del 1
I	1922115					- > ins T
I	1927204	SPAP14E8.04				C>T																									p.H156Y
I	1955853	SPNCRNA.781, SPNCRNA.782			- > ins A	- > ins A	- > ins A	- > ins A							- > ins A	- > ins A		- > ins A	- > ins A	- > ins A	- > ins A		- > ins A	- > ins A	- > ins A	- > ins A	- > ins A			p.I345fs [SPNCRNA.781]; p.I174fs [SPNCRNA.782]	p.I345fs [SPNCRNA.781]; p.I174fs [SPNCRNA.782]	p.I345fs [SPNCRNA.781]; p.I174fs [SPNCRNA.782]	p.I345fs [SPNCRNA.781]; p.I174fs [SPNCRNA.782]							p.I345fs [SPNCRNA.781]; p.I174fs [SPNCRNA.782]	p.I345fs [SPNCRNA.781]; p.I174fs [SPNCRNA.782]		p.I345fs [SPNCRNA.781]; p.I174fs [SPNCRNA.782]	p.I345fs [SPNCRNA.781]; p.I174fs [SPNCRNA.782]	p.I345fs [SPNCRNA.781]; p.I174fs [SPNCRNA.782]	p.I345fs [SPNCRNA.781]; p.I174fs [SPNCRNA.782]		p.I345fs [SPNCRNA.781]; p.I174fs [SPNCRNA.782]	p.I345fs [SPNCRNA.781]; p.I174fs [SPNCRNA.782]
I	1974819							- > ins A
I	1975080																							A > del 1
I	1982251																		- > ins T
I	2025000								C										- > ins TT						- > ins T
I	2025027				A>T													A>T			A	A>T					A>T
I	2041934																					C>A
I	2042081																							- > ins A
I	2052489															T				TTT > del 3				T > del 1			T
I	2096013														T	T				- > ins A			- > ins A	- > ins A	T
I	2110988					- > ins AT
I	2110989																							AT > del 2
I	2133122					A>G											A>G	A>G	A>G			A>G
I	2133124					T>G											T>G	T>G	T>G			T>G
I	2133127					C>G											C>G	C>G	C>G			C>G
I	2144667				T>A
I	2144672				- > ins GGAGAGTT																					- > ins GGAGAGTTA
I	2144677																			- > ins T		- > ins T
I	2185996				G>A
I	2186332																CT>TC
I	2186938																										G>C
I	2186971					A>G	A										A>G	A>G		A>G	A	A>G		A>G		A>G	A>G
I	2186976					G>A	G										G>A	G>A		G>A	G	G>A		G>A		G>A	G>A
I	2187003																T>C				T
I	2200350																	- > ins AA			- > ins A		- > ins A
I	2227870							- > ins TT
I	2251341	SPAC13D6.03c																					G>T
I	2259353	SPAC4G9.05																- > ins Tx4
I	2259354	SPAC4G9.05																	T > del 1
I	2273202				A		A	AA > del 2	A						A	A > del 1	A		A > del 1	A > del 1	A	A	A > del 1	A > del 1	A > del 1	A > del 1
I	2279783															AG > del 2
I	2280989	SPAC4G9.14					T>C										T
I	2280991	SPAC4G9.14					G>A										G
I	2318534	SPAC13G7.13c																					A>G
I	2325657				- > ins T													- > ins T
I	2325844																			G>A
I	2332435	SPAC6C3.06c				A>C
I	2347811																					- > ins A
I	2373745	SPAC22H10.03c			C																			C>A		C	C
I	2396984						T>C
I	2397078																						A>T
I	2397149															G									- > ins T
I	2398915															A > del 1
I	2401525	SPAC15F9.03c			T>A	T>A	T>A	T>A							T>A	T>A	T>A	T>A	T>A	T>A	T>A	T>A	T>A	T>A	T>A	T>A	T>A
I	2405565																						- > ins T
I	2406137				T>A
I	2415516																					C>A
I	2415781																										G>T
I	2433080	SPATRNATHR.02, SPATRNATHR.02.1				A>G																					A>G				p.(=) [SPATRNATHR.02.1]
I	2437667					T>C
I	2437807						A>G
I	2437831																										T>C
I	2438704				- > ins A
I	2441626																		- > ins A
I	2442181																			- > ins A
I	2443651	SPAC6B12.16, SPNCRNA.827				- > ins A		- > ins A	- > ins A								C		- > ins A			- > ins A		C	- > ins A						p.L102fs [SPNCRNA.827]		p.L102fs [SPNCRNA.827]	p.L102fs [SPNCRNA.827]										p.L102fs [SPNCRNA.827]			p.L102fs [SPNCRNA.827]
I	2465837	SPAC19A8.10, SPAC19A8.11c																T>G		T>G
I	2472234				G>A	G>A											G>A	G>A		G>A		G
I	2472236				T>G	T>G											T>G	T>G		T>G		T
I	2489892																					- > ins A
I	2525087	SPNCRNA.832																- > ins AA																									p.E552fs
I	2525152	SPNCRNA.832					- > ins T																									p.F574fs
I	2525194	SPNCRNA.832															T>A																									p.F587L
I	2525300								T															T	T		- > ins AA
I	2525301				A > del 1																			A		AA > del 2
I	2527630														G>A
I	2530012																										A>G
I	2542978	SPAC4A8.03c, SPNCRNA.834					- > ins T																									p.C38fs [SPNCRNA.834]
I	2556075																										- > ins T
I	2562073																- > ins T
I	2562265																- > ins A					- > ins A	- > ins A
I	2562266														A>C
I	2562270														A>T
I	2562407	SPSNRNA.06																								T>A
I	2562412	SPSNRNA.06																								C>G	C>G
I	2576326	SPAC4A8.14																					C>A
I	2578250																	CC>AA
I	2578478	SPATRNAILE.02, SPATRNAILE.02.1					G > del 1																									p.R18fs [SPATRNAILE.02.1]
I	2594351							- > ins A	- > ins A						- > ins A	- > ins A			- > ins A		- > ins A	- > ins A			- > ins A
I	2594391							- > ins T	- > ins T						- > ins T	- > ins T			- > ins T			- > ins T			- > ins T
I	2596071						C>T
I	2600972																										C>A
I	2641998	SPAC4F8.15																									- > ins T
I	2642433																					A>G
I	2662692																					G		- > ins A
I	2662693																A > del 1
I	2662846							A > del 1	A > del 1							A > del 1			A > del 1			A > del 1			A > del 1
I	2673449				- > ins A
I	2689254								A																- > ins T
I	2689255														T > del 1		T > del 1						TT > del 2
I	2689256														T>A
I	2693975																C>T
I	2693980																G>A
I	2694013																A>G
I	2704142						C>T
I	2751237				A > del 1			A > del 1	A > del 1						A > del 1	A > del 1	A > del 1	A > del 1		A > del 1	A > del 1		A > del 1		A > del 1		AAA > del 3
I	2760999														C>T
I	2762166	SPAC6F6.15															G>A
I	2770896	SPAC1805.01c				C>G	C>G																C>G	C>G		C>G	C>G
I	2770898	SPAC1805.01c				A>T	A>T																A>T	A>T		A>T	A>T
I	2799844	SPAC1805.15c				- > ins A									C		C				C
I	2802652	SPNCRNA.208				- > ins A																									p.E47fs
I	2803914	SPAC1805.17			CT>TC
I	2805601	SPAC1805.17														T>C																									p.V365A
I	2830268																			- > ins T	- > ins T	G		G
I	2852037	SPAC3F10.17			- > ins G	- > ins G	- > ins G											- > ins G	- > ins G		- > ins G	- > ins G	- > ins G	- > ins G		- > ins G	- > ins G			p.M1fs	p.M1fs	p.M1fs											p.M1fs	p.M1fs		p.M1fs	p.M1fs	p.M1fs	p.M1fs
I	2852046	SPAC3F10.17			- > ins AAGTTCG	- > ins AAGTTCG	- > ins AAGTTCG									- > ins AAGTTCG		- > ins AAGTTCG	- > ins AAGTTCG	- > ins AAGTTCG	- > ins AAGTTCG	- > ins AAGTTCG	- > ins AAGTTCG	- > ins AAGTTCG		- > ins AAGTTCG	- > ins AAGTTCG
I	2852052	SPAC3F10.17																AA > del 2	AA > del 2								AA > del 2
I	2854082																			G>A		G				G
I	2874821					- > ins A
I	2880882																										A > del 1
I	2882657																			T>C
I	2912804	SPAC513.03																						A > del 1
I	2913873																		G>A
I	2913929						T>G
I	2922900	SPAC2E1P3.01				- > ins T
I	2940677	SPNCRNA.863																						G>A																									p.T30I
I	2954948	SPNCRNA.864																- > ins A																									p.L246fs
I	2959736																	AG > del 2
I	2959746																										A > del 1
I	2959747				CTGG > del 4	CT > del 2	C > del 1											CT > del 2				C > del 1		CTGG > del 4		CTGG > del 4	CTGG > del 4
I	2959748																				TGG > del 3
I	2959749					G	GG > del 2											GG > del 2
I	2959783				AA > del 2										A	A	AA > del 2			AA > del 2	AA > del 2	A		AA > del 2			A
I	2959784							A														A > del 1
I	2959787				G > del 1	G>T	G > del 1	G > del 1	G > del 1						G > del 1	G > del 1	G > del 1		G > del 1	G > del 1	G > del 1	G > del 1	G > del 1	G > del 1	G > del 1	G > del 1	G > del 1
I	2959790					A > del 1	A								A > del 1		A > del 1		A > del 1	A > del 1	A>T	A > del 1	A > del 1			A > del 1	A > del 1
I	2959792					A															A>T					A > del 1	A
I	2959794					A>T		A>T												A	A>T		A>T	A>T		A>T	A>T
I	2959802				CACCAC > del 6	CACCAC > del 6	CACCAC > del 6	CACCAC > del 6	CACCAC > del 6						CACCAC > del 6	CACCAC > del 6	CACCAC > del 6	CACCAC > del 6	CACCAC > del 6	CACCAC > del 6	CACCAC > del 6	CACCAC > del 6	CACCAC > del 6	CACCAC > del 6	C > del 1	CACCAC > del 6	CACCAC > del 6
I	2959807																								C > del 1
I	2960172																			A>G
I	2960323																					T>C
I	2960792																				A		A > del 1
I	2960918																									A>T
I	2976983																A>G
I	2977243																						T > del 1
I	2981469	SPAPB1A11.02																			G>A																									p.(=)
I	2983870																	- > ins T				- > ins TTT
I	2984470	SPAPB1A11.03																				C>G
I	2984478	SPAPB1A11.03					A>C
I	2989146																				- > ins A	- > ins A
I	2992496	SPNCRNA.870																					TA > del 2																									p.N644fs
I	3009880							- > ins T
I	3024418	SPAC31G5.19																							A>C
I	3037878	SPAC1786.03																	G	G>T		G>T
I	3043452																T>C	T>C				T>C				T>C	T>C
I	3043494																G>A	G>A				G>A				G>A
I	3043508																	A>G
I	3043617																										TT>CA
I	3043622																										A>G
I	3043624																										G>T
I	3043634																										A>G
I	3126990																		T > del 1
I	3127312					- > ins A
I	3134492														- > ins T	- > ins T									- > ins T
I	3143534																						C>A
I	3158168																							G>A
I	3159995	SPAC3G9.11c																						T > del 1		T
I	3164577															AT > del 2
I	3165519	SPRRNA.14, SPRRNA.14.1															T > del 1																									p.F56fs [SPRRNA.14.1]
I	3166776	SPAC3G9.09c, SPNCRNA.892			- > ins TTT	- > ins T, - > ins TTT	- > ins TTT	- > ins TT	- > ins TT						- > ins TTT	- > ins TTT	- > ins T, - > ins TT	- > ins T, - > ins TT | ins NT	- > ins TT	- > ins TTT	- > ins TTT	- > ins T, - > ins TT	- > ins T, - > ins TT	- > ins T, - > ins TT	- > ins T, - > ins TT	- > ins T, - > ins TT	- > ins T, - > ins TT			p.K67_L68insK [SPNCRNA.892]	p.L68fs / p.K67_L68insK [SPNCRNA.892]	p.K67_L68insK [SPNCRNA.892]	p.L68fs [SPNCRNA.892]	p.L68fs [SPNCRNA.892]						p.K67_L68insK [SPNCRNA.892]	p.K67_L68insK [SPNCRNA.892]	p.L68fs / p.L68fs [SPNCRNA.892]	p.L68fs / p.L68fs [SPNCRNA.892]	p.L68fs [SPNCRNA.892]	p.K67_L68insK [SPNCRNA.892]	p.K67_L68insK [SPNCRNA.892]	p.L68fs / p.L68fs [SPNCRNA.892]	p.L68fs / p.L68fs [SPNCRNA.892]	p.L68fs / p.L68fs [SPNCRNA.892]
I	3184255					- > ins A									- > ins AAA	- > ins A
I	3184256																					A > del 1
I	3184277							T>A
I	3184348																A > del 1
I	3184388																										- > ins A
I	3184389							AA > del 2
I	3185023																										- > ins T
I	3187943	SPAC1486.02c			T>A	T>A	T>A	T>A	T>A						T>A	T>A	T>A	T>A	T>A	T>A	T>A	T>A	T>A	T>A	T>A	T>A	T>A
I	3188210																						- > ins T
I	3191247																	C>T	C				C				C>T
I	3206937																										G>C
I	3245982							C										- > ins T
I	3280809																										- > ins TT
I	3299738	SPAPB1E7.06c			- > ins A
I	3299933	SPAPB1E7.06c				- > ins G
I	3299998	SPAPB1E7.06c													A > del 1										A
I	3300406					C>T									C		C>T	C>T		C>T							C>T
I	3300713						- > ins T
I	3300810						- > ins C, - > ins C, - > ins C, - > ins C, - > ins G, - > ins C, - > ins C																- > ins C
I	3320697																								A>T
I	3320890				- > ins T
I	3320904				- > ins T
I	3321726																									A>T
I	3321729																									T>C
I	3321777																									G>A
I	3321782																C>T	C>T				C>T	C>T			C>T	C>T
I	3321810																A>C	A>C				A>C	A>C				A>C
I	3369450	SPAC26A3.15c					CT>AC														CT>AC		CT>AC	CT>AC		CT>AC	CT>AC
I	3394505																						G>T
I	3394752														- > ins T
I	3394753						T>C
I	3404613				T													T > del 1
I	3404988						A>T											A>T			A>T	A>T		A>T			A>T
I	3404991						C>T										- > ins T		- > ins TT		C>T						C>T
I	3410115																							- > ins T, - > ins A
I	3410122																						AAA > del 3
I	3411933																							C > del 1
I	3442928																					- > ins A
I	3443323							- > ins T							- > ins T
I	3443324								T > del 1
I	3460444	SPAC3A11.06					T > del 1																	T > del 1
I	3460475	SPAC3A11.06					- > ins A
I	3460476	SPAC3A11.06			- > ins A		G>A	G							- > ins A	- > ins A
I	3461655	SPAC3A11.06			G		- > ins A	G											- > ins A
I	3462650	SPAC3A11.05c																	- > ins T
I	3462651	SPAC3A11.05c			T > del 1
I	3462683	SPAC3A11.04, SPAC3A11.05c													C>A
I	3484734	SPAC328.05			A>G	A>G	A>G									A>G	A>G	A	A>G	A>G	A	A	A>G	A>G		A>G	A>G
I	3529945																				T>C
I	3538437	SPAC1B1.01																							- > ins A
I	3548831																		T>A
I	3548879																	G									GT > del 2
I	3548880																	T > del 1
I	3548882																		G > del 1
I	3548883					AAAAAAAAAA > del 10
I	3548884							AAAAAAAAAAA > del 11	A						AAAA > del 4	A > del 1
I	3548885								A > del 1							AAAAAAAAAAAG > del 12	A								A>G
I	3548889								AA > del 2										A					A>G
I	3548890														AAAAAAG > del 7
I	3548891								A										A					A	AAAAA > del 5
I	3548893					A			AA > del 2								A		A
I	3548894					A > del 1
I	3548896					G												G > del 1							G
I	3548912																				AT > del 2
I	3548913					T>A		T>A	T>A						T>A	T>A	T>A	T>A	T>A			T > del 1			T>A
I	3548920																	G>A
I	3559769	SPATRNATRP.01, SPATRNATRP.01.1																				T>A																									p.S20C [SPATRNATRP.01.1]
I	3576457	SPNCRNA.917																G > del 1																									p.E117fs
I	3576462	SPNCRNA.917																								T > del 1
I	3576475	SPNCRNA.917																T>A																									p.L123I
I	3576737														- > ins TGCGTTG
I	3576740														C>G
I	3576744														C>G
I	3576756							- > ins TCTTCTC	- > ins TCTTCTC						T>C					- > ins TCTTCTC	- > ins T, - > ins TTCTC				- > ins TCTTCTC
I	3576760														T>G
I	3576929	SPAC17A2.11							- > ins TTT						- > ins T				- > ins T			- > ins T		- > ins TT
I	3576946	SPAC17A2.11				- > ins C
I	3578068	SPAC17A2.11																			C>T
I	3578638	SPNCRNA.918, SPAC17A2.11				- > ins T	A											- > ins T				- > ins T			A						p.F898fs [SPNCRNA.918]												p.F898fs [SPNCRNA.918]				p.F898fs [SPNCRNA.918]
I	3578749	SPNCRNA.918, SPAC17A2.11					- > ins T																									p.G861fs [SPNCRNA.918]
I	3580034	SPAC17A2.12, SPNCRNA.918					C>T																			- > ins T						p.(=) [SPNCRNA.918]
I	3580035	SPAC17A2.12, SPNCRNA.918			T										T > del 1					TT > del 2	T > del 1		T > del 1																	p.K432fs [SPNCRNA.918]					p.K432fs [SPNCRNA.918]	p.K432fs [SPNCRNA.918]		p.K432fs [SPNCRNA.918]
I	3580066	SPAC17A2.12, SPNCRNA.918				C																				C>A
I	3599812																									TTT>AAA
I	3599819																									G>A
I	3599823																									- > ins C
I	3599824																									G>A
I	3599828																									T>A
I	3601275						C>A
I	3611891								- > ins A
I	3623046	SPAC17G6.16c													C>A			C>A
I	3633879																		T>C
I	3634638															G		G>A
I	3634680							C>A
I	3635148	SPNCRNA.923																					A>G																									p.S238P
I	3635218	SPNCRNA.923																								- > ins T
I	3645851																							A > del 1
I	3671436	SPAC8C9.15c			T>A	T>A	T>A	T>A							T>A	T>A	T>A	T>A	T>A	T>A	T>A	T>A	T>A	T>A	T>A	T>A	T>A
I	3671438	SPAC8C9.15c			AC>CG	AC>CG	AC>CG	AC>CG							AC>CG	AC>CG	AC>CG	AC>CG	AC>CG	AC>CG	AC>CG	AC>CG	AC>CG	AC>CG	AC>CG	AC>CG	AC>CG
I	3700415																	AT > del 2
I	3700419																	T > del 1
I	3700421																	G > del 1
I	3729286																			T > del 1
I	3735928	SPNCRNA.524																				- > ins T																									p.F23fs
I	3736112																			- > ins TT			- > ins T
I	3736593	SPAP7G5.03																		- > ins T
I	3745736						T > del 1
I	3752327																		A>C
I	3752808							- > ins A	- > ins AA
I	3756355																	AT > del 2
I	3756799																			A>G
I	3756805																			AC>GA
I	3757275																									G>T
I	3761561	SPNCRNA.231																	A>T																									p.Y180F
I	3761565	SPNCRNA.231																	- > ins T								- > ins TACCACTTCCACT																	p.Y182fs
I	3761602	SPNCRNA.231				- > ins C																									p.I194fs
I	3761607	SPNCRNA.231				T>C																									p.(=)
I	3761610	SPNCRNA.231				CA>TT																									p.T197S
I	3761613	SPNCRNA.231				G>C																									p.(=)
I	3762810																		C>A
I	3762981	SPNCRNA.232																							T>C
I	3763020	SPNCRNA.232																C>A																									p.N52K
I	3763066	SPNCRNA.232				G			G							G		G	G	- > ins T				G		G	G																		p.V68fs
I	3765005																								A>T
I	3765139							- > ins C
I	3765328																- > ins T	- > ins T							- > ins T
I	3767367																								- > ins A
I	3771969																		- > ins AT
I	3774383							- > ins T
I	3774895								- > ins T
I	3776933								- > ins A
I	3779021																C>T
I	3779162																										G>T
I	3779342					G>T
I	3780857				- > ins A
I	3783030							A > del 1	A > del 1								AA > del 2								AA > del 2
I	3783629																T>A			T			T>A
I	3790288														G										- > ins T
I	3790685																									A>T
I	3798874				- > ins T
I	3799730	SPAC1556.03, SPAC1556.04c																		G>A
I	3821871	SPAC4H3.01					- > ins T
I	3826162	SPNCRNA.938																					G>A																									p.R238Q
I	3833505	SPAC4H3.16, SPAC4H3.05			T>A	T>A	T>A	T>A	T>A						T>A	T>A	T>A	T>A	T>A	T>A	T>A	T>A	T>A	T>A	T>A	T>A	T>A
I	3833510	SPAC4H3.05, SPAC4H3.16			- > ins GC	- > ins GC	- > ins GC	- > ins GC	- > ins GC						- > ins GC	- > ins GC	- > ins GC	- > ins GC	- > ins GC	- > ins GC	- > ins GC	- > ins GC	- > ins GC	- > ins GC	- > ins GC	- > ins GC	- > ins GC
I	3837163																							A>G
I	3840243																							T>C
I	3840929	SPNCRNA.940																					- > ins T																									p.K171fs
I	3851822	SPSNORNA.30																								- > ins T
I	3852506																										T>C
I	3866128	SPAC1071.05					G>A														G>A		G>A	G>A		G>A	G>A
I	3866132	SPAC1071.05					G>A														G>A		G>A	G>A		G>A	G>A
I	3866170				G>A	G>A		G	G>A							G	G>A	G>A	G>A	G>A		G			G
I	3876435							GA > del 2
I	3876538																								A>G
I	3877801	SPNCRNA.944																						C>A																									p.G17V
I	3878306	SPAC1071.13																						- > ins AAA
I	3878307	SPAC1071.13																			A > del 1
I	3881160	SPAC1071.13																									- > ins A
I	3907130				- > ins C		- > ins C										- > ins C				- > ins C
I	3907131				G>C		G>C										G>C				G>C
I	3907133				A>C												A>C				A>C
I	3951831	SPNCRNA.239																									- > ins A
I	3966573																A > del 1
I	3995023	SPAPB15E9.06													C							- > ins T		- > ins T
I	3995024	SPAPB15E9.06																							T > del 1		T > del 1
I	3995350																								- > ins A
I	3995363														T>A							T>A					T>A
I	3995364																				ATATAT > del 6
I	3995367																	TATATATATATA > del 12	T			TATATAT > del 7		TATATATATATA > del 12		TATATATATAT > del 11	TATATATATATATTT > del 15
I	3995368				ATATATATATATT > del 13	ATATAT > del 6									ATATATAT > del 8
I	3995369																			TA > del 2
I	3995371																				T > del 1		TATATATAT > del 9
I	3995373																		T	TATA > del 4	TATAT > del 5
I	3995375					T > del 1																T > del 1
I	3995377														TATT > del 4					T
I	3995378																			A > del 1
I	3995379					T > del 1												T		T		T				T
I	3995380																		T							TT > del 2
I	3995409				T>A	T>A	T>A	T>A	T>A						T>A	T>A	T>A		T>A	T>A	T>A	T>A	T>A	T>A	T>A	T>A	T
I	3995414				G>A	G>A	G>A	G>A	G>A						G>A	G>A	G>A	G>A	G>A	G>A	G>A	G>A	G>A	G>A	G>A	G>A	G>A
I	3995426																	TG > del 2
I	3997984	SPAPB15E9.03c				T>C																									p.E814G
I	4004016																						- > ins TT
I	4004017						T > del 1
I	4010238						G > del 1	GG > del 2	G > del 1						G > del 1	G		G > del 1		G > del 1	G > del 1	GGGGG > del 5	GG > del 2		G > del 1	GGG > del 3	G > del 1
I	4010240																			G > del 1			G
I	4019014																	TTTGTTGT > del 8
I	4053463																		C>T
I	4055044	SPAC19G12.07c			TATCTAT > del 7
I	4055052	SPAC19G12.07c				- > ins AA		- > ins A, - > ins A	- > ins A						- > ins AA	T	- > ins A	T	- > ins A, - > ins A		- > ins A	- > ins A		- > ins A, - > ins AA		- > ins A	- > ins A
I	4056720																					G>A
I	4059001																						- > ins AA
I	4059073	SPATRNALEU.04, SPATRNALEU.04.1															T>C					T>C																				p.K12E [SPATRNALEU.04.1]					p.K12E [SPATRNALEU.04.1]
I	4083647	SPAC23A1.03																					T > del 1
I	4088252																				- > ins A
I	4119366																				- > ins A
I	4133736																						C>T
I	4137001	SPNCRNA.306														- > ins A		T																							p.I317fs
I	4140001				- > ins TTT	- > ins T	- > ins T	G	G						- > ins T	G			G		G
I	4153113																			TAA>ATT
I	4153123																			A>T
I	4153911																						T>A			T>A
I	4155119					- > ins A
I	4179696																					C>T
I	4179701														C>T										C>T
I	4182604	SPAC25B8.13c																				- > ins A
I	4183961														- > ins A
I	4184882																- > ins T
I	4219570																- > ins A
I	4223697																									T > del 1
I	4231762	SPAC1F7.06, SPNCRNA.973				- > ins T																									p.S22fs [SPNCRNA.973]
I	4238995						AAATTTA > del 7
I	4239002					TTTC > del 4
I	4239005				C > del 1		C > del 1											C > del 1		C > del 1
I	4239007				A>T	A>T	A>T											A>T		A>T							A>T
I	4239026				A > del 1	A>T	A > del 1													A > del 1							A > del 1
I	4239036				A>T		A>T																				A
I	4239044				A>T	A>T	A>T		A						A		A>T			A>T	A>T	A>T	A	A>T	A	A>T	A>T
I	4239078						A>G
I	4244736	SPAC1F7.10, SPAC1F7.11c														G			- > ins T
I	4261341																										T > del 1
I	4274597				- > ins A
I	4274684														- > ins T
I	4298994																				- > ins A
I	4304122																				- > ins A
I	4323350																- > ins A
I	4325628	SPAC27F1.05c				A>G
I	4325746								- > ins T							- > ins T
I	4358479	SPAC23D3.11, SPNCRNA.980																								G>A
I	4405517	SPAC29E6.02			A>C	A>C										A>C						A>C		A>C			A>C
I	4414202				T			T > del 1										T > del 1							T > del 1	TTTT > del 4	T > del 1
I	4429500	SPNCRNA.247															- > ins T																									p.V160fs
I	4438606	SPNCRNA.987															AT > del 2																									p.I381fs
I	4467712																						- > ins A
I	4476616	SPAC17C9.14, SPAC17C9.15c			C>T	C>T	C>T														C	C>T	C>T	C>T		C>T	C>T
I	4513734	SPAC27D7.03c																					A > del 1
I	4524872																	C>T
I	4528465																							A>G
I	4532872	SPATRNAASP.01, SPATRNAASP.01.1																			G>A																									p.G6R [SPATRNAASP.01.1]
I	4533253														T > del 1										T
I	4533272							G>T	G							G > del 1
I	4601078																					C>T
I	4601080																					A>T
I	4601179														- > ins TGAGG
I	4601183														C>T
I	4604336														C>T
I	4604473														A>G
I	4604632																			A>T
I	4604636																	A>T
I	4604637					T > del 1
I	4604638					TA>TT
I	4604639						A>T													A > del 1		A>T
I	4604640																	A > del 1		A
I	4604689															G>T
I	4613317																					- > ins T
I	4613432						C>T
I	4619320																						T>C
I	4639746	SPAC30C2.05			- > ins A
I	4648161	SPNCRNA.1008																				G>T																									p.P312T
I	4652468																				T>C
I	4652679																T > del 1		T > del 1
I	4673982				- > ins A
I	4698686																A>G
I	4699234	SPAC1834.03c															T>G																									p.T55P
I	4706386																							A > del 1
I	4706397																	T>A
I	4706401																	T>A
I	4706610						A>G
I	4715296																		A > del 1		A > del 1
I	4715463	SPATRNATHR.05, SPATRNATHR.05.1																						A>G																									p.(=) [SPATRNATHR.05.1]
I	4715856																									G>A
I	4716118																			A>G
I	4716204																							G>C
I	4716258															T>G
I	4716271															- > ins Ax10
I	4739198																G>A
[truncated: 1,825 more rows]
[truncated: 103 more columns]

## Sheet: supA variants
Ref ID	Ref Pos	Gene Name	wt_0 (Exp1) Called Seq	wt_1 (Exp1) Called Seq	wt_2 (Exp2) Called Seq	wt_3 (Exp2) Called Seq	wt_4 (Exp3) Called Seq	abo1∆_M2 (Exp2) Called Seq	abo1∆_R2 (Exp2) Called Seq	abo1∆_A_R1 (Exp1) Called Seq	abo1∆_A_R2 (Exp1) Called Seq	abo1∆_B_R1 (Exp1) Called Seq	abo1∆_B_R2 (Exp1) Called Seq	supF (Exp1) Called Seq	supI (Exp2) Called Seq	supL (Exp2) Called Seq	supK (Exp2) Called Seq	supG (Exp2) Called Seq	supM (Exp2) Called Seq	supA (Exp2) Called Seq	supJ (Exp3) Called Seq	supB (Exp2) Called Seq	supC (Exp3) Called Seq	supH (Exp3) Called Seq	supN (Exp2) Called Seq	supD (Exp3) Called Seq	supE (Exp3) Called Seq	wt_0 - Amino Acid Change	wt_1 - Amino Acid Change	wt_2 - Amino Acid Change	wt_3 - Amino Acid Change	wt_4 - Amino Acid Change	abo1∆_M2 - Amino Acid Change	abo1∆_R2 - Amino Acid Change	abo1∆_A_R1 - Amino Acid Change	abo1∆_A_R2 - Amino Acid Change	abo1∆_B_R1 - Amino Acid Change	abo1∆_B_R2 - Amino Acid Change	supF - Amino Acid Change	supI - Amino Acid Change	supL - Amino Acid Change	supK - Amino Acid Change	supG - Amino Acid Change	supM - Amino Acid Change	supA - Amino Acid Change	supJ - Amino Acid Change	supB - Amino Acid Change	supC - Amino Acid Change	supH - Amino Acid Change
_II_telomeric_gap	4787							G>A	G>A	G>A	G>A	G>A	G>A	G>A	G>A	G>A	G>A	G>A	G>A	G>A	G>A				G>A		G>A
_II_telomeric_gap	6104
I	459	SPAC212.11			C>A			C>A	C>A	C	C>A		C		C>A	C>A	C>A		C>A	C>A	C>A	C>A	C	C>A	C>A	C>A	C>A			p.G1735V			p.G1735V	p.G1735V		p.G1735V				p.G1735V	p.G1735V	p.G1735V		p.G1735V	p.G1735V	p.G1735V	p.G1735V		p.G1735V
I	1455	SPAC212.11						C>T	C>T	C>T	C>T	C>T	C>T		C>T	C>T	C>T		C>T		C>T	C>T		C	C>T	C>T	C						p.R1403Q	p.R1403Q	p.R1403Q	p.R1403Q	p.R1403Q	p.R1403Q		p.R1403Q	p.R1403Q	p.R1403Q		p.R1403Q		p.R1403Q	p.R1403Q
I	1514	SPAC212.11						C		C>G	C>G		C>G	C	C>G	C>G	C>G		C>G		C>G	C>G			C>G	C>G	C								p.(=)	p.(=)		p.(=)		p.(=)	p.(=)	p.(=)		p.(=)		p.(=)	p.(=)
I	2582	SPAC212.11						T	T>C	T	T>C		T	T>C	T>C	T>C			T>C		T>C	T>C		T>C	T>C	T>C								p.(=)		p.(=)			p.(=)	p.(=)	p.(=)			p.(=)		p.(=)	p.(=)		p.(=)
I	3431	SPAC212.11					A>G	A>G		A>G		A	A>G		A>G	A	A		A>G	A>G	A	A>G		A>G	A>G	A>G						p.(=)	p.(=)		p.(=)			p.(=)		p.(=)				p.(=)	p.(=)		p.(=)		p.(=)
I	4666	SPAC212.11										G>A						G>A					G>A	G													p.R333W						p.R333W					p.R333W
I	4668	SPAC212.11										C>G						C>G																			p.R332P						p.R332P
I	6212	SPAC212.10, SPAC212.10.1	C>T	C>T																								p.(=) [SPAC212.10.1]	p.(=) [SPAC212.10.1]
I	6358											AA > del 2				AA > del 2	AA > del 2			A > del 1					AA > del 2	A
I	6583									G>A			G>A	G>A						G>A	G>A		G>A	G>A	G>A		G
I	7193										A > del 1
I	7757	SPAC212.09c.1, SPAC212.09c	A>C	A>C			A>C																					p.T47P [SPAC212.09c.1]	p.T47P [SPAC212.09c.1]			p.T47P [SPAC212.09c.1]
I	7916	SPAC212.09c.1, SPAC212.09c	A>G	A>G		A>G							A															p.I100V [SPAC212.09c.1]	p.I100V [SPAC212.09c.1]		p.I100V [SPAC212.09c.1]
I	8491	SPAC212.09c.1, SPAC212.09c		T>A			T>A																						p.(=) [SPAC212.09c.1]			p.(=) [SPAC212.09c.1]
I	9028	SPAC212.09c.1, SPAC212.09c		C>T																									p.(=) [SPAC212.09c.1]
I	9034	SPAC212.09c, SPAC212.09c.1		A>T																									p.(=) [SPAC212.09c.1]
I	18318	SPAC212.06c										G>A										G
I	18475	SPAC212.06c								C>T	C>T	C>T	C>T	C>T							C	C													p.P121L	p.P121L	p.P121L	p.P121L	p.P121L
I	30989	SPAC977.01		C>A
I	35633			T>A										T>A					T>A					T>A
I	43335
I	43371					T>A	T>A							T>A			T			T>A			T>A	T
I	74491	SPAPJ695.02			T > del 1	T > del 1		T > del 1	T > del 1	T > del 1	T > del 1	T > del 1	T	T > del 1	T > del 1	T > del 1	T > del 1	T > del 1	T > del 1		T > del 1	T > del 1	T > del 1	T > del 1	T > del 1	T > del 1	T > del 1
I	106856		T>C
I	113370	SPAC11D3.04c	G>C	G>C	G>C		G>C			G>C	G>C	G>C	G>C	G>C	G		G>C	G>C		G	G>C	G>C	G>C	G>C		G>C	G>C
I	206477	SPAC24B11.06c	C>T	C>T	C>A	C>T	C>T			C>T	C>T	C>T	C>T	C>T	C>T	C>T	C>A	C>T	C>A	C>T	C>T	C>T	C>T	C>T		C>T	C>T
I	232681	SPAC24B11.13	A>T	A>T						A>T	A>T	A>T	A>T	A>T
I	240183	SPNCRNA.628								- > ins T																									p.L396fs
I	256476	SPNCRNA.631, SPAC1639.02c											- > ins A																									p.Q131fs [SPNCRNA.631]
I	256539	SPNCRNA.631, SPAC1639.02c		T>A																									p.Y152N [SPNCRNA.631]
I	256752	SPAC1639.02c, SPNCRNA.631	TA>GG	TA>GG	TA>GG	TA>GG	TA>GG	TA>GG	TA>GG	TA>GG	TA>GG	TA>GG	TA>GG	TA>GG	TA>GG	TA>GG	TA>GG	TA>GG	TA>GG	TA>GG	TA>GG	TA>GG	TA>GG	TA>GG	TA>GG	TA>GG	TA>GG	p.Y223G [SPNCRNA.631]	p.Y223G [SPNCRNA.631]	p.Y223G [SPNCRNA.631]	p.Y223G [SPNCRNA.631]	p.Y223G [SPNCRNA.631]	p.Y223G [SPNCRNA.631]	p.Y223G [SPNCRNA.631]	p.Y223G [SPNCRNA.631]	p.Y223G [SPNCRNA.631]	p.Y223G [SPNCRNA.631]	p.Y223G [SPNCRNA.631]	p.Y223G [SPNCRNA.631]	p.Y223G [SPNCRNA.631]	p.Y223G [SPNCRNA.631]	p.Y223G [SPNCRNA.631]	p.Y223G [SPNCRNA.631]	p.Y223G [SPNCRNA.631]	p.Y223G [SPNCRNA.631]	p.Y223G [SPNCRNA.631]	p.Y223G [SPNCRNA.631]	p.Y223G [SPNCRNA.631]	p.Y223G [SPNCRNA.631]
I	305809	SPAC18B11.07c												T>A
I	319399													T>C
I	326857	SPAC12G12.11c	G>T	G>T		G>T				G>T	G>T	G>T	G>T	G>T		G				G>T				G
I	346052	SPNCRNA.640, SPAC12G12.02	C>T	C>T	C>T	C>T				C>T	C>T	C>T	C>T	C>T			C>T	C>T	C>T	C>T	C>T	C>T	C>T	C>T	C	C>T	C>T	p.(=) [SPNCRNA.640]	p.(=) [SPNCRNA.640]	p.(=) [SPNCRNA.640]	p.(=) [SPNCRNA.640]				p.(=) [SPNCRNA.640]	p.(=) [SPNCRNA.640]	p.(=) [SPNCRNA.640]	p.(=) [SPNCRNA.640]	p.(=) [SPNCRNA.640]			p.(=) [SPNCRNA.640]	p.(=) [SPNCRNA.640]	p.(=) [SPNCRNA.640]	p.(=) [SPNCRNA.640]	p.(=) [SPNCRNA.640]	p.(=) [SPNCRNA.640]	p.(=) [SPNCRNA.640]	p.(=) [SPNCRNA.640]
I	346054	SPAC12G12.02, SPNCRNA.640	A>T	A>T	A>T	A>T	A>T			A>T	A>T	A>T	A>T	A>T	A>T		A>T	A>T	A>T	A>T	A>T	A>T	A>T	A>T	A	A>T	A>T	p..231L [SPNCRNA.640]	p..231L [SPNCRNA.640]	p..231L [SPNCRNA.640]	p..231L [SPNCRNA.640]	p..231L [SPNCRNA.640]			p..231L [SPNCRNA.640]	p..231L [SPNCRNA.640]	p..231L [SPNCRNA.640]	p..231L [SPNCRNA.640]	p..231L [SPNCRNA.640]	p..231L [SPNCRNA.640]		p..231L [SPNCRNA.640]	p..231L [SPNCRNA.640]	p..231L [SPNCRNA.640]	p..231L [SPNCRNA.640]	p..231L [SPNCRNA.640]	p..231L [SPNCRNA.640]	p..231L [SPNCRNA.640]	p..231L [SPNCRNA.640]
I	357220
I	367103	SPAC630.11	A>T	A>T	A>T	A>T	A>T	A	A>T	A>T	A>T	A>T	A>T	A>T	A>T	A>T	A	A>T	A>T	A>T	A>T	A>T	A>T	A>T	A>T	A>T	A>T
I	381884	SPAC1751.01c									A > del 1
I	386455	SPAC1751.03	A>C	A>C										A>C
I	427504	SPAC13C5.03			- > ins T	- > ins T	- > ins T	- > ins T	- > ins T	- > ins T	- > ins T	- > ins T	- > ins T	- > ins T	- > ins T	- > ins T	- > ins T	- > ins T	- > ins T	- > ins T	- > ins T	- > ins T	- > ins T	- > ins T	- > ins T	- > ins T	- > ins T
I	441615													T > del 1
I	470379	SPAC24H6.09	C > del 1	C > del 1	C > del 1	C > del 1	C > del 1	C > del 1	C > del 1	C > del 1	C > del 1	C > del 1	C > del 1	C > del 1	C > del 1	C > del 1	C > del 1	C > del 1	C > del 1	C > del 1	C > del 1	C > del 1	C > del 1	C > del 1	C > del 1	C > del 1	C > del 1
I	470391	SPAC24H6.09	C > del 1	C > del 1	C > del 1	C > del 1	C > del 1	C > del 1	C > del 1	C > del 1	C > del 1	C > del 1	C > del 1	C > del 1	C > del 1	C > del 1	C > del 1	C > del 1	C > del 1	C > del 1	C > del 1	C > del 1	C > del 1	C > del 1	C > del 1	C > del 1	C > del 1
I	477739	SPAC24H6.06	T>C	T>C	T>C	T>C	T>C	T>C	T>C	T>C	T>C	T>C	T>C	T>C	T>C	T>C	T>C	T>C	T>C	T>C	T>C	T>C	T>C	T>C	T>C	T>C	T>C	p.I304V	p.I304V	p.I304V	p.I304V	p.I304V	p.I304V	p.I304V	p.I304V	p.I304V	p.I304V	p.I304V	p.I304V	p.I304V	p.I304V	p.I304V	p.I304V	p.I304V	p.I304V	p.I304V	p.I304V	p.I304V	p.I304V
I	482737	SPAC24H6.04	- > ins G	- > ins G	- > ins G	- > ins G	- > ins G	- > ins G	- > ins G	- > ins G	- > ins G	- > ins G	- > ins G	- > ins G	- > ins G	- > ins G	- > ins G	- > ins G	- > ins G	- > ins G	- > ins G	- > ins G	- > ins G	- > ins G	- > ins G	- > ins G	- > ins G
I	486140	SPAC24H6.03, SPNCRNA.551, SPNCRNA.653									A>T																									p.L146F [SPNCRNA.551]; p.T179S [SPNCRNA.653]
I	520798	SPAC227.14			AG>TT	AG>TT	AG>TT			A											AG>TT		AG>TT	AG>TT		AG>TT	AG>TT
I	521213	SPAC227.14	A>T	A>T						A>T	A	A>T		A>T
I	523603	SPAC227.15	G>A	G>A	G>A	G>A	G>A	G>A	G>A	G>A	G>A	G>A	G>A	G>A	G>A	G>A	G>A	G>A	G>A	G>A	G>A	G>A	G>A	G>A	G>A	G>A	G>A	p.A120T	p.A120T	p.A120T	p.A120T	p.A120T	p.A120T	p.A120T	p.A120T	p.A120T	p.A120T	p.A120T	p.A120T	p.A120T	p.A120T	p.A120T	p.A120T	p.A120T	p.A120T	p.A120T	p.A120T	p.A120T	p.A120T
I	523883	SPAC227.15	G>A	G>A	G>A	G>A	G>A	G>A	G>A	G>A	G>A	G>A	G>A	G>A	G>A	G>A	G>A	G>A	G>A	G>A	G>A	G>A	G>A	G>A	G>A	G>A	G>A	p.S213N	p.S213N	p.S213N	p.S213N	p.S213N	p.S213N	p.S213N	p.S213N	p.S213N	p.S213N	p.S213N	p.S213N	p.S213N	p.S213N	p.S213N	p.S213N	p.S213N	p.S213N	p.S213N	p.S213N	p.S213N	p.S213N
I	526170	SPAC227.15	- > ins A	- > ins A	- > ins A	- > ins A	- > ins A	- > ins A	- > ins A	- > ins A	- > ins A	- > ins A	- > ins A	- > ins A	- > ins A	- > ins A	- > ins A	- > ins A	- > ins A	- > ins A	- > ins A	- > ins A	- > ins A	- > ins A	- > ins A	- > ins A	- > ins A
I	526905	SPNCRNA.659										G>T	G																								p.V89L
I	527156	SPNCRNA.659	C>A	C>A	C>A	C>A	C>A	C>A	C>A	C>A	C>A	C>A	C>A	C>A	C>A	C>A	C>A	C>A	C>A	C>A	C>A	C>A	C>A	C>A	C>A	C>A	C>A	p.Y172.	p.Y172.	p.Y172.	p.Y172.	p.Y172.	p.Y172.	p.Y172.	p.Y172.	p.Y172.	p.Y172.	p.Y172.	p.Y172.	p.Y172.	p.Y172.	p.Y172.	p.Y172.	p.Y172.	p.Y172.	p.Y172.	p.Y172.	p.Y172.	p.Y172.
I	528461	SPAC227.16c, SPNCRNA.659	C>T																									p.(=) [SPNCRNA.659]
I	528541	SPAC227.16c	- > ins A			- > ins A	- > ins A	- > ins A						- > ins A	C						C
I	554527		- > ins T	- > ins T	- > ins T	- > ins T	- > ins T	- > ins T	- > ins T	- > ins T		- > ins T	- > ins T	- > ins T	- > ins T	- > ins T	- > ins T	- > ins T	- > ins T	- > ins T	- > ins T	- > ins T	- > ins T	- > ins T	- > ins T	- > ins T	- > ins T
I	560774			A>G
I	609846	SPAC3H8.10												G>T
I	652567	SPAC1D4.09c	G>T	G>T	G>T	G>T	G>T	G>T	G>T	G>T	G>T	G>T	G>T	G>T	G>T	G>T	G>T	G>T	G>T	G>T	G>T	G>T	G>T	G>T	G>T	G>T	G>T
I	652573	SPAC1D4.09c	TA > del 2	TA > del 2	TA > del 2	TA > del 2	TA > del 2	TA > del 2	TA > del 2	T	TA > del 2	TA > del 2	TA > del 2	TA > del 2	TA > del 2	TA > del 2	TA > del 2	TA > del 2	TA > del 2	TA > del 2	TA > del 2	TA > del 2	TA > del 2	TA > del 2	TA > del 2	TA > del 2	TA > del 2
I	652699	SPAC1D4.09c	C>T	C>T	C>T	C>T	C>T	C>T	C>T	C>T	C>T	C>T	C>T	C>T	C>T	C>T	C>T	C>T	C>T	C>T	C>T	C>T	C>T	C>T	C>T	C>T	C>T
I	660057	SPAC1D4.11c	G > del 1	G > del 1	G > del 1	G > del 1	G > del 1	G > del 1	G > del 1	G > del 1	G > del 1	G > del 1	G > del 1	G > del 1	G > del 1	G > del 1	G > del 1	G > del 1	G > del 1	G > del 1	G > del 1	G > del 1	G > del 1	G > del 1	G > del 1	G > del 1	G > del 1
I	670032								- > ins A	- > ins A											- > ins A		- > ins A
I	682994	SPAC22F3.11c			C > del 1	C > del 1	C > del 1	C > del 1	C > del 1	C > del 1		C > del 1			C > del 1	C > del 1	C > del 1	C > del 1	C > del 1	C > del 1	C > del 1	C > del 1	C > del 1	C > del 1	C > del 1	C > del 1	C > del 1			p.P41fs	p.P41fs	p.P41fs	p.P41fs	p.P41fs	p.P41fs		p.P41fs			p.P41fs	p.P41fs	p.P41fs	p.P41fs	p.P41fs	p.P41fs	p.P41fs	p.P41fs	p.P41fs	p.P41fs
I	697927	SPAC22F3.05c	G>A	G>A						G>A	G>A	G>A	G>A	G>A
I	708933	SPAC1296.01c	T>G	T>G	T>G	T>G	T>G	T>G	T>G	T>G	T>G	T>G	T>G	T>G	T>G	T>G	T>G	T>G	T>G	T>G	T>G	T>G	T>G	T>G	T>G	T>G	T>G
I	715723	SPAC1296.04	T>C	T>C			T>C							T>C
I	731367	SPAC22G7.02, SPNCRNA.677	A>T	A>T	A	A>T	A>T		A	A>T	A>T	A>T	A>T	A>T	A>T				A	A			A		A		A	p.L364Q [SPNCRNA.677]	p.L364Q [SPNCRNA.677]		p.L364Q [SPNCRNA.677]	p.L364Q [SPNCRNA.677]			p.L364Q [SPNCRNA.677]	p.L364Q [SPNCRNA.677]	p.L364Q [SPNCRNA.677]	p.L364Q [SPNCRNA.677]	p.L364Q [SPNCRNA.677]	p.L364Q [SPNCRNA.677]
I	731615	SPAC22G7.02, SPNCRNA.677	G>A																									p.(=) [SPNCRNA.677]
I	759334	SPAC4G8.03c	G>T	G>T	G>T	G>T	G>T	G>T	G>T	G>T	G>T	G>T	G>T	G>T	G>T	G>T	G>T	G>T	G>T	G>T	G>T	G>T	G>T	G>T	G>T	G>T	G>T	p.T406N	p.T406N	p.T406N	p.T406N	p.T406N	p.T406N	p.T406N	p.T406N	p.T406N	p.T406N	p.T406N	p.T406N	p.T406N	p.T406N	p.T406N	p.T406N	p.T406N	p.T406N	p.T406N	p.T406N	p.T406N	p.T406N
I	765476																	A > del 1					A
I	786230	SPAC4G8.12c	C>A	C>A		C>A	C>A			C>A	C>A	C	C>A	C>A		C	C>A	C>A	C>A	C	C		C>A	C>A	C	C>A	C>A
I	786436	SPAC4G8.12c	A>T	A>T		A		A			A				A>T	A	A>T		A>T	A>T		A			A
I	786439	SPAC4G8.12c	C>T	C>T		C>T		C			C				C>T	C	C>T		C>T	C>T		C			C>T
I	821120	SPAC2G11.07c	TGT>ATC	TGT>ATC	TGT>ATC	TGT>ATC	TGT>ATC	TGT>ATC	TGT>ATC	TGT>ATC	TGT>ATC	TGT>ATC	TGT>ATC	TGT>ATC	TGT>ATC	TGT>ATC	TGT>ATC	TGT>ATC	TGT>ATC	TGT>ATC	TGT>ATC	TGT>ATC	TGT>ATC	TGT>ATC	TGT>ATC	TGT>ATC	TGT>ATC
I	849538	SPAC521.05		T>C									T>C	T>C															p.S7P									p.S7P	p.S7P
I	862962	SPAC23G3.02c	- > ins T	- > ins T	- > ins T	- > ins T	- > ins T	- > ins T	- > ins T	- > ins T	- > ins T	- > ins T	- > ins T	- > ins T	- > ins T	- > ins T	- > ins T	- > ins T	- > ins T	- > ins T	- > ins T	- > ins T	- > ins T	- > ins T	- > ins T	- > ins T	- > ins T
I	862964	SPAC23G3.02c	G>T	G>T	G>T	G>T	G>T	G>T	G>T	G>T	G>T	G>T	G>T	G>T	G>T	G>T	G>T	G>T	G>T	G>T	G>T	G>T	G>T	G>T	G>T	G>T	G>T
I	895766	SPAC22H12.02	G>C	G>C	G>C	G>C				G>C	G>C	G>C	G>C	G>C										G>C
I	897165	SPAC22H12.03	T>G	T>G			T>G
I	925856	SPAC1687.12c	T>G	T>G	T>G	T>G	T>G	T>G	T>G	T>G	T>G	T>G	T>G	T>G	T>G	T>G	T>G	T>G	T>G	T>G	T>G	T>G		T>G	T>G	T>G		p.(=)	p.(=)	p.(=)	p.(=)	p.(=)	p.(=)	p.(=)	p.(=)	p.(=)	p.(=)	p.(=)	p.(=)	p.(=)	p.(=)	p.(=)	p.(=)	p.(=)	p.(=)	p.(=)	p.(=)		p.(=)
I	925961	SPAC1687.12c	C>T	C>T	C>T	C>T	C>T	C>T	C>T						C>T			C>T	C>T		C>T				C>T
I	930675	SPAC1687.15	T>A	T>A	T>A	T>A	T>A	T>A	T>A	T>A	T>A	T>A	T>A	T>A	T>A	T>A	T>A	T>A	T>A	T>A	T>A	T>A	T>A	T>A	T>A	T>A	T>A
I	942750	SPAC1687.21	T>C	T>C	T		T>C			T>C	T>C	T>C	T>C	T>C						T>C					T	T	T
I	942756	SPAC1687.21	TT>CG		T		TT>CG													T
I	955586	SPAC222.07c	C	C>A							C		C
I	960025	SPAC222.09	- > ins T	- > ins T						- > ins T	- > ins T	- > ins T	- > ins T	- > ins T
I	972645	SPAC222.13c	C>T	C>T	C>T	C>T	C>T	C>T	C>T	C>T	C>T	C>T	C>T	C>T	C>T	C>T	C>T	C>T	C>T	C>T	C>T	C>T	C>T	C>T	C>T	C>T	C>T
I	972647	SPAC222.13c	- > ins G	- > ins G	- > ins G	- > ins G	- > ins G	- > ins G	- > ins G	- > ins G	- > ins G	- > ins G	- > ins G	- > ins G	- > ins G	- > ins G	- > ins G	- > ins G	- > ins G	- > ins G	- > ins G	- > ins G	- > ins G	- > ins G	- > ins G	- > ins G	- > ins G
I	980943	SPAC222.16c	C>A	C>A	C>A	C>A	C>A	C>A		C>A	C>A	C>A	C>A	C>A		C>A	C>A	C>A			C>A	C>A	C>A	C>A	C>A	C>A	C>A
I	988571	SPAC821.05	A>C	A>C						A>C	A>C	A>C	A>C	A>C
I	990848	SPNCRNA.702, SPAC821.06	T>G	T>G	T>G	T>G	T>G	T>G	T>G	T>G	T>G	T	T>G		T>G	T>G	T>G	T>G	T>G	T>G	T>G	T>G	T>G	T>G	T>G	T>G	T>G	p..257S [SPNCRNA.702]	p..257S [SPNCRNA.702]	p..257S [SPNCRNA.702]	p..257S [SPNCRNA.702]	p..257S [SPNCRNA.702]	p..257S [SPNCRNA.702]	p..257S [SPNCRNA.702]	p..257S [SPNCRNA.702]	p..257S [SPNCRNA.702]		p..257S [SPNCRNA.702]		p..257S [SPNCRNA.702]	p..257S [SPNCRNA.702]	p..257S [SPNCRNA.702]	p..257S [SPNCRNA.702]	p..257S [SPNCRNA.702]	p..257S [SPNCRNA.702]	p..257S [SPNCRNA.702]	p..257S [SPNCRNA.702]	p..257S [SPNCRNA.702]	p..257S [SPNCRNA.702]
I	990853	SPAC821.06, SPNCRNA.702	TA>AT	TA>AT	TA>AT	TA>AT	TA>AT	TA>AT	TA>AT	TA>AT	TA>AT	TA>AT	TA>AT		TA>AT	TA>AT	TA>AT	TA>AT	TA>AT	TA>AT	TA>AT	TA>AT	TA>AT	TA>AT	TA>AT	TA>AT	TA>AT	p.L255H [SPNCRNA.702]	p.L255H [SPNCRNA.702]	p.L255H [SPNCRNA.702]	p.L255H [SPNCRNA.702]	p.L255H [SPNCRNA.702]	p.L255H [SPNCRNA.702]	p.L255H [SPNCRNA.702]	p.L255H [SPNCRNA.702]	p.L255H [SPNCRNA.702]	p.L255H [SPNCRNA.702]	p.L255H [SPNCRNA.702]		p.L255H [SPNCRNA.702]	p.L255H [SPNCRNA.702]	p.L255H [SPNCRNA.702]	p.L255H [SPNCRNA.702]	p.L255H [SPNCRNA.702]	p.L255H [SPNCRNA.702]	p.L255H [SPNCRNA.702]	p.L255H [SPNCRNA.702]	p.L255H [SPNCRNA.702]	p.L255H [SPNCRNA.702]
I	1005185													C>T
I	1009026	SPAC821.12	A>T	A>T	A>T	A>T	A>T			A>T	A	A>T	A>T		A>T	A>T
I	1009029	SPAC821.12	T>G	T>G	T>G	T>G	T>G	T>G	T	T>G	T	T>G	T>G		T>G	T>G			T	T	T>G		T	T>G			T
I	1030442	SPAC139.06, SPNCRNA.706	G>A	G>A	G>A	G>A	G>A	G>A	G>A	G>A	G>A	G>A	G>A	G>A	G>A	G>A	G>A	G>A	G>A	G>A	G>A	G>A	G>A	G>A	G>A	G>A	G>A	p.T73I [SPNCRNA.706]	p.T73I [SPNCRNA.706]	p.T73I [SPNCRNA.706]	p.T73I [SPNCRNA.706]	p.T73I [SPNCRNA.706]	p.T73I [SPNCRNA.706]	p.T73I [SPNCRNA.706]	p.T73I [SPNCRNA.706]	p.T73I [SPNCRNA.706]	p.T73I [SPNCRNA.706]	p.T73I [SPNCRNA.706]	p.T73I [SPNCRNA.706]	p.T73I [SPNCRNA.706]	p.T73I [SPNCRNA.706]	p.T73I [SPNCRNA.706]	p.T73I [SPNCRNA.706]	p.T73I [SPNCRNA.706]	p.T73I [SPNCRNA.706]	p.T73I [SPNCRNA.706]	p.T73I [SPNCRNA.706]	p.T73I [SPNCRNA.706]	p.T73I [SPNCRNA.706]
I	1038114	SPAC23C4.05c	A>G	A>G			A			A>G	A>G	A>G	A>G	A>G							A			A>G		A>G	A>G
I	1052717	SPAC23C4.13											C>T
I	1102299	SPAC30D11.09, SPNCRNA.712	G	G>A						G>A	G>A	G	G	G>A															p.(=) [SPNCRNA.712]						p.(=) [SPNCRNA.712]	p.(=) [SPNCRNA.712]			p.(=) [SPNCRNA.712]
I	1108705	SPAC30D11.06c	T>A	T>A	T>A	T>A	T>A	T>A	T>A	T	T>A		T>A		T>A	T>A	T>A	T>A	T>A	T>A	T>A	T>A	T>A	T>A	T>A	T>A	T>A
I	1108707	SPAC30D11.06c	C>T	C>T	C>T	C>T	C>T	C>T	C>T	C	C		C		C>T	C>T	C>T	C>T	C>T	C>T	C>T	C>T	C>T	C>T	C>T	C>T	C>T
I	1116205	SPAC30D11.03	A>T
I	1118662													T>C
I	1118664													T>C
I	1135514	SPAC56F8.05c, SPNCRNA.715	T>A	T>A	T>A	T>A	T>A	T>A	T>A	T>A	T>A	T>A	T>A	T>A	T>A	T>A	T>A	T>A	T>A	T>A	T>A	T>A	T>A	T>A	T>A	T>A	T>A	p.L309. [SPNCRNA.715]	p.L309. [SPNCRNA.715]	p.L309. [SPNCRNA.715]	p.L309. [SPNCRNA.715]	p.L309. [SPNCRNA.715]	p.L309. [SPNCRNA.715]	p.L309. [SPNCRNA.715]	p.L309. [SPNCRNA.715]	p.L309. [SPNCRNA.715]	p.L309. [SPNCRNA.715]	p.L309. [SPNCRNA.715]	p.L309. [SPNCRNA.715]	p.L309. [SPNCRNA.715]	p.L309. [SPNCRNA.715]	p.L309. [SPNCRNA.715]	p.L309. [SPNCRNA.715]	p.L309. [SPNCRNA.715]	p.L309. [SPNCRNA.715]	p.L309. [SPNCRNA.715]	p.L309. [SPNCRNA.715]	p.L309. [SPNCRNA.715]	p.L309. [SPNCRNA.715]
I	1171271	SPAC22A12.08c	C>T	C>T	C>T	C>T	C>T		C>T	C>T	C>T	C>T	C>T	C>T		C>T			C>T	C>T		C>T	C>T	C>T	C>T
I	1171274	SPAC22A12.08c	T>G	T>G	T>G	T>G	T>G	T>G	T>G	T>G	T>G	T>G	T>G	T>G		T>G			T>G	T>G		T>G	T>G	T>G	T>G
I	1190038	SPNCRNA.168												G>A																									p.(=)
I	1199297	SPAC4C5.04, SPNCRNA.722	G>T	G>T	G	G>T	G>T			G>T	G>T	G>T	G>T	G>T		G			G		G		G	G>T		G>T	G	p.L206I [SPNCRNA.722]	p.L206I [SPNCRNA.722]		p.L206I [SPNCRNA.722]	p.L206I [SPNCRNA.722]			p.L206I [SPNCRNA.722]	p.L206I [SPNCRNA.722]	p.L206I [SPNCRNA.722]	p.L206I [SPNCRNA.722]	p.L206I [SPNCRNA.722]										p.L206I [SPNCRNA.722]
I	1237069	SPNCRNA.728, SPNCRNA.729		A>G																									p.(=) [SPNCRNA.728]; p.E25G [SPNCRNA.729]
I	1252809	SPAC56E4.04c	T>C		T>C	T>C	T>C	T>C	T>C	T>C			T		T>C	T>C	T>C	T>C	T>C	T>C	T>C	T>C	T>C	T>C	T>C	T>C	T>C
I	1252811	SPAC56E4.04c	A>G		A>G	A>G	A>G	A>G	A>G	A>G			A		A>G	A>G	A>G	A>G	A>G	A>G	A>G	A>G	A>G	A>G	A>G	A>G	A>G
I	1252814	SPAC56E4.04c	T>A		T>A	T>A	T>A	T>A	T>A	T>A			T		T>A	T>A	T>A	T>A	T>A	T>A	T>A	T>A	T>A	T>A	T>A	T>A	T>A
I	1254655											T>A	T		- > ins A		T			- > ins A		- > ins AAA				T	- > ins A
I	1271802	SPAPB17E12.03					G							G>T			G>T			G>T		G>T	G	G>T			G>T
I	1271804	SPAPB17E12.03					A>C							A>C			A>C			A>C		A>C		A>C			A>C
I	1274803				- > ins A	- > ins A	- > ins A	- > ins A	- > ins A		- > ins A		- > ins A		- > ins A	- > ins A	- > ins A	- > ins A	- > ins A	- > ins A	- > ins A	- > ins A	- > ins A		- > ins A	- > ins A	- > ins A
I	1282075	SPAPB17E12.10c
I	1282340	SPAPB17E12.10c	C>T	C>T	C>T	C>T	C>T	C>T	C	C>T	C>T		C>T	C>T	C>T	C>T	C>T	C>T	C	C>T	C>T	C>T	C>T	C>T	C	C>T	C>T
I	1284106	SPAPB17E12.11		G>A
I	1290230	SPNCRNA.732								- > ins T																									p.Y169fs
I	1300281	SPAC1565.06c	C>T	C>T	C		C>T		C	C>T	C>T	C>T	C>T	C>T					C>T	C	C>T		C>T	C>T		C>T	C>T
I	1300395	SPAC1565.06c	A	A							A>G
I	1305543	SPAC1565.07c	C>T	C	C>T	C	C			C					C	C>T	C		C>T	C	C		C	C>T		C	C>T
I	1305545	SPAC1565.07c	G>T	G	G>T	G	G			G						G>T	G		G>T	G	G>T		G	G>T		G	G>T
I	1314633																		A					A
I	1324430	SPAC6F12.08c		C>T			C					C>T	C														C>T
I	1358814	SPNCRNA.736, SPNCRNA.737	G>A							G	G>A	G>A	G>A	G>A														p.S228F [SPNCRNA.736]; p.(=) [SPNCRNA.737]								p.S228F [SPNCRNA.736]; p.(=) [SPNCRNA.737]	p.S228F [SPNCRNA.736]; p.(=) [SPNCRNA.737]	p.S228F [SPNCRNA.736]; p.(=) [SPNCRNA.737]	p.S228F [SPNCRNA.736]; p.(=) [SPNCRNA.737]
I	1358820	SPNCRNA.736, SPNCRNA.737									G>A	G>A	G	G>A																						p.S226F [SPNCRNA.736]; p.(=) [SPNCRNA.737]	p.S226F [SPNCRNA.736]; p.(=) [SPNCRNA.737]		p.S226F [SPNCRNA.736]; p.(=) [SPNCRNA.737]
I	1360996		A>C							A>C		A	A>C
I	1368279	SPAC57A10.03		A>T							A>T		A>T
I	1381328	SPAC57A10.09c	T							T				T>A
I	1393313	SPNCRNA.58	- > ins A	T								- > ins A		T														p.L72fs									p.L72fs
I	1412794	SPAC20G8.08c	T>C	T>C	T>C	T>C	T>C	T	T>C	T>C	T>C	T>C	T>C	T>C	T>C		T>C	T>C	T>C	T>C	T>C	T>C	T>C	T>C	T>C	T>C	T>C
I	1413411	SPAC20G8.08c	C>A	C>A						C>A	C>A			C>A
I	1413413	SPAC20G8.08c	A>C	A>C						A>C	A>C			A>C
I	1424709	SPAC3A12.04c	A > del 1	A > del 1	A > del 1	A > del 1	A > del 1	A > del 1	A > del 1	A > del 1	A > del 1	A > del 1	A > del 1	A > del 1	A > del 1	A > del 1	A > del 1	A > del 1	A > del 1	A > del 1	A > del 1	A > del 1	A > del 1	A > del 1	A > del 1	A > del 1	A > del 1
I	1425864											C>T
I	1434183	SPAC3A12.07	G>A	G>A						G>A	G>A	G>A	G>A	G>A
I	1494811	SPAC5D6.10c, SPAC5D6.12
I	1494938	SPAC5D6.10c, SPAC5D6.12
I	1496814	SPAC5D6.09c						A			- > ins T					A
I	1517239	SPAC57A7.11											T>G
I	1523894	SPAC57A7.10c	T>C	T>C						T>C	T>C	T>C	T>C	T>C
I	1572704		T>C
I	1573360	SPNCRNA.745		A>T																									p..17K
I	1594341	SPAC23H4.08											C>A	C>A
I	1599286												T>A
I	1619966	SPAP27G11.06c	TA>CG	TA>CG	TA>CG	TA>CG	T>C	TA>CG	TA>CG	TA>CG	T>C	TA>CG	TA>CG	TA>CG	TA>CG	TA>CG	TA>CG	TA>CG	TA>CG	TA>CG	T>C	TA>CG	TA>CG	TA>CG	TA>CG	T>C	T>C
I	1619967	SPAP27G11.06c					A>G				A>G										A>G					A>G	A>G
I	1625092	SPAP27G11.10c	- > ins C	- > ins C	- > ins C	- > ins C	- > ins C	- > ins C	- > ins C	- > ins C	- > ins C	- > ins C	- > ins C	- > ins C	- > ins C	- > ins C	- > ins C	- > ins C	- > ins C	- > ins C	- > ins C	- > ins C	- > ins C	- > ins C	- > ins C	- > ins C	- > ins C	p.E1560fs	p.E1560fs	p.E1560fs	p.E1560fs	p.E1560fs	p.E1560fs	p.E1560fs	p.E1560fs	p.E1560fs	p.E1560fs	p.E1560fs	p.E1560fs	p.E1560fs	p.E1560fs	p.E1560fs	p.E1560fs	p.E1560fs	p.E1560fs	p.E1560fs	p.E1560fs	p.E1560fs	p.E1560fs
I	1653607	SPAC343.08c
I	1664907				T>A	T>A	T>A	T>A	T>A	T>A	T>A	T>A	T>A	T>A	T>A	T>A	T>A	T>A	T>A	T>A	T>A	T>A	T>A	T>A	T>A	T>A	T>A
I	1744952	SPAC105.02c	T>C	T>C	T>C	T>C	T>C			T>C	T>C	T>C	T>C	T>C			T>C	T>C	T>C	T>C		T>C		T>C
I	1751499	SPAC17A5.01, SPAC17A5.18c	CTA>TAC	CTA>TAC	CTA>TAC	CTA>TAC	CTA>TAC	CTA>TAC	CTA>TAC	CTA>TAC	CTA>TAC	CTA>TAC	C		CTA>TAC	CTA>TAC	CTA>TAC	CTA>TAC	CTA>TAC	CTA>TAC	CTA>TAC	C>T		CTA>TAC	CTA>TAC		CTA>TAC
I	1751500	SPAC17A5.01, SPAC17A5.18c
I	1751501	SPAC17A5.01, SPAC17A5.18c											A>C									A>C				A>C
I	1765275	SPAC17A5.07c										A>C	A>C	A>C
I	1773547	SPAC17A5.11, SPNCRNA.760	G>A																									p.S229F [SPNCRNA.760]
I	1777635											T > del 1
I	1783458	SPAC17A5.15c	C>T	C>T	C>T	C>T	C>T	C>T	C>T	C>T	C>T	C>T	C>T	C>T	C>T	C>T	C>T	C>T	C>T	C>T	C>T	C>T	C>T	C>T	C>T	C>T	C>T	p.R543K	p.R543K	p.R543K	p.R543K	p.R543K	p.R543K	p.R543K	p.R543K	p.R543K	p.R543K	p.R543K	p.R543K	p.R543K	p.R543K	p.R543K	p.R543K	p.R543K	p.R543K	p.R543K	p.R543K	p.R543K	p.R543K
I	1787354	SPAC17A5.16								T>G	T>G		T>G
I	1808539	SPAC1002.07c	CT>TA		CT>TA	CT>TA	C													CT>TA
I	1808543	SPAC1002.07c	G>T	G	G>T	G>T	G				G									G>T
I	1852323	SPAC1399.01c		T>C
I	1876887	SPAPB1A10.08	G>T	G>T			G			G>T	G>T	G>T	G>T	G>T							G			G		G	G>T
I	1878786	SPAPB1A10.09	GT>AA	GT>AA			G			GT>AA	GT>AA	GT>AA	GT>AA	GT>AA
I	1936294	SPAC3H1.04c	- > ins A	- > ins A	- > ins A	- > ins A	- > ins A	- > ins A	- > ins A	- > ins A	- > ins A	- > ins A	- > ins A	- > ins A	- > ins A	- > ins A	- > ins A	- > ins A	- > ins A	- > ins A	- > ins A	- > ins A	- > ins A	- > ins A	- > ins A	- > ins A	- > ins A
I	1949087	SPAC3H1.09c		- > ins A
I	1952313	SPNCRNA.777		- > ins T	- > ins T	- > ins T	- > ins T	- > ins T	- > ins T	- > ins T	- > ins T	- > ins T	- > ins T	- > ins T	- > ins T	- > ins T	- > ins T	- > ins T	- > ins T	- > ins T	- > ins T	- > ins T	- > ins T	- > ins T	- > ins T	- > ins T	- > ins T		p.I428fs	p.I428fs	p.I428fs	p.I428fs	p.I428fs	p.I428fs	p.I428fs	p.I428fs	p.I428fs	p.I428fs	p.I428fs	p.I428fs	p.I428fs	p.I428fs	p.I428fs	p.I428fs	p.I428fs	p.I428fs	p.I428fs	p.I428fs	p.I428fs
I	1975101
I	1999192	SPAC767.01c, SPNCRNA.785	G>C	G>C	G>C	G>C	G>C	G>C	G>C	G>C	G>C	G>C	G>C	G>C	G>C	G>C	G>C	G>C	G>C	G>C	G>C	G>C	G>C	G>C	G>C	G>C	G>C	p.R34G [SPAC767.01c]; p.V20L [SPNCRNA.785]	p.R34G [SPAC767.01c]; p.V20L [SPNCRNA.785]	p.R34G [SPAC767.01c]; p.V20L [SPNCRNA.785]	p.R34G [SPAC767.01c]; p.V20L [SPNCRNA.785]	p.R34G [SPAC767.01c]; p.V20L [SPNCRNA.785]	p.R34G [SPAC767.01c]; p.V20L [SPNCRNA.785]	p.R34G [SPAC767.01c]; p.V20L [SPNCRNA.785]	p.R34G [SPAC767.01c]; p.V20L [SPNCRNA.785]	p.R34G [SPAC767.01c]; p.V20L [SPNCRNA.785]	p.R34G [SPAC767.01c]; p.V20L [SPNCRNA.785]	p.R34G [SPAC767.01c]; p.V20L [SPNCRNA.785]	p.R34G [SPAC767.01c]; p.V20L [SPNCRNA.785]	p.R34G [SPAC767.01c]; p.V20L [SPNCRNA.785]	p.R34G [SPAC767.01c]; p.V20L [SPNCRNA.785]	p.R34G [SPAC767.01c]; p.V20L [SPNCRNA.785]	p.R34G [SPAC767.01c]; p.V20L [SPNCRNA.785]	p.R34G [SPAC767.01c]; p.V20L [SPNCRNA.785]	p.R34G [SPAC767.01c]; p.V20L [SPNCRNA.785]	p.R34G [SPAC767.01c]; p.V20L [SPNCRNA.785]	p.R34G [SPAC767.01c]; p.V20L [SPNCRNA.785]	p.R34G [SPAC767.01c]; p.V20L [SPNCRNA.785]	p.R34G [SPAC767.01c]; p.V20L [SPNCRNA.785]
I	2036861	SPAC17H9.20	- > ins AA	- > ins AA	- > ins AA	- > ins AA	- > ins AA	- > ins AA	- > ins AA					- > ins AA	- > ins AA	- > ins AA	- > ins AA	- > ins AA	- > ins AA	- > ins AA	- > ins AA	- > ins AA	- > ins AA	- > ins AA	- > ins AA	- > ins AA	- > ins AA
I	2041944							G>T		G>T						G>T		G>T							G
I	2066076		C>T	C>T	C>T	C>T	C>T					C>T	C>T		C>T					C	C		C>T	C
I	2104091	SPAC25A8.02, SPAC631.01c	G>T	G>T	G>T	G>T	G>T	G>T	G>T	G>T	G>T	G>T	G>T	G>T	G>T	G>T	G>T	G>T	G>T	G>T	G>T	G>T	G>T	G>T	G>T	G>T	G>T
I	2104097	SPAC25A8.02, SPAC631.01c	C>A	C>A	C>A	C>A	C>A	C>A	C>A	C>A	C>A	C>A	C>A	C>A	C>A	C>A	C>A	C>A	C>A	C>A	C>A	C>A	C>A	C>A	C>A	C>A	C>A
I	2119613	SPAC20H4.04, SPAC20H4.05c	C>A	C>A	C>A	C>A		C>A			C			C>A	C>A	C>A	C>A	C>A	C>A	C>A	C>A	C>A	C>A	C>A		C>A	C>A
I	2127653	SPNCRNA.797, SPAC20H4.09	G>T	G>T	G>T	G>T	G>T			G				G	G>T									G>T				p.T279K [SPNCRNA.797]	p.T279K [SPNCRNA.797]	p.T279K [SPNCRNA.797]	p.T279K [SPNCRNA.797]	p.T279K [SPNCRNA.797]								p.T279K [SPNCRNA.797]									p.T279K [SPNCRNA.797]
I	2127657	SPAC20H4.09, SPNCRNA.797	G>T	G>T	G>T	G>T	G>T			G					G>T							G>T		G>T			G>T	p.R278S [SPNCRNA.797]	p.R278S [SPNCRNA.797]	p.R278S [SPNCRNA.797]	p.R278S [SPNCRNA.797]	p.R278S [SPNCRNA.797]								p.R278S [SPNCRNA.797]							p.R278S [SPNCRNA.797]		p.R278S [SPNCRNA.797]
I	2139856				- > ins T			- > ins TT	- > ins T				- > ins T		- > ins T	- > ins T		- > ins T			- > ins TT	- > ins T			- > ins T		- > ins T
I	2154491	SPNCRNA.800	- > ins A		- > ins A	- > ins A	- > ins A	- > ins A	- > ins A	- > ins A	- > ins A	- > ins A	- > ins A	- > ins A	- > ins A	- > ins A	- > ins A	- > ins A	- > ins A	- > ins A	- > ins A	- > ins A	- > ins A	- > ins A	- > ins A	- > ins A	- > ins A	p.L7fs		p.L7fs	p.L7fs	p.L7fs	p.L7fs	p.L7fs	p.L7fs	p.L7fs	p.L7fs	p.L7fs	p.L7fs	p.L7fs	p.L7fs	p.L7fs	p.L7fs	p.L7fs	p.L7fs	p.L7fs	p.L7fs	p.L7fs	p.L7fs
I	2184027	SPAC13F5.06c												- > ins T
I	2216482	SPAC18G6.03	A>G	A>G						A	A>G			A>G
I	2216484	SPAC18G6.03	A>T	A>T						A	A>T			A>T
I	2227932									C>T
I	2236977	SPAC18G6.11c	- > ins A	- > ins A	- > ins A	- > ins A		- > ins A	- > ins A	- > ins A	- > ins A	- > ins A	- > ins A	- > ins A	- > ins A	- > ins A	- > ins A	- > ins A	- > ins A	- > ins A	- > ins A	- > ins A		- > ins A	- > ins A	- > ins A	- > ins A
I	2262341	SPAC4G9.05, SPAC4G9.06c		C>A	C>A	C>A	C>A	C>A	C>A	C>A			C		C>A	C>A	C>A	C>A	C>A	C>A	C>A	C>A	C>A	C>A	C>A	C>A	C>A
I	2288241	SPAC4G9.19	G > del 1	G > del 1	G > del 1	G > del 1	G > del 1	G > del 1	G > del 1	G > del 1	G > del 1	G > del 1	G > del 1	G > del 1	G > del 1	G > del 1	G > del 1	G > del 1	G > del 1	G > del 1	G > del 1	G > del 1	G > del 1	G > del 1	G > del 1	G > del 1	G > del 1
I	2327040	SPAC6C3.03c, SPNCRNA.813		G
I	2343703	SPAC17G8.01c	- > ins A	- > ins A	- > ins A	- > ins A	- > ins A	- > ins A	- > ins A	- > ins A	- > ins A	- > ins A	- > ins A	- > ins A	- > ins A	- > ins A	- > ins A	- > ins A	- > ins A	- > ins A	- > ins A	- > ins A	- > ins A	- > ins A	- > ins A	- > ins A	- > ins A	p.L18fs	p.L18fs	p.L18fs	p.L18fs	p.L18fs	p.L18fs	p.L18fs	p.L18fs	p.L18fs	p.L18fs	p.L18fs	p.L18fs	p.L18fs	p.L18fs	p.L18fs	p.L18fs	p.L18fs	p.L18fs	p.L18fs	p.L18fs	p.L18fs	p.L18fs
I	2354007		T>C
I	2371966	SPAC22H10.02	G>T	G>T	G					G	G>T	G	G	G>T					G>T					G
I	2373584	SPAC22H10.03c	CT>GA	CT>GA	CT>GA	CT>GA	CT>GA			CT>GA	CT>GA	CT>GA	CT>GA	C	CT>GA	CT>GA	CT>GA	CT>GA	C	CT>GA	CT>GA	CT>GA	CT>GA	CT>GA	CT>GA	CT>GA	CT>GA
I	2373962	SPAC22H10.03c	C>T	C>T	C>T	C>T	C>T	C>T	C>T	C>T	C>T	C>T	C>T	C>T	C>T	C>T	C>T	C>T	C>T	C>T	C>T	C>T	C>T	C>T	C>T	C>T	C>T
I	2373964	SPAC22H10.03c	A>G	A>G	A>G	A>G	A>G	A>G	A>G	A>G	A>G	A>G	A>G	A>G	A>G	A>G	A>G	A>G	A>G	A>G	A>G	A>G	A>G	A>G	A>G	A>G	A>G
I	2421577	SPAC6B12.07c		C > del 1	C > del 1	C > del 1	C > del 1	C > del 1	C > del 1	C > del 1	C > del 1	C > del 1	C > del 1	C > del 1	C > del 1	C > del 1	C > del 1	C > del 1	C > del 1	C > del 1	C > del 1	C > del 1	C > del 1	C > del 1	C > del 1	C > del 1	C > del 1
I	2424539		G>A									G>A		G>A
I	2433345	SPAC6B12.12
I	2465836	SPAC19A8.10, SPAC19A8.11c	GT>AG	GT>AG	GT>AG	GT>AG	GT>AG			GT>AG	GT>AG	GT>AG	GT>AG	GT>AG		GT>AG							GT>AG	GT>AG		GT>AG	GT>AG
I	2474581
I	2499150	SPAC23H3.04	T > del 1	T > del 1			T > del 1			T	T > del 1	T > del 1	T > del 1	T > del 1				T		T > del 1	T > del 1	T	T > del 1	T > del 1		T > del 1	T > del 1	p.I39fs	p.I39fs			p.I39fs				p.I39fs	p.I39fs	p.I39fs	p.I39fs						p.I39fs	p.I39fs		p.I39fs	p.I39fs
I	2506044				T>A			T>A	T>A		T>A		T>A	T>A	T>A	T>A			T>A	T>A	T>A	T>A		T>A	T>A
I	2507462	SPAC23H3.08c	- > ins A	- > ins A	- > ins A	- > ins A	- > ins A	- > ins A	- > ins A	- > ins A	- > ins A	- > ins A	- > ins A	- > ins A	- > ins A	- > ins A	- > ins A	- > ins A	- > ins A	- > ins A	- > ins A	- > ins A	- > ins A	- > ins A	- > ins A	- > ins A	- > ins A
I	2510060		- > ins A	- > ins A	- > ins A	- > ins A	- > ins A	- > ins A	- > ins A	- > ins A	- > ins A	- > ins A	- > ins A	- > ins A	- > ins A	- > ins A	- > ins A	- > ins A	- > ins A	- > ins A	- > ins A	- > ins A	- > ins A	- > ins A	- > ins A	- > ins A	- > ins A
I	2517445	SPAC23H3.13c	G>C	G>C							G			G														p.R156G	p.R156G
I	2525188	SPNCRNA.832								A>T												- > ins T													p.L585F												p.F586fs
I	2525714		T > del 1													T										T > del 1
I	2577617	SPAC4A8.14	T>C	T>C	T>C	T				T>C	T>C	T	T>C	T	T		T	T>C								T>C	T>C
I	2588021	SPAC823.04	- > ins A	- > ins A	- > ins A	- > ins A	- > ins A	- > ins A	- > ins A	- > ins A	- > ins A	- > ins A	- > ins A	- > ins A	- > ins A	- > ins A	- > ins A	- > ins A	- > ins A	- > ins A	- > ins A	- > ins A	- > ins A	- > ins A	- > ins A	- > ins A	- > ins A	p.T80fs	p.T80fs	p.T80fs	p.T80fs	p.T80fs	p.T80fs	p.T80fs	p.T80fs	p.T80fs	p.T80fs	p.T80fs	p.T80fs	p.T80fs	p.T80fs	p.T80fs	p.T80fs	p.T80fs	p.T80fs	p.T80fs	p.T80fs	p.T80fs	p.T80fs
I	2588066	SPAC823.04	- > ins A	- > ins A	- > ins A	- > ins A				- > ins A	- > ins A	- > ins A	- > ins A	- > ins A		- > ins A	- > ins A							- > ins A	- > ins A			p.Q96fs	p.Q96fs	p.Q96fs	p.Q96fs				p.Q96fs	p.Q96fs	p.Q96fs	p.Q96fs	p.Q96fs		p.Q96fs	p.Q96fs							p.Q96fs
I	2594263					C		- > ins T	- > ins T	- > ins T	- > ins T		- > ins T	- > ins T		- > ins T			- > ins T	- > ins T	- > ins T				- > ins T	- > ins T
I	2594324							- > ins A	- > ins A	- > ins A					- > ins A	- > ins A			- > ins A	- > ins A	- > ins A	- > ins A			- > ins A
I	2605576
I	2605764	SPAC823.14	T>A		T>A	T>A	T>A	T>A	T>A	T>A	T>A	T>A	T>A	T>A	T>A	T>A	T>A	T>A	T>A	T>A	T>A	T>A	T>A	T>A	T>A	T>A	T>A
I	2605770	SPAC823.14								G>A	G>A	G>A	G	G>A
I	2605777	SPAC823.14								C>A			C	C>A
I	2605861	SPAC823.14	T > del 1	T > del 1	T > del 1	T > del 1	T > del 1	T > del 1	T > del 1	T > del 1	T > del 1	T	T > del 1	T	T > del 1	T > del 1	T > del 1	T > del 1	T > del 1	T > del 1	T > del 1	T > del 1	T > del 1	T > del 1	T > del 1	T > del 1	T > del 1
I	2607669	SPNCRNA.841			- > ins T	- > ins T	- > ins T	- > ins T	- > ins T	- > ins T	- > ins T				- > ins T	- > ins T	- > ins T	- > ins T	- > ins T	- > ins T	- > ins T	- > ins T	- > ins T	- > ins T	- > ins T		- > ins T			p.N116fs	p.N116fs	p.N116fs	p.N116fs	p.N116fs	p.N116fs	p.N116fs				p.N116fs	p.N116fs	p.N116fs	p.N116fs	p.N116fs	p.N116fs	p.N116fs	p.N116fs	p.N116fs	p.N116fs
I	2642022	SPAC4F8.15		A>T							A>T		A>T	A>T
I	2642023	SPAC4F8.15	A>T								A>T	A
I	2643596	SPAC4F8.14c			C>A	C>A	C>A	C>A	C>A	C>A		C>A	C>A		C>A	C>A	C>A	C>A	C>A	C>A	C>A	C>A	C>A	C>A	C>A	C>A	C>A
I	2643683	SPAC4F8.14c	G > del 1	G > del 1	G > del 1	G > del 1	G > del 1			G > del 1	G > del 1	G > del 1	G > del 1	G > del 1			G > del 1	G > del 1		G > del 1	G > del 1	G > del 1	G > del 1	G > del 1		G > del 1	G > del 1	p.Q20fs	p.Q20fs	p.Q20fs	p.Q20fs	p.Q20fs			p.Q20fs	p.Q20fs	p.Q20fs	p.Q20fs	p.Q20fs			p.Q20fs	p.Q20fs		p.Q20fs	p.Q20fs	p.Q20fs	p.Q20fs	p.Q20fs
I	2663979	SPAC4F8.08, SPNCRNA.200		T>C																									p..189R [SPNCRNA.200]
I	2675400	SPAC4F8.01
I	2675402	SPAC4F8.01
I	2675607	SPAC4F8.01	C>T	C>T				C	C	C>T	C	C>T	C>T	C>T						C	C>T	C
I	2675609	SPAC4F8.01	A>G	A>G				A	A	A>G	A>G	A>G	A>G	A>G						A	A	A
I	2677374	SPAC644.04	G>A	G>A	G>A	G>A	G>A	G>A		G>A	G>A	G>A	G>A	G>A	G>A	G>A	G>A	G>A	G>A	G>A	G>A	G>A	G>A	G>A	G>A	G>A	G>A
I	2683903	SPNCRNA.844	C > del 1	C > del 1	C > del 1	C > del 1	C > del 1	C > del 1	C > del 1	C > del 1	C > del 1	C > del 1	C > del 1	C > del 1	C > del 1	C > del 1	C > del 1	C > del 1	C > del 1	C > del 1	C > del 1	C > del 1	C > del 1	C > del 1	C > del 1	C > del 1	C > del 1	p.P456fs	p.P456fs	p.P456fs	p.P456fs	p.P456fs	p.P456fs	p.P456fs	p.P456fs	p.P456fs	p.P456fs	p.P456fs	p.P456fs	p.P456fs	p.P456fs	p.P456fs	p.P456fs	p.P456fs	p.P456fs	p.P456fs	p.P456fs	p.P456fs	p.P456fs
I	2693434	SPAC644.11c	A>G	A>G	A>G	A>G	A>G			A>G	A>G	A>G	A>G	A>G	A>G	A>G			A>G	A>G		A>G		A>G			A>G
I	2723603	SPAPB2B4.06	T>A	T>A	T>A	T>A	T>A	T>A	T>A	T>A	T>A	T>A	T>A	T>A	T>A	T>A	T>A	T>A	T>A	T>A	T>A	T>A	T>A	T>A	T>A	T>A	T>A
I	2723606	SPAPB2B4.06	A>T	A>T	A>T	A>T	A>T	A>T	A>T	A>T	A>T	A>T	A>T	A>T	A>T	A>T	A>T	A>T	A>T	A>T	A>T	A>T	A>T	A>T	A>T	A>T	A>T
I	2747078	SPAC6F6.08c	A>G	A>G	A>G	A>G	A>G	A>G	A>G	A>G	A>G	A>G	A>G	A>G	A>G	A>G	A>G	A>G	A>G	A>G	A>G	A>G	A>G	A>G	A>G	A>G	A>G
I	2759871	SPNCRNA.851	- > ins C	- > ins C	- > ins C	- > ins C	- > ins C	- > ins C	- > ins C	- > ins C	- > ins C	- > ins C	- > ins C	- > ins C	- > ins C	- > ins C	- > ins C	- > ins C	- > ins C	- > ins C	- > ins C	- > ins C	- > ins C	- > ins C	- > ins C	- > ins C	- > ins C	p.S361fs	p.S361fs	p.S361fs	p.S361fs	p.S361fs	p.S361fs	p.S361fs	p.S361fs	p.S361fs	p.S361fs	p.S361fs	p.S361fs	p.S361fs	p.S361fs	p.S361fs	p.S361fs	p.S361fs	p.S361fs	p.S361fs	p.S361fs	p.S361fs	p.S361fs
I	2762784	SPAC6F6.15, SPAC6F6.16c	TA > del 2	TA > del 2	TA > del 2	TA > del 2	TA > del 2	TA > del 2		TA > del 2	TA > del 2	TA > del 2	TA > del 2	TA > del 2		TA > del 2	TA > del 2	TA > del 2	TA > del 2	TA > del 2	TA > del 2	TA > del 2	TA > del 2	TA > del 2	TA > del 2	TA > del 2	TA > del 2
I	2845214										A > del 1
I	2867393	SPAC8F11.08c	T>A	T	T>A	T>A	T>A			T>A			T>A	T	T>A	T>A	T>A	T>A	T>A	T>A	T>A	T>A	T>A	T>A		T>A	T>A
I	2869173	SPAC8F11.09c	T>C	T>C							T>C	T>C	T
I	2876871	SPACUNK4.19												T > del 1
I	2890957													- > ins T
I	2913547	SPAC513.04												A > del 1																									p.N49fs
I	2932742	SPAC2E1P3.04, SPNCRNA.860								AT > del 2																									p.M20fs [SPNCRNA.860]
I	2949975	SPAPB24D3.01	AT > del 2	AT > del 2	AT > del 2	AT > del 2	AT > del 2	AT > del 2	AT > del 2	AT > del 2	AT > del 2	AT > del 2	AT > del 2	AT > del 2	AT > del 2	AT > del 2	AT > del 2	AT > del 2	AT > del 2	AT > del 2	AT > del 2	AT > del 2	AT > del 2	AT > del 2	AT > del 2	AT > del 2	AT > del 2
I	2977184
I	2978208	SPAPB1A11.01, SPNCRNA.868												T>C																									p.V133A [SPAPB1A11.01]; p.T384A [SPNCRNA.868]
I	2991272	SPAC31G5.02	G									G>C
I	3014394	SPAC31G5.15, SPAC31G5.16c	T > del 1
I	3029967	SPAC1786.01c	C>G	C>G		C>G	C>G							C>G
I	3029969	SPAC1786.01c	T>A	T>A		T>A	T>A							T>A
I	3029971	SPAC1786.01c	C>G	C>G	C>G		C>G				C			C>G
I	3033365	SPNCRNA.877												C>T										C>T															p.(=)										p.(=)
I	3033372	SPNCRNA.877					C							C>T			C																						p.R9K
I	3033785	SPAC1786.04											A>C																									p.(=)
I	3066663	SPAC24C9.11			- > ins T	- > ins T	- > ins T	- > ins T	- > ins T				- > ins T	- > ins T	- > ins T	- > ins T	- > ins T	- > ins T	- > ins T	- > ins T	- > ins T	- > ins T	- > ins T	- > ins T	- > ins T	- > ins T	- > ins T
I	3105439	SPAC589.07c, SPNCRNA.560	AC>TT																									p.T362F [SPNCRNA.560]
I	3111508	SPAC589.12	A>G	A>G	A>G	A>G	A>G	A>G	A>G	A>G	A>G	A>G	A>G	A>G	A>G	A>G	A>G	A>G	A>G	A>G	A>G	A>G	A>G	A>G	A>G	A>G	A>G	p.E375G	p.E375G	p.E375G	p.E375G	p.E375G	p.E375G	p.E375G	p.E375G	p.E375G	p.E375G	p.E375G	p.E375G	p.E375G	p.E375G	p.E375G	p.E375G	p.E375G	p.E375G	p.E375G	p.E375G	p.E375G	p.E375G
I	3114128	SPAC688.02c	C	C>G		C	C>G
I	3115841	SPAC688.04c	C>A	C>A	C>A	C>A	C>A	C>A	C>A	C>A	C>A	C>A	C>A	C>A	C>A	C>A	C>A	C>A	C>A	C>A	C>A	C>A	C>A	C>A	C>A	C>A	C>A
I	3119299	SPAC688.07c	G>A		G>A	G>A	G>A	G>A	G>A	G>A	G>A	G>A	G>A	G>A	G>A	G>A	G>A	G>A	G>A	G>A	G>A	G>A	G>A	G>A	G>A	G>A	G>A
I	3125118	SPAC688.08	- > ins T	- > ins T	- > ins T	- > ins T	- > ins T	- > ins T	- > ins T	- > ins T	- > ins T	- > ins T	- > ins T	- > ins T	- > ins T	- > ins T	- > ins T	- > ins T	- > ins T	- > ins T	- > ins T	- > ins T	- > ins T	- > ins T	- > ins T	- > ins T	- > ins T	p.I653fs	p.I653fs	p.I653fs	p.I653fs	p.I653fs	p.I653fs	p.I653fs	p.I653fs	p.I653fs	p.I653fs	p.I653fs	p.I653fs	p.I653fs	p.I653fs	p.I653fs	p.I653fs	p.I653fs	p.I653fs	p.I653fs	p.I653fs	p.I653fs	p.I653fs
I	3129393	SPAC688.09
I	3141363	SPAC688.14, SPNCRNA.890	C>T																									p.R607Q [SPNCRNA.890]
I	3157581				- > ins Ax12									- > ins Ax8
I	3166855	SPNCRNA.892, SPAC3G9.09c		C>A																									p.(=) [SPNCRNA.892]
I	3166860	SPAC3G9.09c, SPNCRNA.892		TT>AA								T																	p.L39_I40delinsFF [SPNCRNA.892]
I	3175909	SPAC3G9.05	A>T	A>T	A>T	A>T	A>T			A	A>T	A	A	A>T	A		A>T	A>T		A>T	A>T	A>T	A>T	A>T		A>T	A>T
I	3177046	SPAC3G9.04	A>T	A>T	A>T	A>T	A>T			A>T				A>T	A>T		A	A>T	A>T	A>T	A>T	A>T	A>T	A>T		A>T	A>T
I	3178494	SPNCRNA.893	- > ins T	- > ins T	- > ins T	- > ins T	- > ins T	- > ins T	- > ins T	- > ins T	- > ins T	- > ins T	- > ins T	- > ins T	- > ins T	- > ins T	- > ins T	- > ins T	- > ins T	- > ins T	- > ins T	- > ins T	- > ins T	- > ins T	- > ins T	- > ins T	- > ins T	p.F189fs	p.F189fs	p.F189fs	p.F189fs	p.F189fs	p.F189fs	p.F189fs	p.F189fs	p.F189fs	p.F189fs	p.F189fs	p.F189fs	p.F189fs	p.F189fs	p.F189fs	p.F189fs	p.F189fs	p.F189fs	p.F189fs	p.F189fs	p.F189fs	p.F189fs
I	3179238	SPNCRNA.893		G>C		G>C	G>C	G>C	G>C	G>C	G>C	G>C	G>C	G>C	G>C	G>C	G>C	G>C	G>C	G>C	G>C	G>C	G>C	G>C	G>C	G>C	G>C		p..436Y		p..436Y	p..436Y	p..436Y	p..436Y	p..436Y	p..436Y	p..436Y	p..436Y	p..436Y	p..436Y	p..436Y	p..436Y	p..436Y	p..436Y	p..436Y	p..436Y	p..436Y	p..436Y	p..436Y
I	3179820	SPAC3G9.03	C>T	C>T	C>T	C>T	C>T	C>T		C>T	C>T	C>T	C>T	C>T	C>T	C>T	C>T	C>T	C>T	C>T	C>T	C>T	C>T	C>T	C>T	C>T	C>T
I	3183087	SPAC3G9.01		- > ins A	- > ins A	- > ins A	- > ins A	- > ins A	- > ins A	- > ins A	- > ins A	- > ins A	- > ins A	- > ins A	- > ins A	- > ins A	- > ins A	- > ins A	- > ins A	- > ins A	- > ins A	- > ins A	- > ins A	- > ins A	- > ins A	- > ins A	- > ins A
I	3197528	SPAC1486.05	- > ins G	- > ins G						- > ins G	- > ins G	- > ins G	- > ins G	- > ins G														p.G168fs	p.G168fs						p.G168fs	p.G168fs	p.G168fs	p.G168fs	p.G168fs
I	3204845	SPAC1486.06	G>A	G>A	G>A	G>A	G>A	G>A	G>A	G>A	G>A	G>A	G>A	G>A	G>A	G>A	G>A	G>A	G>A	G>A	G>A	G>A	G>A	G>A	G>A	G>A	G>A	p.R162Q	p.R162Q	p.R162Q	p.R162Q	p.R162Q	p.R162Q	p.R162Q	p.R162Q	p.R162Q	p.R162Q	p.R162Q	p.R162Q	p.R162Q	p.R162Q	p.R162Q	p.R162Q	p.R162Q	p.R162Q	p.R162Q	p.R162Q	p.R162Q	p.R162Q
I	3242150	SPAC6G9.01c	A>T	A>T						A>T	A>T	A>T	A>T	A>T
I	3245221	SPAC6G9.02c
I	3275874	SPAC6G9.14	- > ins T	- > ins T	- > ins T	- > ins T	- > ins T	- > ins T	- > ins T	- > ins T	- > ins T	- > ins T	- > ins T	- > ins T	- > ins T	- > ins T	- > ins T	- > ins T	- > ins T	- > ins T	- > ins T	- > ins T	- > ins T	- > ins T	- > ins T	- > ins T	- > ins T
I	3275879	SPAC6G9.14	G>A	G>A	G>A	G>A	G>A	G>A	G>A	G>A	G>A	G>A	G>A	G>A	G>A	G>A	G>A	G>A	G>A	G>A	G>A	G>A	G>A	G>A	G>A	G>A	G>A
I	3299172	SPAPB1E7.06c		A										A>G																									p.S186P
I	3299175	SPAPB1E7.06c												A>G																									p.S185P
I	3299997	SPAPB1E7.06c							- > ins A			- > ins A				- > ins A
I	3302670		C>G		C>G	C>G	C>G	C>G	C>G	C>G	C>G	C>G	C>G	C>G	C>G	C>G	C>G	C>G	C>G	C>G	C>G	C>G	C>G	C>G	C>G	C>G	C>G
I	3321759												C				C>T	C>T				C>T	C>T	C>T		C>T	C>T
I	3380405	SPAC8E11.05c
I	3381454	SPAC8E11.04c	T>A	T>A	T>A	T>A	T>A	T>A	T>A	T>A	T>A	T>A	T>A	T>A	T>A	T>A	T>A	T>A	T>A	T>A	T>A	T>A	T>A	T>A	T>A	T>A	T>A
I	3381456	SPAC8E11.04c	T>A	T>A	T>A	T>A	T>A	T>A	T>A	T>A	T>A	T>A	T>A	T>A	T>A	T>A	T>A	T>A	T>A	T>A	T>A	T>A	T>A	T>A	T>A	T>A	T>A
I	3384339	SPAC8E11.02c	T>C	T>C							T>C			T>C
I	3391683													TA > del 2
I	3402132	SPAC959.09c	TC > del 2	TC > del 2	TC > del 2	TC > del 2	TC > del 2	TC > del 2	TC > del 2	TC > del 2	T	TC > del 2	TC > del 2	TC > del 2	TC > del 2	TC > del 2	TC > del 2	TC > del 2	TC > del 2	TC > del 2	TC > del 2	TC > del 2	TC > del 2	TC > del 2	TC > del 2	TC > del 2	TC > del 2
I	3402136	SPAC959.09c	A>T	A>T	A>T	A>T	A>T	A>T	A>T	A>T	A>T	A>T	A>T	A>T	A>T	A>T	A>T	A>T	A>T	A>T	A>T	A>T	A>T	A>T	A>T	A>T	A>T
I	3403624	SPAC959.09c	C>G	C>G		C	C>G			C>G	C>G		C>G	C>G	C				C>G		C			C>G	C>G	C>G	C>G
I	3404753											A>T
I	3410672				- > ins A							- > ins A						- > ins A	- > ins A
I	3450131	SPAC3A11.09	T > del 1	T > del 1	T > del 1	T > del 1	T > del 1	T > del 1	T > del 1	T > del 1	T > del 1	T > del 1	T > del 1	T > del 1	T > del 1	T > del 1	T > del 1	T > del 1	T > del 1	T > del 1	T > del 1	T > del 1	T > del 1	T > del 1	T > del 1	T > del 1	T > del 1
I	3460318	SPAC3A11.06	- > ins C	- > ins C	- > ins C	- > ins C	- > ins C	- > ins C	- > ins C	- > ins C	- > ins C	- > ins C	- > ins C	- > ins C	- > ins C	- > ins C	- > ins C	- > ins C	- > ins C	- > ins C	- > ins C	- > ins C	- > ins C	- > ins C	- > ins C	- > ins C	- > ins C	p.E368fs	p.E368fs	p.E368fs	p.E368fs	p.E368fs	p.E368fs	p.E368fs	p.E368fs	p.E368fs	p.E368fs	p.E368fs	p.E368fs	p.E368fs	p.E368fs	p.E368fs	p.E368fs	p.E368fs	p.E368fs	p.E368fs	p.E368fs	p.E368fs	p.E368fs
I	3466007	SPAC3A11.04	C>G		C>G	C>G	C>G							C>G	C		C>G	C>G			C>G	C>G	C	C>G		C>G	C>G
I	3477397	SPAC328.02			A > del 1	A > del 1		A	A > del 1	A > del 1	A > del 1				A > del 1	A > del 1	A > del 1	A > del 1	A > del 1	A	A	A	A	A > del 1		A > del 1	A
I	3504310	SPAC16E8.02	G>T	G>T	G>T	G>T	G>T	G	G>T	G>T	G>T	G>T	G>T	G>T	G	G>T		G		G>T	G>T	G	G>T	G>T	G>T	G>T	G>T
I	3512847	SPAC16E8.07c	C>A	C>A	C>A	C>A	C>A	C>A	C>A	C>A	C>A	C>A	C>A	C>A	C>A	C>A	C>A	C>A	C>A	C>A	C>A	C>A	C>A	C>A	C>A	C>A	C>A
I	3515932	SPAC16E8.09	G>A	G>A	G>A		G>A			G>A	G		G>A	G			G>A	G	G>A	G>A		G	G>A	G>A		G>A	G>A
I	3528106	SPAC16E8.14c, SPAC16E8.15								C>G
I	3538413	SPAC1B1.01	- > ins T	- > ins T	- > ins T	- > ins T	- > ins T	- > ins T	- > ins T	- > ins T	- > ins T	- > ins T	- > ins T	- > ins T	- > ins T	- > ins T	- > ins T	- > ins T	- > ins T	- > ins T	- > ins T	- > ins T	- > ins T	- > ins T	- > ins T	- > ins T	- > ins T
I	3538428	SPAC1B1.01	- > ins T	- > ins T	- > ins T	- > ins T	- > ins T	- > ins T	- > ins T	- > ins T	- > ins T	- > ins T	- > ins T	- > ins T	- > ins T	- > ins T	- > ins T	- > ins T	- > ins T	- > ins T	- > ins T	- > ins T	- > ins T	- > ins T	- > ins T	- > ins T	- > ins T
I	3538436	SPAC1B1.01	- > ins A	- > ins A	- > ins A	- > ins A	- > ins A	- > ins A	- > ins A	- > ins A		- > ins A		- > ins A	- > ins A	- > ins A	- > ins A	- > ins A	- > ins A	- > ins A	- > ins A	- > ins A	- > ins A	- > ins A		- > ins A	- > ins A
I	3538449	SPAC1B1.01	- > ins TA	- > ins TA	- > ins TA	- > ins TA	- > ins TA	- > ins TA	- > ins TA	- > ins TA	- > ins TA	- > ins TA	- > ins TA	- > ins TA	- > ins TA	- > ins TA	- > ins TA	- > ins TA	- > ins TA	- > ins TA	- > ins TA	- > ins TA	- > ins TA	- > ins TA	- > ins TA	- > ins TA	- > ins TA
I	3538450	SPAC1B1.01	A>T	A>T	A>T	A>T	A>T	A>T	A>T	A>T	A>T	A>T	A>T	A>T	A>T	A>T	A>T	A>T	A>T	A>T	A>T	A>T	A>T	A>T	A>T	A>T	A>T
I	3538456	SPAC1B1.01	- > ins AT	- > ins AT	- > ins AT	- > ins AT	- > ins AT	- > ins AT	- > ins AT	- > ins AT	- > ins AT	- > ins AT	- > ins AT	- > ins AT	- > ins AT	- > ins AT	- > ins AT	- > ins AT	- > ins AT	- > ins AT	- > ins AT	- > ins AT	- > ins AT	- > ins AT	- > ins AT	- > ins AT	- > ins AT
I	3547334	SPAC1B1.04c
I	3548572		T>A							T>A
I	3578654	SPAC17A2.11, SPNCRNA.918								G>T	G																								p.N892K [SPNCRNA.918]
I	3583106		G>A	G>A	G>A	G>A	G>A	G>A	G>A	G>A	G>A	G>A	G>A	G>A	G>A	G>A	G>A	G>A	G>A	G>A	G>A	G>A	G>A	G>A	G>A	G>A	G>A
I	3612418	SPAC17G6.12	T>A	T>A	T>A	T>A	T>A	T>A	T>A	T>A	T>A	T>A	T>A	T>A	T>A	T>A	T>A	T>A	T>A	T>A	T>A	T>A	T>A	T>A	T>A	T>A	T>A
I	3612421	SPAC17G6.12	G>C	G>C	G>C	G>C	G>C	G>C	G>C	G>C	G>C	G>C	G>C	G>C	G>C	G>C	G>C	G>C	G>C	G>C	G>C	G>C	G>C	G>C	G>C	G>C	G>C
I	3623045	SPAC17G6.16c	AC>TA	AC>TA	AC>TA	AC>TA	AC>TA	AC>TA	AC>TA	AC>TA	AC>TA	AC>TA	AC>TA	AC>TA		AC>TA	AC>TA		AC>TA	AC>TA		AC>TA	AC>TA	AC>TA
I	3659005	SPAC8C9.10c, SPAC8C9.11								A	A>T
I	3659724	SPAC8C9.11, SPNCRNA.228	C>T							C>T			C>T	C>T		C			C					C				p.(=) [SPNCRNA.228]							p.(=) [SPNCRNA.228]			p.(=) [SPNCRNA.228]	p.(=) [SPNCRNA.228]
I	3665610		- > ins C	- > ins C	- > ins C	- > ins C	- > ins C	- > ins C	- > ins C	- > ins C	- > ins C	- > ins C	- > ins C	- > ins C	- > ins C	- > ins C	- > ins C	- > ins C	- > ins C	- > ins C	- > ins C	- > ins C	- > ins C	- > ins C	- > ins C	- > ins C	- > ins C
I	3667060	SPAC8C9.14	G>A	G>A	G>A	G>A	G>A			G>A	G>A	G>A	G>A	G>A					G>A					G>A			G>A
I	3700378		A>T		A					A>T		A>T	A>T	A>T	A>T
I	3712065	SPAC15A10.13, SPNCRNA.930	A>C	A>C	A>C	A>C	A>C	A>C	A>C	A					A>C	A>C	A>C	A>C	A>C	A>C	A>C	A>C	A>C	A>C	A>C	A>C	A>C	p..1521E [SPNCRNA.930]	p..1521E [SPNCRNA.930]	p..1521E [SPNCRNA.930]	p..1521E [SPNCRNA.930]	p..1521E [SPNCRNA.930]	p..1521E [SPNCRNA.930]	p..1521E [SPNCRNA.930]						p..1521E [SPNCRNA.930]	p..1521E [SPNCRNA.930]	p..1521E [SPNCRNA.930]	p..1521E [SPNCRNA.930]	p..1521E [SPNCRNA.930]	p..1521E [SPNCRNA.930]	p..1521E [SPNCRNA.930]	p..1521E [SPNCRNA.930]	p..1521E [SPNCRNA.930]	p..1521E [SPNCRNA.930]
I	3729732			G>A	G>A	G>A	G>A								G>A		G>A	G>A	G	G>A	G	G>A	G>A	G>A		G	G>A
I	3730369	SPAC15E1.08		- > ins T	- > ins T	- > ins T	- > ins T	- > ins T	- > ins T	- > ins T	- > ins T	- > ins T	- > ins T	- > ins T	- > ins T	- > ins T	- > ins T	- > ins T	- > ins T	- > ins T	- > ins T	- > ins T	- > ins T	- > ins T	- > ins T	- > ins T	- > ins T
I	3738465	SPAP7G5.03		G>T			G>T				G>T		G>T						G>T				G
I	3756387											T>A
I	3767945										A>G
I	3795596	SPAC1556.01c		CT > del 2
I	3795600	SPAC1556.01c		C>T
I	3796093
I	3818167	SPAC1F12.08, SPNCRNA.937		T>C				T>C	T>C	T	T					T>C					T>C		T>C	T>C	T>C	T>C	T>C		p.(=) [SPNCRNA.937]				p.(=) [SPNCRNA.937]	p.(=) [SPNCRNA.937]							p.(=) [SPNCRNA.937]					p.(=) [SPNCRNA.937]		p.(=) [SPNCRNA.937]	p.(=) [SPNCRNA.937]
I	3822456	SPAC4H3.01			G>T	G>T	G>T										G>T	G>T		G>T		G>T	G>T	G>T		G>T	G>T
I	3822458	SPAC4H3.01			A>T	A>T	A>T										A>T	A>T		A>T		A>T	A>T	A>T		A>T	A>T
I	3823055	SPAC4H3.01	T>A	T>A						T>A	T>A	T>A	T>A	T>A
I	3823928	SPAC4H3.01	A>T	A>T								A	A>T
I	3850542	SPAC4H3.11c									G>A
I	3854795	SPAC4H3.14c	C>A				C>A														C>A		C>A	C>A		C>A	C>A
I	3854798	SPAC4H3.14c	AC>TT	A			AC>TT														AC>TT		AC>TT	AC>TT		AC>TT	AC>TT
I	3855791	SPAC1071.01c	T > del 1	T > del 1	T > del 1	T > del 1	T > del 1	T > del 1	T > del 1	T > del 1	T > del 1	T > del 1	T > del 1	T > del 1	T > del 1	T > del 1	T > del 1	T > del 1	T > del 1	T > del 1	T > del 1	T > del 1	T > del 1	T > del 1	T > del 1	T > del 1	T > del 1
I	3879458	SPNCRNA.945, SPAC1071.13	T>A							T>A	T>A	T	T	T>A														p.Y272F [SPNCRNA.945]							p.Y272F [SPNCRNA.945]	p.Y272F [SPNCRNA.945]			p.Y272F [SPNCRNA.945]
I	3898005											- > ins A							- > ins A		C
I	3916299	SPAC323.06c	C>A		C>A	C>A	C>A	C>A	C	C>A	C>A		C>A	C>A	C>A	C>A	C>A	C>A	C>A	C>A	C>A	C>A	C>A	C>A	C>A	C>A	C>A
I	3916339	SPAC323.06c	C>G	C>G	C>G	C>G	C>G	C>G	C>G	C>G	C>G	C	C		C>G	C>G	C>G	C>G	C>G	C>G	C>G	C>G	C>G	C>G	C>G	C>G	C>G
I	3917337	SPAC323.06c		T>G	T>G	T>G	T>G	T>G	T>G				T>G		T>G	T>G	T>G	T>G	T>G	T>G	T>G		T>G	T>G	T>G	T>G	T>G
I	3917339	SPAC323.06c		T>G	T>G	T>G	T>G	T>G	T>G				T		T>G	T>G	T>G	T>G	T>G	T>G	T>G		T>G	T>G	T>G	T>G	T>G
I	3917345	SPAC323.06c	A>C	A>C	A>C	A>C	A>C	A>C	A>C	A			A	A	A>C	A>C	A>C	A>C	A>C	A>C	A>C		A>C	A>C	A>C	A>C	A>C
I	3933841	SPAC2F3.06c		A>T
I	3939558	SPNCRNA.949	A	A										A>T									A>T	A>T		A>T													p.L260Q									p.L260Q	p.L260Q
I	3940025	SPAC2F3.09, SPNCRNA.949	- > ins T	- > ins T	- > ins T	- > ins T	- > ins T	- > ins T	- > ins T	- > ins T	- > ins T	- > ins T	- > ins T	- > ins T	- > ins T	- > ins T	- > ins T	- > ins T	- > ins T	- > ins T	- > ins T	- > ins T	- > ins T	- > ins T	- > ins T	- > ins T		p.N104fs [SPNCRNA.949]	p.N104fs [SPNCRNA.949]	p.N104fs [SPNCRNA.949]	p.N104fs [SPNCRNA.949]	p.N104fs [SPNCRNA.949]	p.N104fs [SPNCRNA.949]	p.N104fs [SPNCRNA.949]	p.N104fs [SPNCRNA.949]	p.N104fs [SPNCRNA.949]	p.N104fs [SPNCRNA.949]	p.N104fs [SPNCRNA.949]	p.N104fs [SPNCRNA.949]	p.N104fs [SPNCRNA.949]	p.N104fs [SPNCRNA.949]	p.N104fs [SPNCRNA.949]	p.N104fs [SPNCRNA.949]	p.N104fs [SPNCRNA.949]	p.N104fs [SPNCRNA.949]	p.N104fs [SPNCRNA.949]	p.N104fs [SPNCRNA.949]	p.N104fs [SPNCRNA.949]	p.N104fs [SPNCRNA.949]
I	3948535	SPAC2F3.12c			T									- > ins TTGC
I	3976011	SPAPB18E9.01, SPNCRNA.952	T>A	T>A	T>A	T>A	T>A	T>A	T>A	T>A	T>A	T>A	T>A	T>A	T>A	T>A	T>A		T>A		T>A			T>A	T>A			p.S68C [SPNCRNA.952]	p.S68C [SPNCRNA.952]	p.S68C [SPNCRNA.952]	p.S68C [SPNCRNA.952]	p.S68C [SPNCRNA.952]	p.S68C [SPNCRNA.952]	p.S68C [SPNCRNA.952]	p.S68C [SPNCRNA.952]	p.S68C [SPNCRNA.952]	p.S68C [SPNCRNA.952]	p.S68C [SPNCRNA.952]	p.S68C [SPNCRNA.952]	p.S68C [SPNCRNA.952]	p.S68C [SPNCRNA.952]	p.S68C [SPNCRNA.952]		p.S68C [SPNCRNA.952]		p.S68C [SPNCRNA.952]			p.S68C [SPNCRNA.952]
I	3992214	SPAPB15E9.02c, SPNCRNA.954	C>A	C > del 1	C>A	C>A	C>A			C>A	C>A	C>A	C>A	C>A							C>A		C>A	C>A		C>A	C>A	p.W77C [SPAPB15E9.02c]; p.N291K [SPNCRNA.954]	p.W77fs [SPAPB15E9.02c]; p.N291fs [SPNCRNA.954]	p.W77C [SPAPB15E9.02c]; p.N291K [SPNCRNA.954]	p.W77C [SPAPB15E9.02c]; p.N291K [SPNCRNA.954]	p.W77C [SPAPB15E9.02c]; p.N291K [SPNCRNA.954]			p.W77C [SPAPB15E9.02c]; p.N291K [SPNCRNA.954]	p.W77C [SPAPB15E9.02c]; p.N291K [SPNCRNA.954]	p.W77C [SPAPB15E9.02c]; p.N291K [SPNCRNA.954]	p.W77C [SPAPB15E9.02c]; p.N291K [SPNCRNA.954]	p.W77C [SPAPB15E9.02c]; p.N291K [SPNCRNA.954]							p.W77C [SPAPB15E9.02c]; p.N291K [SPNCRNA.954]		p.W77C [SPAPB15E9.02c]; p.N291K [SPNCRNA.954]	p.W77C [SPAPB15E9.02c]; p.N291K [SPNCRNA.954]
I	3993805	SPAPB15E9.02c, SPAPB15E9.06									C>A
I	3993810	SPAPB15E9.02c, SPAPB15E9.06									T>A
I	3995386				T>A	T>A	T>A	T>A	T>A		T>A				T>A	T	T>A	T>A	T>A	T>A	T>A	T>A	T>A	T>A	T>A	T>A	T>A
I	4005151	SPAC27E2.02, SPNCRNA.955	T	T>A	T>A	T>A	T>A		T					T>A	T>A	T>A	T>A	T>A	T>A	T>A	T>A	T>A	T>A	T>A	T>A	T>A	T>A		p.Y161F [SPNCRNA.955]	p.Y161F [SPNCRNA.955]	p.Y161F [SPNCRNA.955]	p.Y161F [SPNCRNA.955]							p.Y161F [SPNCRNA.955]	p.Y161F [SPNCRNA.955]	p.Y161F [SPNCRNA.955]	p.Y161F [SPNCRNA.955]	p.Y161F [SPNCRNA.955]	p.Y161F [SPNCRNA.955]	p.Y161F [SPNCRNA.955]	p.Y161F [SPNCRNA.955]	p.Y161F [SPNCRNA.955]	p.Y161F [SPNCRNA.955]	p.Y161F [SPNCRNA.955]
I	4016239	SPAC27E2.05	G>T	G>T	G>T	G>T	G>T	G>T	G>T	G>T	G>T	G	G>T	G>T	G>T	G>T	G>T	G>T	G>T	G>T	G>T	G>T	G>T	G>T	G>T	G>T	G>T
I	4043912	SPAC19G12.01c										A>C
I	4044152	SPAC19G12.01c									- > ins A
I	4054626	SPAC19G12.07c	C>T	C>T	C>T	C>T	C>T	C>T	C>T	C>T	C>T	C>T	C>T	C>T	C>T	C>T	C>T	C>T	C>T	C>T	C>T	C>T	C>T	C>T	C>T	C>T	C>T
I	4066727	SPAC19G12.17	C>T	C>T	C>T	C>T	C>T	C>T		C>T	C>T	C	C>T	C>T	C>T	C>T	C>T	C>T	C>T	C>T	C>T	C>T	C>T	C>T	C>T	C>T	C>T
I	4083490	SPAC23A1.02c			G>C	G>C	G>C	G>C	G>C	G>C	G>C		G>C		G>C	G>C	G>C	G>C	G>C	G>C	G>C	G>C	G>C	G>C	G>C	G>C	G>C
I	4083770	SPAC23A1.03	G>A	G>A						G>A	G>A	G>A	G>A	G>A							G>A		G>A	G>A		G>A
I	4093108	SPAC23A1.07	T>C	T>C	T>C	T>C	T>C	T>C	T>C	T>C	T>C	T>C	T>C	T>C	T>C	T>C	T>C	T>C	T>C	T>C	T>C	T>C	T>C	T>C	T>C	T>C	T>C
I	4112106	SPAC23A1.18c		- > ins A
I	4118942	SPAC26H5.02c	A>G	A>G	A>G	A>G	A>G	A>G	A>G	A>G	A>G	A>G	A>G	A>G	A>G	A>G	A>G	A>G	A>G	A>G	A>G	A>G	A>G	A>G	A>G	A>G	A>G	p.V11A	p.V11A	p.V11A	p.V11A	p.V11A	p.V11A	p.V11A	p.V11A	p.V11A	p.V11A	p.V11A	p.V11A	p.V11A	p.V11A	p.V11A	p.V11A	p.V11A	p.V11A	p.V11A	p.V11A	p.V11A	p.V11A
I	4119655	SPAC26H5.03, SPNCRNA.959	A > del 1	A	A > del 1	A > del 1	A > del 1	A > del 1	A > del 1	A > del 1	A	A > del 1	A > del 1	A > del 1	A > del 1	A > del 1	A > del 1	A > del 1	A > del 1	A > del 1	A > del 1	A > del 1	A > del 1	A > del 1	A > del 1	A > del 1	A > del 1	p.F345fs [SPNCRNA.959]		p.F345fs [SPNCRNA.959]	p.F345fs [SPNCRNA.959]	p.F345fs [SPNCRNA.959]	p.F345fs [SPNCRNA.959]	p.F345fs [SPNCRNA.959]	p.F345fs [SPNCRNA.959]		p.F345fs [SPNCRNA.959]	p.F345fs [SPNCRNA.959]	p.F345fs [SPNCRNA.959]	p.F345fs [SPNCRNA.959]	p.F345fs [SPNCRNA.959]	p.F345fs [SPNCRNA.959]	p.F345fs [SPNCRNA.959]	p.F345fs [SPNCRNA.959]	p.F345fs [SPNCRNA.959]	p.F345fs [SPNCRNA.959]	p.F345fs [SPNCRNA.959]	p.F345fs [SPNCRNA.959]	p.F345fs [SPNCRNA.959]
I	4140090	SPNCRNA.963									- > ins T																									p.N5fs
I	4152348	SPAC26H5.13c	AA>TT	AA>TT	AA>TT	AA>TT	AA>TT	AA>TT	AA>TT	AA>TT	AA>TT	AA>TT	AA>TT	AA>TT	AA>TT	AA>TT	AA>TT	AA>TT	AA>TT	AA>TT	AA>TT	AA>TT	AA>TT	AA>TT	AA>TT	AA>TT	AA>TT
I	4153642		G>T
I	4153648			C>T						C>T			C	C
I	4153651			C>T						C>T
I	4177968	SPAC25B8.12c	G>A	G>A						G>A	G>A	G>A	G>A	G>A
I	4179642										A > del 1												A
I	4179698		A>T	A>T		A>T	A>T			A>T	A>T	A>T	A>T	A>T										A
I	4179730			A>T							A												A>T
I	4183337													T>A
I	4184229
I	4184703												G>A
I	4212456
I	4239374													A>T
I	4241107												A>T
I	4241118													G>T
I	4241119
II	244761	SPBC31E1.03	AC > del 2	AC > del 2	A > del 1		AC > del 2	AC > del 2	AC > del 2	AC > del 2	AC > del 2	AC > del 2	AC > del 2	AC > del 2			A > del 1			AC > del 2	AC > del 2	AC > del 2	AC > del 2	AC > del 2	AC > del 2	AC > del 2	AC > del 2
I	4276246	SPAC2C4.09	T>C
I	4276890	SPAC2C4.09	- > ins T	- > ins T	- > ins T	- > ins T	- > ins T	- > ins T	- > ins T	- > ins T	- > ins T	- > ins T	- > ins T	- > ins T	- > ins T	- > ins T	- > ins T	- > ins T	- > ins T	- > ins T	- > ins T	- > ins T	- > ins T	- > ins T	- > ins T	- > ins T	- > ins T
I	4299959	SPAC25G10.03	G>T	G>T	G>T	G>T	G>T			G>T	G>T	G>T	G>T	G>T	G>T		G>T	G>T		G>T	G>T	G>T	G>T	G>T	G>T	G>T	G>T
I	4304169		- > ins A	- > ins A	- > ins A	- > ins A	- > ins A	- > ins A	- > ins A	- > ins A	- > ins A	- > ins A	- > ins A	- > ins A	- > ins A	- > ins A	- > ins A	- > ins A	- > ins A	- > ins A	- > ins A	- > ins A	- > ins A	- > ins A	- > ins A	- > ins A	- > ins A
I	4338695	SPAC23D3.02											T > del 1
I	4374343	SPAC23D3.14c					G > del 1	G > del 1	G > del 1	G > del 1	G > del 1	G > del 1	G > del 1		G > del 1	G > del 1	G > del 1		G > del 1	G > del 1	G > del 1		G > del 1	G > del 1	G > del 1	G > del 1	G > del 1
I	4375421	SPAC1527.01	A>T	A>T	A>T	A>T	A>T	A>T	A>T	A>T	A>T	A>T	A>T	A>T	A>T	A>T	A>T	A>T	A>T	A>T	A>T	A>T	A>T	A>T	A>T	A>T	A>T
I	4386268	SPAC1527.03		G>A				G				G>A	G > del 1	G>A					G	G>A					G	G
I	4394766	SPAC30.03c			- > ins A		C				- > ins A									- > ins A		- > ins A		- > ins A			- > ins A
I	4407494	SPAC29E6.02, SPAC29E6.03c	- > ins G	- > ins G	- > ins G	- > ins G	- > ins G	- > ins G	- > ins G	- > ins G	- > ins G	- > ins G	- > ins G	- > ins G	- > ins G	- > ins G	- > ins G	- > ins G	- > ins G	- > ins G	- > ins G	- > ins G	- > ins G	- > ins G	- > ins G	- > ins G	- > ins G	p.K591fs [SPAC29E6.03c]	p.K591fs [SPAC29E6.03c]	p.K591fs [SPAC29E6.03c]	p.K591fs [SPAC29E6.03c]	p.K591fs [SPAC29E6.03c]	p.K591fs [SPAC29E6.03c]	p.K591fs [SPAC29E6.03c]	p.K591fs [SPAC29E6.03c]	p.K591fs [SPAC29E6.03c]	p.K591fs [SPAC29E6.03c]	p.K591fs [SPAC29E6.03c]	p.K591fs [SPAC29E6.03c]	p.K591fs [SPAC29E6.03c]	p.K591fs [SPAC29E6.03c]	p.K591fs [SPAC29E6.03c]	p.K591fs [SPAC29E6.03c]	p.K591fs [SPAC29E6.03c]	p.K591fs [SPAC29E6.03c]	p.K591fs [SPAC29E6.03c]	p.K591fs [SPAC29E6.03c]	p.K591fs [SPAC29E6.03c]	p.K591fs [SPAC29E6.03c]
I	4410192	SPAC29E6.04, SPAC29E6.05c	G > del 1	G > del 1	G > del 1	G > del 1	G > del 1		G > del 1	G > del 1	G > del 1	G > del 1	G > del 1	G > del 1	G > del 1	G > del 1		G > del 1		G > del 1	G > del 1	G > del 1	G > del 1	G > del 1		G > del 1	G > del 1	p.G140fs [SPAC29E6.04]	p.G140fs [SPAC29E6.04]	p.G140fs [SPAC29E6.04]	p.G140fs [SPAC29E6.04]	p.G140fs [SPAC29E6.04]		p.G140fs [SPAC29E6.04]	p.G140fs [SPAC29E6.04]	p.G140fs [SPAC29E6.04]	p.G140fs [SPAC29E6.04]	p.G140fs [SPAC29E6.04]	p.G140fs [SPAC29E6.04]	p.G140fs [SPAC29E6.04]	p.G140fs [SPAC29E6.04]		p.G140fs [SPAC29E6.04]		p.G140fs [SPAC29E6.04]	p.G140fs [SPAC29E6.04]	p.G140fs [SPAC29E6.04]	p.G140fs [SPAC29E6.04]	p.G140fs [SPAC29E6.04]
I	4414716								C>A					C>T					C>A
I	4423365	SPAC16.01		G>T		G>T		G>T	G						G	G>T	G	G		G		G>T
I	4426458	SPAC16.02c, SPNCRNA.986	C>T	C>T	C>T	C>T	C>T			C>T	C>T	C>T	C>T	C>T			C>T	C>T	C>T	C>T		C>T	C>T	C>T		C>T	C>T	p.T626I [SPNCRNA.986]	p.T626I [SPNCRNA.986]	p.T626I [SPNCRNA.986]	p.T626I [SPNCRNA.986]	p.T626I [SPNCRNA.986]			p.T626I [SPNCRNA.986]	p.T626I [SPNCRNA.986]	p.T626I [SPNCRNA.986]	p.T626I [SPNCRNA.986]	p.T626I [SPNCRNA.986]			p.T626I [SPNCRNA.986]	p.T626I [SPNCRNA.986]	p.T626I [SPNCRNA.986]	p.T626I [SPNCRNA.986]		p.T626I [SPNCRNA.986]	p.T626I [SPNCRNA.986]	p.T626I [SPNCRNA.986]
I	4431856			- > ins A	- > ins A	- > ins A	- > ins A	- > ins A	- > ins A	- > ins A	- > ins A	- > ins A	- > ins A	- > ins A	- > ins A	- > ins A	- > ins A	- > ins A	- > ins A	- > ins A	- > ins A	- > ins A	- > ins A	- > ins A	- > ins A	- > ins A	- > ins A
I	4431868			- > ins A	- > ins A	- > ins A	- > ins A	- > ins A	- > ins A	- > ins A	- > ins A	- > ins A	- > ins A	- > ins A	- > ins A	- > ins A	- > ins A	- > ins A	- > ins A	- > ins A	- > ins A	- > ins A	- > ins A	- > ins A	- > ins A	- > ins A	- > ins A
I	4435022	SPAC9E9.01, SPAC9E9.02			A>G			A>G	A>G	A>G	A>G	A>G	A>G		A>G	A>G	A>G	A>G	A>G	A>G	A>G	A>G	A>G	A>G	A>G	A>G	A>G			p.N41D [SPAC9E9.01]			p.N41D [SPAC9E9.01]	p.N41D [SPAC9E9.01]	p.N41D [SPAC9E9.01]	p.N41D [SPAC9E9.01]	p.N41D [SPAC9E9.01]	p.N41D [SPAC9E9.01]		p.N41D [SPAC9E9.01]	p.N41D [SPAC9E9.01]	p.N41D [SPAC9E9.01]	p.N41D [SPAC9E9.01]	p.N41D [SPAC9E9.01]	p.N41D [SPAC9E9.01]	p.N41D [SPAC9E9.01]	p.N41D [SPAC9E9.01]	p.N41D [SPAC9E9.01]	p.N41D [SPAC9E9.01]
I	4442714	SPNCRNA.988			G>A	G>A		G>A	G>A	G>A	G>A	G>A	G>A		G>A	G>A	G>A	G>A	G>A	G>A	G>A		G>A		G>A	G>A	G>A			p.T69I	p.T69I		p.T69I	p.T69I	p.T69I	p.T69I	p.T69I	p.T69I		p.T69I	p.T69I	p.T69I	p.T69I	p.T69I	p.T69I	p.T69I		p.T69I
I	4485597	SPAC17C9.08	C>A	C>A	C>A	C>A					C		C	C>A
I	4524584	SPAC27D7.09c	- > ins T	- > ins T	- > ins T	- > ins T	- > ins T	- > ins T	- > ins T	- > ins T	- > ins T	G	- > ins T	- > ins T	- > ins T	- > ins T			- > ins T		- > ins T		- > ins T	- > ins T
I	4525415
I	4527621		- > ins T	- > ins T	- > ins T	- > ins T	- > ins T	- > ins T	- > ins T	- > ins T		- > ins T	- > ins T	- > ins T	- > ins T	- > ins T			- > ins T		- > ins T			- > ins T			- > ins T
I	4547624	SPAC637.05c	C>T	C>T	C>T	C>T	C>T			C>T	C>T	C>T	C>T	C>T	C>T		C>T	C>T	C>T	C>T	C>T	C>T	C>T	C>T		C>T	C>T
I	4558346	SPAC637.10c, SPNCRNA.999	A>T	A>T	A>T	A>T	A>T			A>T	A>T	A>T	A>T	A>T				A>T			A>T	A>T		A>T			A>T	p..303Y [SPNCRNA.999]	p..303Y [SPNCRNA.999]	p..303Y [SPNCRNA.999]	p..303Y [SPNCRNA.999]	p..303Y [SPNCRNA.999]			p..303Y [SPNCRNA.999]	p..303Y [SPNCRNA.999]	p..303Y [SPNCRNA.999]	p..303Y [SPNCRNA.999]	p..303Y [SPNCRNA.999]				p..303Y [SPNCRNA.999]			p..303Y [SPNCRNA.999]	p..303Y [SPNCRNA.999]		p..303Y [SPNCRNA.999]
I	4582964	SPAC12B10.05	G>T	G>T	G>T	G>T	G>T	G		G>T	G>T	G>T	G>T	G	G>T	G		G	G		G>T				G		G>T
I	4604644		A>T	A>T	A>T	A>T	A>T	A		A>T	A>T				A>T		A>T	A>T	A>T	A>T		A>T	A>T	A>T	A>T	A>T	A>T
I	4604649		C>T		C>T	C>T	C>T	C		C	C>T				C>T		C>T		C>T	C>T		C>T	C>T	C		C>T
I	4648160	SPNCRNA.1008	G>T		G>T	G>T	G>T	G>T	G>T	G>T	G>T	G>T	G>T	G>T	G>T	G>T	G>T	G>T	G>T	G>T	G>T	G > del 1	G>T	G>T	G>T	G>T	G>T	p.P312Q		p.P312Q	p.P312Q	p.P312Q	p.P312Q	p.P312Q	p.P312Q	p.P312Q	p.P312Q	p.P312Q	p.P312Q	p.P312Q	p.P312Q	p.P312Q	p.P312Q	p.P312Q	p.P312Q	p.P312Q	p.P312fs	p.P312Q	p.P312Q
I	4662615	SPAC144.05	TA > del 2	TA > del 2	TA > del 2	TA > del 2	TA > del 2	TA > del 2	TA > del 2	TA > del 2	TA > del 2	TA > del 2	TA > del 2	TA > del 2	TA > del 2	TA > del 2	TA > del 2	TA > del 2	TA > del 2	TA > del 2	TA > del 2	TA > del 2	TA > del 2	TA > del 2	TA > del 2	TA > del 2	TA > del 2
I	4662920	SPAC144.05		A>T	A>T	A>T	A>T	A>T	A>T			A		A	A>T	A>T	A>T	A>T	A>T	A>T	A>T	A>T	A>T	A>T	A>T	A>T	A>T
I	4668471	SPAC144.07c, SPAC144.08											- > ins A	T
I	4668854	SPAC144.08	- > ins T
I	4706003	SPAC1834.06c												T>C
I	4710135	SPAC1834.08	TA>AG	TA>AG	TA>AG	TA>AG	TA>AG		TA>AG	TA>AG	TA>AG	TA>AG	TA>AG	TA>AG	TA>AG	TA>AG	TA>AG	TA>AG	TA>AG	TA>AG	TA>AG	TA>AG	TA>AG	TA>AG	TA>AG	TA>AG	TA>AG
I	4721875	SPAC1834.13, SPNCRNA.1018	- > ins A	G	- > ins A	- > ins A	- > ins A	- > ins A	- > ins A	- > ins A	- > ins A	- > ins A	- > ins A	G	- > ins A	- > ins A	- > ins A	- > ins A	- > ins A	- > ins A	- > ins A	- > ins A	- > ins A	- > ins A	- > ins A	- > ins A	- > ins A	p.E208fs [SPNCRNA.1018]		p.E208fs [SPNCRNA.1018]	p.E208fs [SPNCRNA.1018]	p.E208fs [SPNCRNA.1018]	p.E208fs [SPNCRNA.1018]	p.E208fs [SPNCRNA.1018]	p.E208fs [SPNCRNA.1018]	p.E208fs [SPNCRNA.1018]	p.E208fs [SPNCRNA.1018]	p.E208fs [SPNCRNA.1018]		p.E208fs [SPNCRNA.1018]	p.E208fs [SPNCRNA.1018]	p.E208fs [SPNCRNA.1018]	p.E208fs [SPNCRNA.1018]	p.E208fs [SPNCRNA.1018]	p.E208fs [SPNCRNA.1018]	p.E208fs [SPNCRNA.1018]	p.E208fs [SPNCRNA.1018]	p.E208fs [SPNCRNA.1018]	p.E208fs [SPNCRNA.1018]
I	4731935	SPAC17D4.04	C>A	C>A	C>A	C>A	C>A	C>A	C>A	C>A	C>A	C>A	C>A	C>A	C>A	C>A	C>A	C>A	C>A	C>A	C>A	C>A	C>A	C>A	C>A	C>A	C>A
I	4777531	SPAC11H11.02c			GC>CT	GC>CT	GC>CT	GC>CT	GC>CT				G>C		GC>CT	GC>CT	GC>CT	GC>CT	GC>CT	GC>CT	GC>CT	GC>CT	GC>CT	GC>CT	GC>CT	GC>CT	GC>CT
I	4797044	SPATRNAALA.06, SPATRNAALA.06.1				A								A>T																									p.D23V [SPATRNAALA.06.1]
I	4798233	SPAC22F8.07c	G>T					G>T		G>T		G>T	G>T		G	G		G>T	G>T	G			G	G	G>T	G
I	4810619	SPAC22F8.11, SPAC22F8.12c									A>T
I	4822619	SPAC20G4.04c, SPNCRNA.1027	G>A	G>A	G>A	G>A	G>A	G>A	G>A	G>A	G>A	G>A	G>A	G>A	G>A	G>A	G>A	G>A	G>A	G>A	G>A	G>A	G>A	G>A	G>A	G>A	G>A	p.G349D [SPNCRNA.1027]	p.G349D [SPNCRNA.1027]	p.G349D [SPNCRNA.1027]	p.G349D [SPNCRNA.1027]	p.G349D [SPNCRNA.1027]	p.G349D [SPNCRNA.1027]	p.G349D [SPNCRNA.1027]	p.G349D [SPNCRNA.1027]	p.G349D [SPNCRNA.1027]	p.G349D [SPNCRNA.1027]	p.G349D [SPNCRNA.1027]	p.G349D [SPNCRNA.1027]	p.G349D [SPNCRNA.1027]	p.G349D [SPNCRNA.1027]	p.G349D [SPNCRNA.1027]	p.G349D [SPNCRNA.1027]	p.G349D [SPNCRNA.1027]	p.G349D [SPNCRNA.1027]	p.G349D [SPNCRNA.1027]	p.G349D [SPNCRNA.1027]	p.G349D [SPNCRNA.1027]	p.G349D [SPNCRNA.1027]
I	4835764	SPAC4F10.03c								A > del 1
I	4861030	SPAC4F10.14c, SPNCRNA.1030	T>A	T>A	T>A	T>A	T>A							T>A	T>A	T>A	T>A	T>A	T>A	T>A	T>A	T>A	T>A	T>A	T	T>A	T>A	p.(=) [SPNCRNA.1030]	p.(=) [SPNCRNA.1030]	p.(=) [SPNCRNA.1030]	p.(=) [SPNCRNA.1030]	p.(=) [SPNCRNA.1030]							p.(=) [SPNCRNA.1030]	p.(=) [SPNCRNA.1030]	p.(=) [SPNCRNA.1030]	p.(=) [SPNCRNA.1030]	p.(=) [SPNCRNA.1030]	p.(=) [SPNCRNA.1030]	p.(=) [SPNCRNA.1030]	p.(=) [SPNCRNA.1030]	p.(=) [SPNCRNA.1030]	p.(=) [SPNCRNA.1030]	p.(=) [SPNCRNA.1030]
I	4864539	SPAC4F10.16c	T>A	T>A	T>A	T>A	T	T>A	T>A	T>A	T>A	T	T>A	T>A	T>A	T>A	T>A	T	T>A	T		T>A		T>A	T>A	T>A	T
I	4900631	SPAC19B12.09	T>G	T>G						T>G		T	T>G	T>G
I	4919603		A>G	A>G	A>G	A>G	A>G	A>G	A>G	A>G	A>G	A>G	A>G	A>G	A>G	A>G	A>G	A>G	A>G	A>G	A>G	A>G	A>G	A>G	A>G	A>G	A>G
I	4931353	SPAC1B3.04c, SPNCRNA.1037, SPNCRNA.564		T > del 1																									p..11fs [SPNCRNA.1037]; p.P50fs [SPNCRNA.564]
I	4951566	SPAC1B3.13	G>A	G>A	G>A	G>A	G>A	G>A	G>A	G>A		G	G>A	G>A	G>A	G>A	G>A	G>A	G>A	G>A	G>A	G>A	G>A	G>A	G>A	G>A	G>A
I	4951568	SPAC1B3.13	A>T	A>T	A>T	A>T	A>T	A>T	A>T	A>T		A>T	A>T	A>T	A>T	A>T	A>T	A>T	A>T	A>T	A>T	A>T	A>T	A>T	A>T	A>T	A>T
I	4951572	SPAC1B3.13	T>A	T>A	T>A	T>A	T>A	T>A	T>A	T>A		T>A	T>A	T>A	T>A	T>A	T>A	T>A	T>A	T>A	T>A	T>A	T>A	T>A	T>A	T>A	T>A
I	5004695	SPAC890.03		G						G			G>A
I	5016218	SPAC890.07c		A>T
I	5025277	SPAC22E12.04	A>T	A>T	A>T	A>T	A>T			A>T	A>T	A>T	A>T	A>T	A>T	A>T		A>T	A>T	A>T	A>T		A>T	A>T	A>T	A>T	A>T
I	5033604	SPAC22E12.08	- > ins AT	G
I	5033606	SPAC22E12.08	A>T	A									A
I	5033613	SPAC22E12.08	C>T	C
I	5044976											- > ins A
I	5054604	SPAC22E12.17c	C>A	C>A	C>A	C>A	C>A			C>A	C>A	C>A	C>A	C>A				C>A	C>A	C>A	C>A	C>A	C>A	C>A		C>A	C>A
I	5055031						A > del 1	A > del 1	A > del 1			A > del 1					A > del 1			A > del 1		A			A > del 1
I	5060110	SPAC2E12.02	T > del 1
I	5096470		G>T
I	5117204			T>G
I	5123329	SPAC29A4.11, SPNCRNA.1048												- > ins A																									p.L9fs [SPNCRNA.1048]
I	5123330	SPAC29A4.11, SPNCRNA.1048					A > del 1					A > del 1									A			A		A	A > del 1					p.F8fs [SPNCRNA.1048]					p.F8fs [SPNCRNA.1048]
I	5123368	SPAC29A4.11	C>A
I	5142627	SPAC29A4.03c	- > ins G	- > ins G	- > ins G	- > ins G	- > ins G	- > ins G	- > ins G	- > ins G	- > ins G	- > ins G	- > ins G	- > ins G	- > ins G	- > ins G	- > ins G	- > ins G	- > ins G	- > ins G	- > ins G	- > ins G	- > ins G	- > ins G	- > ins G	- > ins G	- > ins G	p.V75fs	p.V75fs	p.V75fs	p.V75fs	p.V75fs	p.V75fs	p.V75fs	p.V75fs	p.V75fs	p.V75fs	p.V75fs	p.V75fs	p.V75fs	p.V75fs	p.V75fs	p.V75fs	p.V75fs	p.V75fs	p.V75fs	p.V75fs	p.V75fs	p.V75fs
I	5148415		A > del 1	A > del 1	A > del 1	A > del 1	A > del 1	A > del 1	A > del 1	A > del 1	A > del 1	A > del 1	A > del 1	A > del 1	A > del 1	A > del 1	A > del 1	A > del 1	A > del 1	A > del 1	A > del 1	A > del 1	A > del 1	A > del 1	A > del 1	A > del 1	A > del 1
I	5159555			T > del 1
I	5161426										A>T
I	5171878	SPAC26F1.07	- > ins A	- > ins A	- > ins A	- > ins A		- > ins A	- > ins A	- > ins A	- > ins A	T	- > ins A	- > ins A	- > ins A	- > ins A	- > ins A	- > ins A	- > ins A	- > ins A	- > ins A	- > ins A	- > ins A	- > ins A	- > ins A	- > ins A	- > ins A
I	5173087	SPNCRNA.1055	- > ins T	- > ins T	- > ins T	- > ins T	- > ins T	- > ins T	- > ins T	- > ins T	- > ins T	- > ins T	- > ins T	- > ins T	- > ins T	- > ins T	- > ins T	- > ins T	- > ins T	- > ins T	- > ins T	- > ins T	- > ins T	- > ins T	- > ins T	- > ins T	- > ins T	p.S132fs	p.S132fs	p.S132fs	p.S132fs	p.S132fs	p.S132fs	p.S132fs	p.S132fs	p.S132fs	p.S132fs	p.S132fs	p.S132fs	p.S132fs	p.S132fs	p.S132fs	p.S132fs	p.S132fs	p.S132fs	p.S132fs	p.S132fs	p.S132fs	p.S132fs
I	5253218									T>C
I	5292940	SPAC11E3.06, SPNCRNA.1067	T>C										T	T>C														p.Y110C [SPNCRNA.1067]											p.Y110C [SPNCRNA.1067]
I	5317734
I	5368263	SPAC4D7.09	C > del 1	C > del 1	C > del 1	C > del 1	C > del 1	C > del 1	C > del 1	C > del 1	C > del 1	C > del 1	C > del 1	C > del 1	C > del 1	C > del 1	C > del 1	C > del 1	C > del 1	C > del 1	C > del 1	C > del 1	C > del 1	C > del 1	C > del 1	C > del 1	C > del 1	p.P156fs	p.P156fs	p.P156fs	p.P156fs	p.P156fs	p.P156fs	p.P156fs	p.P156fs	p.P156fs	p.P156fs	p.P156fs	p.P156fs	p.P156fs	p.P156fs	p.P156fs	p.P156fs	p.P156fs	p.P156fs	p.P156fs	p.P156fs	p.P156fs	p.P156fs
I	5368273	SPAC4D7.09	- > ins T	- > ins T	- > ins T	- > ins T	- > ins T	- > ins T	- > ins T	- > ins T	- > ins T	- > ins T	- > ins T	- > ins T	- > ins T	- > ins T	- > ins T	- > ins T	- > ins T	- > ins T	- > ins T	- > ins T	- > ins T	- > ins T	- > ins T	- > ins T	- > ins T	p.G159fs	p.G159fs	p.G159fs	p.G159fs	p.G159fs	p.G159fs	p.G159fs	p.G159fs	p.G159fs	p.G159fs	p.G159fs	p.G159fs	p.G159fs	p.G159fs	p.G159fs	p.G159fs	p.G159fs	p.G159fs	p.G159fs	p.G159fs	p.G159fs	p.G159fs
I	5383311	SPAC3G6.02	G>A	G>A						G	G			G>A
I	5391246	SPAC3G6.06c	T>A	T>A									T>A	T>A
I	5400080	SPAC3G6.11	C>T	C>T	C>T	C>T	C>T	C>T	C>T	C>T	C>T	C>T	C>T	C>T	C>T	C>T	C>T	C>T	C>T	C>T	C>T	C>T	C>T	C>T	C>T	C>T	C>T	p.(=)	p.(=)	p.(=)	p.(=)	p.(=)	p.(=)	p.(=)	p.(=)	p.(=)	p.(=)	p.(=)	p.(=)	p.(=)	p.(=)	p.(=)	p.(=)	p.(=)	p.(=)	p.(=)	p.(=)	p.(=)	p.(=)
I	5448330													T>C
I	5454270	SPNCRNA.21											G>A																									p.(=)
I	5549822	SPAC186.08c								A>T	A>T	A>T	A>T	A>T	A							A>T		A	A>T	A>T
I	5555289				- > ins A		- > ins A							- > ins A		T	T	T	T			T			T	- > ins A	- > ins A
I	5557983								A				- > ins T												A
II	37050									A>C			A>C						A>T
II	37140		T>C							T>C	T>C	T>C	T>C	T>C												T>C
II	37185		- > ins A	- > ins A						- > ins A	- > ins A	- > ins A	- > ins A	- > ins A												- > ins A
II	37186		T>A	T>A						T>A	T>A	T>A	T>A	T>A												T>A
II	37237										- > ins T	- > ins T
II	37242										A>G	A>G	A>G													A>G
II	106638	SPBC359.01			T>C	T>C	T>C	T>C	T>C						T>C	T>C	T>C	T>C	T>C	T>C	T>C	T>C	T>C	T>C	T>C	T>C	T>C			p.L504P	p.L504P	p.L504P	p.L504P	p.L504P						p.L504P	p.L504P	p.L504P	p.L504P	p.L504P	p.L504P	p.L504P	p.L504P	p.L504P	p.L504P
II	110828				T>A	T>A	T>A	T>A	T>A			T>A			T>A	T			T>A	T>A	T>A	T>A	T>A	T>A	T>A	T>A	T>A
II	138213	SPBC1683.02	T > del 1
II	146080	SPNCRNA.1316	C > del 1	C > del 1	C > del 1	C > del 1	C > del 1	C > del 1	C > del 1	C > del 1	C > del 1	C > del 1	C > del 1	C > del 1	C > del 1	C > del 1	C > del 1	C > del 1	C > del 1	C > del 1	C > del 1	C > del 1	C > del 1	C > del 1	C > del 1	C > del 1	C > del 1	p.E910fs	p.E910fs	p.E910fs	p.E910fs	p.E910fs	p.E910fs	p.E910fs	p.E910fs	p.E910fs	p.E910fs	p.E910fs	p.E910fs	p.E910fs	p.E910fs	p.E910fs	p.E910fs	p.E910fs	p.E910fs	p.E910fs	p.E910fs	p.E910fs	p.E910fs
II	178814	SPBC1198.04c, SPNCRNA.1321	T>C		T	T	T	T	T			T>C	T			T>C		T>C	T>C	T				T	T>C		T>C	p..422Q [SPNCRNA.1321]									p..422Q [SPNCRNA.1321]				p..422Q [SPNCRNA.1321]		p..422Q [SPNCRNA.1321]	p..422Q [SPNCRNA.1321]
II	180458	SPBC1198.04c			T>C	T>C	T>C	T>C	T>C	T		T>C			T>C	T>C			T>C		T>C		T>C	T>C	T>C	T
II	180460	SPBC1198.04c			C>T	C>T	C>T	C>T	C>T	C		C>T			C>T	C>T			C>T		C>T		C>T	C>T	C>T	C>T
II	194633	SPBC1198.13c		C>T
II	229898										T > del 1	T > del 1
II	1308619		T > del 1	T > del 1						T > del 1	T > del 1	T > del 1	T > del 1	T > del 1					T > del 1	T > del 1
II	253232	SPBC800.02	G>T		G>T	G	G						G												G>T
II	266718	SPBC800.08, SPBC800.07c	A>C	A>C	A>C	A>C	A>C	A>C	A>C	A>C	A>C	A>C	A>C	A>C	A>C	A>C	A>C	A>C	A>C	A>C	A>C	A>C	A>C	A>C	A>C	A>C	A>C	p.(=) [SPBC800.08]	p.(=) [SPBC800.08]	p.(=) [SPBC800.08]	p.(=) [SPBC800.08]	p.(=) [SPBC800.08]	p.(=) [SPBC800.08]	p.(=) [SPBC800.08]	p.(=) [SPBC800.08]	p.(=) [SPBC800.08]	p.(=) [SPBC800.08]	p.(=) [SPBC800.08]	p.(=) [SPBC800.08]	p.(=) [SPBC800.08]	p.(=) [SPBC800.08]	p.(=) [SPBC800.08]	p.(=) [SPBC800.08]	p.(=) [SPBC800.08]	p.(=) [SPBC800.08]	p.(=) [SPBC800.08]	p.(=) [SPBC800.08]	p.(=) [SPBC800.08]	p.(=) [SPBC800.08]
II	266780	SPBC800.07c, SPBC800.08	T>A	T>A	T>A	T>A	T>A	T>A	T>A	T>A	T>A	T>A	T>A	T>A	T>A	T>A	T>A	T>A	T>A	T>A	T>A	T>A	T>A	T>A	T>A	T>A	T>A	p.F424Y [SPBC800.08]	p.F424Y [SPBC800.08]	p.F424Y [SPBC800.08]	p.F424Y [SPBC800.08]	p.F424Y [SPBC800.08]	p.F424Y [SPBC800.08]	p.F424Y [SPBC800.08]	p.F424Y [SPBC800.08]	p.F424Y [SPBC800.08]	p.F424Y [SPBC800.08]	p.F424Y [SPBC800.08]	p.F424Y [SPBC800.08]	p.F424Y [SPBC800.08]	p.F424Y [SPBC800.08]	p.F424Y [SPBC800.08]	p.F424Y [SPBC800.08]	p.F424Y [SPBC800.08]	p.F424Y [SPBC800.08]	p.F424Y [SPBC800.08]	p.F424Y [SPBC800.08]	p.F424Y [SPBC800.08]	p.F424Y [SPBC800.08]
II	267543	SPBC800.09	G>T	G>T	G>T		G>T			G>T	G>T	G>T	G>T	G>T	G>T			G>T		G>T	G>T		G>T	G>T		G>T	G>T
II	267546	SPBC800.09	C>T	C>T	C>T		C>T			C>T	C>T	C>T	C>T	C>T	C>T			C>T		C>T	C>T		C>T	C>T		C>T	C>T
II	267579	SPBC800.09	A	A>C										A>C
II	276539	SPBC800.11	A>T	A>T	A>T	A>T	A>T	A>T	A>T	A>T	A>T	A>T	A>T	A>T	A>T	A>T	A>T	A>T	A>T	A>T	A>T	A>T	A>T	A>T	A>T	A>T	A>T	p.E211D	p.E211D	p.E211D	p.E211D	p.E211D	p.E211D	p.E211D	p.E211D	p.E211D	p.E211D	p.E211D	p.E211D	p.E211D	p.E211D	p.E211D	p.E211D	p.E211D	p.E211D	p.E211D	p.E211D	p.E211D	p.E211D
II	296534	SPBC1773.07c	C>A	C>A	C>A	C>A	C>A	C>A	C>A	C>A	C>A	C>A	C>A	C>A	C>A	C>A	C>A	C>A	C>A	C>A	C>A	C>A	C>A	C>A	C>A	C>A	C>A
II	326354					G							- > ins T										G
II	343629	SPBC1271.12	T>C	T>C						T	T>C	T>C	T	T>C
II	345625	SPBC1271.11										T>C																									p.(=)
II	403556	SPBC106.13	A>C	A>C	A>C	A>C	A>C	A>C	A>C		A				A>C	A>C	A>C	A>C	A>C	A>C	A>C	A>C	A>C	A>C	A>C	A>C	A>C
II	409284	SPBC106.16
II	410086	SPBC106.16		T > del 1							TT > del 2
II	474925	SPBC428.17c	A>T	A>T	A>T	A>T	A>T	A>T	A>T	A>T	A>T	A>T	A>T	A>T	A>T	A>T	A>T	A>T	A>T	A>T	A>T	A>T	A>T	A>T	A>T	A>T	A>T
II	479599	SPBC428.19c	T>C	T>C	T>C	T>C	T>C	T>C	T>C	T>C	T>C	T>C	T>C	T>C	T>C	T>C	T>C	T>C	T>C	T>C	T>C	T>C	T>C	T>C	T>C	T>C	T>C	p.(=)	p.(=)	p.(=)	p.(=)	p.(=)	p.(=)	p.(=)	p.(=)	p.(=)	p.(=)	p.(=)	p.(=)	p.(=)	p.(=)	p.(=)	p.(=)	p.(=)	p.(=)	p.(=)	p.(=)	p.(=)	p.(=)
II	484534	SPBC902.02c			- > ins Tx4	A		- > ins T		- > ins T					- > ins T	- > ins T	- > ins T	- > ins T	- > ins T	- > ins T		A>T		- > ins T
II	492318	SPBC902.05c	C>G	C>G	C>G	C>G	C>G	C>G	C>G	C>G	C>G	C>G	C>G	C>G	C>G	C>G	C>G	C>G	C>G	C>G	C>G	C>G	C>G	C>G	C>G	C>G	C>G
II	499928	SPBC1685.03	A>T
II	499929	SPBC1685.03	- > ins A											G
II	501711	SPBC1685.16	C>T	C>T	C>T	C>T	C>T	C>T	C>T	C>T	C>T	C>T	C>T	C>T	C>T	C>T	C>T	C>T	C>T	C>T	C>T	C>T	C>T	C>T	C>T	C>T	C>T	p.T40I	p.T40I	p.T40I	p.T40I	p.T40I	p.T40I	p.T40I	p.T40I	p.T40I	p.T40I	p.T40I	p.T40I	p.T40I	p.T40I	p.T40I	p.T40I	p.T40I	p.T40I	p.T40I	p.T40I	p.T40I	p.T40I
II	516724	SPBC1685.09	T>A	T>A						T>A	T>A	T>A	T>A	T>A							T>A		T>A	T>A		T>A
II	520829	SPNCRNA.1366	G>A	G>A	G>A	G>A	G>A	G>A	G>A	G>A	G>A	G>A	G>A	G>A	G>A	G>A	G>A	G>A	G>A	G>A	G>A	G>A	G>A	G>A	G>A	G>A	G>A	p.P633S	p.P633S	p.P633S	p.P633S	p.P633S	p.P633S	p.P633S	p.P633S	p.P633S	p.P633S	p.P633S	p.P633S	p.P633S	p.P633S	p.P633S	p.P633S	p.P633S	p.P633S	p.P633S	p.P633S	p.P633S	p.P633S
II	521751	SPNCRNA.1366
II	555971	SPBC354.06	T>A	T>A						T>A	T>A	T>A	T>A	T>A
II	580117
II	625856	SPNCRNA.1375
II	636366												T > del 1
II	639431	SPBC115.01c, SPNCRNA.1377	AA>TC	AA>TC	AA>TC	AA>TC	AA>TC	AA>TC	AA>TC	AA>TC	AA>TC	A>T	A	AA>TC	AA>TC	AA>TC	AA>TC	AA>TC	AA>TC	AA>TC	AA>TC	AA>TC	AA>TC	AA>TC	AA>TC	AA>TC	AA>TC	p.H178_Y179delinsQN [SPNCRNA.1377]	p.H178_Y179delinsQN [SPNCRNA.1377]	p.H178_Y179delinsQN [SPNCRNA.1377]	p.H178_Y179delinsQN [SPNCRNA.1377]	p.H178_Y179delinsQN [SPNCRNA.1377]	p.H178_Y179delinsQN [SPNCRNA.1377]	p.H178_Y179delinsQN [SPNCRNA.1377]	p.H178_Y179delinsQN [SPNCRNA.1377]	p.H178_Y179delinsQN [SPNCRNA.1377]	p.Y179N [SPNCRNA.1377]		p.H178_Y179delinsQN [SPNCRNA.1377]	p.H178_Y179delinsQN [SPNCRNA.1377]	p.H178_Y179delinsQN [SPNCRNA.1377]	p.H178_Y179delinsQN [SPNCRNA.1377]	p.H178_Y179delinsQN [SPNCRNA.1377]	p.H178_Y179delinsQN [SPNCRNA.1377]	p.H178_Y179delinsQN [SPNCRNA.1377]	p.H178_Y179delinsQN [SPNCRNA.1377]	p.H178_Y179delinsQN [SPNCRNA.1377]	p.H178_Y179delinsQN [SPNCRNA.1377]	p.H178_Y179delinsQN [SPNCRNA.1377]
II	674090	SPNCRNA.322		T>A	T		T>A											T>A							T>A				p.N14K			p.N14K											p.N14K
II	674108	SPNCRNA.322
II	674120	SPNCRNA.322										T>A																									p.N24K
II	677175	SPBC947.02, SPBC947.03c	G
II	681223	SPBC947.01	C>A		C>A	C>A	C>A	C>A	C>A		C>A	C>A			C>A	C>A	C>A	C>A	C>A	C>A	C>A	C>A	C>A	C>A	C>A	C>A	C>A
II	682854									T > del 1
II	685728		G>A	G>A	G>A	G>A	G>A	G>A	G>A	G>A	G>A	G>A	G>A	G>A	G>A	G>A	G>A	G>A	G>A	G>A	G>A	G>A	G>A	G>A	G>A	G>A	G>A
II	688852	SPBPJ4664.02	C	C>T						C	C	C	C>T	C															p.(=)									p.(=)
II	692392	SPBPJ4664.02	A>G	A>G						A>G	A>G		A>G	A>G														p.(=)	p.(=)						p.(=)	p.(=)		p.(=)	p.(=)
II	692416	SPBPJ4664.02	T>C	T>C	T	T>C	T>C	T>C	T>C	T>C	T>C	T>C	T>C	T>C	T>C	T>C	T>C	T>C	T>C	T>C	T>C	T>C	T>C	T>C	T>C	T>C	T>C	p.(=)	p.(=)		p.(=)	p.(=)	p.(=)	p.(=)	p.(=)	p.(=)	p.(=)	p.(=)	p.(=)	p.(=)	p.(=)	p.(=)	p.(=)	p.(=)	p.(=)	p.(=)	p.(=)	p.(=)	p.(=)
II	692422	SPBPJ4664.02	T>C	T>C			T>C		T>C	T>C	T>C	T>C	T>C	T>C	T>C	T>C	T>C	T>C	T>C	T>C			T	T>C	T>C	T>C	T>C	p.(=)	p.(=)			p.(=)		p.(=)	p.(=)	p.(=)	p.(=)	p.(=)	p.(=)	p.(=)	p.(=)	p.(=)	p.(=)	p.(=)	p.(=)				p.(=)
II	693544	SPBPJ4664.02	A>G									A																p.(=)
II	695056	SPBPJ4664.02		A>G																									p.(=)
II	695571	SPBPJ4664.02	C>T	C						C		C	C															p.S2619L
II	699951		TG>GT	TG>GT	TG>GT	TG>GT	TG>GT	TG>GT	TG>GT	TG>GT	TG>GT	TG>GT	TG>GT	TG>GT	TG>GT	TG>GT	TG>GT	TG>GT	TG>GT	TG>GT	TG>GT	TG>GT	TG>GT	TG>GT	TG>GT	TG>GT	TG>GT
II	699961		A>T	A>T	A>T	A>T	A>T	A>T	A>T	A>T	A>T	A>T	A>T	A>T	A>T	A>T	A>T	A>T	A>T	A>T	A>T	A>T	A>T	A>T	A>T	A>T	A>T
II	700010		A > del 1	A > del 1	A > del 1	A > del 1	A > del 1	A > del 1	A > del 1	A > del 1	A > del 1	A > del 1	A > del 1	A > del 1	A > del 1	A > del 1	A > del 1	A > del 1	A > del 1	A > del 1	A > del 1	A > del 1	A > del 1	A > del 1	A > del 1	A > del 1	A > del 1
II	700024		T>A	T>A	T>A	T>A	T>A	T>A	T>A	T>A	T>A	T>A	T>A	T>A	T>A	T>A	T>A	T>A	T>A	T>A	T>A	T>A	T>A	T>A	T>A	T>A	T>A
II	700028	SPNCRNA.1381	A>T	A>T	A>T	A>T	A>T	A>T	A>T	A>T	A>T	A>T	A>T	A>T	A>T	A>T	A>T	A>T	A>T	A>T	A>T	A>T	A>T	A>T	A>T	A>T	A>T
II	700113	SPNCRNA.1381	A>T	A>T	A>T	A>T	A>T	A>T	A>T	A>T	A>T	A>T	A>T	A>T	A>T	A>T	A>T	A>T	A>T	A>T	A>T	A>T	A>T	A>T	A>T	A>T	A>T	p.F565L	p.F565L	p.F565L	p.F565L	p.F565L	p.F565L	p.F565L	p.F565L	p.F565L	p.F565L	p.F565L	p.F565L	p.F565L	p.F565L	p.F565L	p.F565L	p.F565L	p.F565L	p.F565L	p.F565L	p.F565L	p.F565L
II	740025																	A > del 1						A > del 1			A > del 1
II	740032																			C>T				C>T			C>T
II	760343	SPBC577.06c	A>T	A>T	A>T	A>T	A>T	A>T	A>T	A>T	A>T	A>T	A	A>T	A>T	A>T	A>T	A>T	A>T	A>T	A>T	A>T	A>T	A>T	A>T	A>T	A>T
II	778051	SPBC577.13	G>C	G>C	G>C	G>C	G>C	G>C	G>C	G		G>C	G	G>C	G>C	G>C	G>C	G>C	G>C	G>C	G>C	G>C	G>C	G>C	G>C	G>C	G>C
II	793321	SPBC530.04	G>A	G>A	G>A	G>A	G>A	G>A	G>A	G>A	G>A	G>A	G>A	G>A		G>A		G	G>A	G	G>A		G>A	G>A	G>A	G>A	G>A
II	809652	SPBC530.09c	T>G	T>G	T>G	T>G	T>G	T>G	T>G	T>G	T>G	T>G	T>G	T>G	T>G	T>G	T>G	T>G	T>G	T>G	T>G	T>G	T>G	T>G	T>G	T>G	T>G
II	837476	SPBC36.02c									G>A
II	839992	SPBC36.02c	A > del 1
II	847490			GT > del 2	GT > del 2	GT > del 2	GT > del 2	G > del 1	G > del 1						GT > del 2	GT > del 2	GT > del 2		GT > del 2	GT > del 2	G > del 1	GT > del 2	GT > del 2	GT > del 2	GT > del 2	G > del 1	GT > del 2
II	847499			T>A	T>A	T>A	T>A	T>A	T>A	T>A			T>A	T>A	T>A	T	T>A		T>A	T>A	T>A	T>A	T>A	T>A	T>A	T>A	T>A
II	847508			GT > del 2	GT > del 2	GT > del 2	GT > del 2	GT > del 2	GT > del 2				GT > del 2	GT > del 2	GT > del 2	GT > del 2	GT > del 2	G > del 1	GT > del 2	GT > del 2	GT > del 2	GT > del 2	GT > del 2	GT > del 2	GT > del 2	GT > del 2	G > del 1
II	849855	SPBC36.05c	C>T	C>T							C>T	C		C>T
II	850958	SPBC36.05c	C>A	C>A	C>A	C>A	C>A	C>A	C>A	C>A	C>A	C>A	C>A	C>A	C>A	C>A		C>A	C>A	C>A	C>A	C>A	C>A	C>A	C>A	C>A	C>A
II	869806	SPBC713.02c	G>C	G>C	G>C	G>C	G>C	G>C	G>C	G>C	G>C	G>C	G>C	G>C	G>C	G>C	G>C	G>C	G>C	G>C	G>C	G>C	G>C	G>C	G>C	G>C	G>C	p.H42D	p.H42D	p.H42D	p.H42D	p.H42D	p.H42D	p.H42D	p.H42D	p.H42D	p.H42D	p.H42D	p.H42D	p.H42D	p.H42D	p.H42D	p.H42D	p.H42D	p.H42D	p.H42D	p.H42D	p.H42D	p.H42D
II	879033	SPBC713.06, SPBC713.07c	T>A	T>A	T>A	T>A	T>A	T>A	T>A	T>A	T>A	T>A	T>A	T>A	T>A	T>A	T>A	T>A	T>A	T>A	T>A	T>A	T>A	T>A	T>A	T>A	T>A	p.(=) [SPBC713.06]	p.(=) [SPBC713.06]	p.(=) [SPBC713.06]	p.(=) [SPBC713.06]	p.(=) [SPBC713.06]	p.(=) [SPBC713.06]	p.(=) [SPBC713.06]	p.(=) [SPBC713.06]	p.(=) [SPBC713.06]	p.(=) [SPBC713.06]	p.(=) [SPBC713.06]	p.(=) [SPBC713.06]	p.(=) [SPBC713.06]	p.(=) [SPBC713.06]	p.(=) [SPBC713.06]	p.(=) [SPBC713.06]	p.(=) [SPBC713.06]	p.(=) [SPBC713.06]	p.(=) [SPBC713.06]	p.(=) [SPBC713.06]	p.(=) [SPBC713.06]	p.(=) [SPBC713.06]
II	888600	SPBC713.11c	C > del 1	C > del 1	C > del 1	C > del 1	C > del 1	C > del 1	C > del 1	C > del 1	C > del 1	C > del 1	C > del 1	C > del 1	C > del 1	C > del 1	C > del 1	C > del 1	C > del 1	C > del 1	C > del 1	C > del 1	C > del 1	C > del 1	C > del 1	C > del 1	C > del 1
II	890621	SPNCRNA.1395		- > ins T																									p.C428fs
II	903106	SPBC216.04c	- > ins T	- > ins T	- > ins T	- > ins T	- > ins T	- > ins T	- > ins T	- > ins T	- > ins T	- > ins T	- > ins T	- > ins T	- > ins T	- > ins T	- > ins T	- > ins T	- > ins T	- > ins T	- > ins T	- > ins T	- > ins T	- > ins T	- > ins T	- > ins T	- > ins T
II	923543	SPBC646.02	C>A	C>A	C>A	C>A	C>A	C>A	C>A	C>A	C>A	C>A	C>A	C>A	C>A	C>A	C>A	C>A	C>A	C>A	C>A	C>A	C>A	C>A	C>A	C>A	C>A	p.D273E	p.D273E	p.D273E	p.D273E	p.D273E	p.D273E	p.D273E	p.D273E	p.D273E	p.D273E	p.D273E	p.D273E	p.D273E	p.D273E	p.D273E	p.D273E	p.D273E	p.D273E	p.D273E	p.D273E	p.D273E	p.D273E
II	943554	SPBC646.11, SPBC646.12c	C>A	C>A	C>A	C>A	C>A	C>A	C>A	C>A	C>A	C>A	C>A	C>A	C>A	C>A	C>A	C>A	C>A	C>A	C>A	C>A	C>A	C>A	C>A	C>A	C>A	p.T130K [SPBC646.11]	p.T130K [SPBC646.11]	p.T130K [SPBC646.11]	p.T130K [SPBC646.11]	p.T130K [SPBC646.11]	p.T130K [SPBC646.11]	p.T130K [SPBC646.11]	p.T130K [SPBC646.11]	p.T130K [SPBC646.11]	p.T130K [SPBC646.11]	p.T130K [SPBC646.11]	p.T130K [SPBC646.11]	p.T130K [SPBC646.11]	p.T130K [SPBC646.11]	p.T130K [SPBC646.11]	p.T130K [SPBC646.11]	p.T130K [SPBC646.11]	p.T130K [SPBC646.11]	p.T130K [SPBC646.11]	p.T130K [SPBC646.11]	p.T130K [SPBC646.11]	p.T130K [SPBC646.11]
II	953201	SPBC646.14c	A>G	A>G	A>G	A>G	A>G	A>G	A>G	A>G	A>G	A>G	A>G	A>G	A>G	A>G	A>G	A>G	A>G	A>G	A>G	A>G	A>G	A>G	A>G	A>G	A>G	p.F328S	p.F328S	p.F328S	p.F328S	p.F328S	p.F328S	p.F328S	p.F328S	p.F328S	p.F328S	p.F328S	p.F328S	p.F328S	p.F328S	p.F328S	p.F328S	p.F328S	p.F328S	p.F328S	p.F328S	p.F328S	p.F328S
II	953917	SPBC646.14c		T>C								T>C
II	967094	SPBP35G2.02	A>G	A>G	A>G	A>G	A>G	A>G	A>G	A>G	A>G	A>G	A>G	A>G	A>G	A>G	A>G	A>G	A>G	A>G	A>G	A>G	A>G	A>G	A>G	A>G	A>G	p.(=)	p.(=)	p.(=)	p.(=)	p.(=)	p.(=)	p.(=)	p.(=)	p.(=)	p.(=)	p.(=)	p.(=)	p.(=)	p.(=)	p.(=)	p.(=)	p.(=)	p.(=)	p.(=)	p.(=)	p.(=)	p.(=)
II	972135	SPBP35G2.05c	T > del 1	T > del 1						T > del 1	T > del 1	T > del 1	T > del 1	T > del 1
II	972140	SPBP35G2.05c	G>C	G>C						G>C	G>C	G>C	G>C	G>C
II	972144	SPBP35G2.05c	A>C	A>C						A	A>C	A>C	A	A>C
II	990639	SPBP35G2.13c	C>T	C>T	C>T	C>T	C>T	C>T	C>T	C>T	C>T	C>T	C>T	C>T	C>T	C>T	C>T	C>T	C>T	C>T	C>T	C>T	C>T	C>T	C>T	C>T	C>T	p.(=)	p.(=)	p.(=)	p.(=)	p.(=)	p.(=)	p.(=)	p.(=)	p.(=)	p.(=)	p.(=)	p.(=)	p.(=)	p.(=)	p.(=)	p.(=)	p.(=)	p.(=)	p.(=)	p.(=)	p.(=)	p.(=)
II	1040312	SPBC337.05c	T>A	T>A						T>A	T>A	T>A	T>A	T>A
II	1042720	SPBC337.07c		T>A
II	1042722	SPBC337.07c		C>A
III	1778271	SPCC1442.06	G>C	G>C			G>C	G>C	G>C	G>C	G>C	G>C	G>C	G>C			G>C	G>C	G>C	G>C		G>C	G>C	G>C	G>C	G>C	G>C
II	1062817	SPBC1734.02c	- > ins A	- > ins A	- > ins A	- > ins A	- > ins A	- > ins A	C	- > ins A	- > ins A	- > ins A	- > ins A	- > ins A	- > ins A	C	C	- > ins A	- > ins A	- > ins A	- > ins A	- > ins A	- > ins A	- > ins A	- > ins A	- > ins A	- > ins A
II	1079843						T	- > ins A	- > ins Ax11						T	- > ins AA	- > ins A						- > ins A			- > ins A
II	1088684	SPBC1734.14c	T>G	T>G						T>G	T>G	T>G	T>G	T>G
II	1088689	SPBC1734.14c	C>T	C>T			C>T			C>T	C>T	C>T	C>T	C>T													C>T
II	1104976	SPNCRNA.338, SPBC1709.04c	A>T																									p..15L [SPNCRNA.338]
II	1104979	SPBC1709.04c, SPNCRNA.338	G>A	G>A						G>A	G>A			G>A														p.R16K [SPNCRNA.338]	p.R16K [SPNCRNA.338]						p.R16K [SPNCRNA.338]	p.R16K [SPNCRNA.338]			p.R16K [SPNCRNA.338]
II	1140741	SPBC409.05	T								T>A			T>A
II	1141301										T>A
II	1141304									C>A	C>A	C>A	C>A	C>A										- > ins A
II	1149098			- > ins A
II	1159678	SPBC409.11, SPNCRNA.1417	G>C	G>C	G>C	G>C	G>C	G>C	G>C	G>C	G>C	G>C	G>C	G>C	G>C	G>C	G>C	G>C	G>C	G>C	G>C	G>C	G>C	G>C	G>C	G>C	G>C	p.R362P [SPBC409.11]; p.R391G [SPNCRNA.1417]	p.R362P [SPBC409.11]; p.R391G [SPNCRNA.1417]	p.R362P [SPBC409.11]; p.R391G [SPNCRNA.1417]	p.R362P [SPBC409.11]; p.R391G [SPNCRNA.1417]	p.R362P [SPBC409.11]; p.R391G [SPNCRNA.1417]	p.R362P [SPBC409.11]; p.R391G [SPNCRNA.1417]	p.R362P [SPBC409.11]; p.R391G [SPNCRNA.1417]	p.R362P [SPBC409.11]; p.R391G [SPNCRNA.1417]	p.R362P [SPBC409.11]; p.R391G [SPNCRNA.1417]	p.R362P [SPBC409.11]; p.R391G [SPNCRNA.1417]	p.R362P [SPBC409.11]; p.R391G [SPNCRNA.1417]	p.R362P [SPBC409.11]; p.R391G [SPNCRNA.1417]	p.R362P [SPBC409.11]; p.R391G [SPNCRNA.1417]	p.R362P [SPBC409.11]; p.R391G [SPNCRNA.1417]	p.R362P [SPBC409.11]; p.R391G [SPNCRNA.1417]	p.R362P [SPBC409.11]; p.R391G [SPNCRNA.1417]	p.R362P [SPBC409.11]; p.R391G [SPNCRNA.1417]	p.R362P [SPBC409.11]; p.R391G [SPNCRNA.1417]	p.R362P [SPBC409.11]; p.R391G [SPNCRNA.1417]	p.R362P [SPBC409.11]; p.R391G [SPNCRNA.1417]	p.R362P [SPBC409.11]; p.R391G [SPNCRNA.1417]	p.R362P [SPBC409.11]; p.R391G [SPNCRNA.1417]
II	1159694	SPBC409.11, SPNCRNA.1417	A>T	A>T	A>T	A>T	A>T	A>T	A>T	A>T	A>T	A>T	A>T	A>T	A>T	A>T	A>T	A>T	A>T	A>T	A>T	A>T	A>T	A>T	A>T	A>T	A>T	p.(=) [SPBC409.11]; p.D385E [SPNCRNA.1417]	p.(=) [SPBC409.11]; p.D385E [SPNCRNA.1417]	p.(=) [SPBC409.11]; p.D385E [SPNCRNA.1417]	p.(=) [SPBC409.11]; p.D385E [SPNCRNA.1417]	p.(=) [SPBC409.11]; p.D385E [SPNCRNA.1417]	p.(=) [SPBC409.11]; p.D385E [SPNCRNA.1417]	p.(=) [SPBC409.11]; p.D385E [SPNCRNA.1417]	p.(=) [SPBC409.11]; p.D385E [SPNCRNA.1417]	p.(=) [SPBC409.11]; p.D385E [SPNCRNA.1417]	p.(=) [SPBC409.11]; p.D385E [SPNCRNA.1417]	p.(=) [SPBC409.11]; p.D385E [SPNCRNA.1417]	p.(=) [SPBC409.11]; p.D385E [SPNCRNA.1417]	p.(=) [SPBC409.11]; p.D385E [SPNCRNA.1417]	p.(=) [SPBC409.11]; p.D385E [SPNCRNA.1417]	p.(=) [SPBC409.11]; p.D385E [SPNCRNA.1417]	p.(=) [SPBC409.11]; p.D385E [SPNCRNA.1417]	p.(=) [SPBC409.11]; p.D385E [SPNCRNA.1417]	p.(=) [SPBC409.11]; p.D385E [SPNCRNA.1417]	p.(=) [SPBC409.11]; p.D385E [SPNCRNA.1417]	p.(=) [SPBC409.11]; p.D385E [SPNCRNA.1417]	p.(=) [SPBC409.11]; p.D385E [SPNCRNA.1417]	p.(=) [SPBC409.11]; p.D385E [SPNCRNA.1417]
II	1163155	SPBC409.12c	T > del 1		T > del 1	T > del 1	T > del 1	T > del 1	T > del 1	T > del 1		T > del 1	T > del 1	T > del 1	T > del 1	T > del 1	T > del 1	T > del 1	T > del 1	T > del 1	T > del 1	T > del 1	T > del 1	T > del 1	T > del 1	T > del 1	T > del 1
II	1165618	SPBC409.13											G
II	1165807	SPBC409.13	T>A	T>A	T>A	T>A	T>A			T>A	T>A	T>A	T>A	T>A			T>A	T>A		T>A	T>A	T>A	T>A	T>A		T>A	T>A
II	1187800	SPBC4.03c	G>T	G>T										G>T
II	1238601	SPBC651.01c	C		C>T	C>T	C>T	C>T	C>T				C>T		C>T	C>T	C>T	C>T	C>T	C>T	C>T	C>T	C>T	C>T	C>T	C>T	C>T
II	1238931	SPBC651.01c	G>A	G>A	G>A	G>A	G>A	G>A	G>A	G>A	G>A	G>A	G>A	G>A	G>A	G>A	G>A	G>A	G>A	G>A	G>A	G>A	G>A	G>A	G>A	G>A	G>A
II	1249074	SPBC651.07	G>T	G>T							G>T	G
II	1257027	SPBC651.09c	C>T
II	1264786	SPNCRNA.1423									GA>TT																									p.Q30K
II	1264817	SPNCRNA.1423									GAAATT > del 6																									p.N18_F19del
II	1282851	SPBC3D6.07	G>T	G>T	G>T	G>T	G>T	G>T					G>T		G>T	G>T	G	G>T	G>T	G>T	G	G		G>T	G>T		G
III	2379536	SPCC1827.03c																		A>C																									p.V163G
II	1312250	SPNCRNA.346	C>T	C>T	C>T		C>T	C>T					C>T	C>T					C	C>T		C	C>T			C>T	C>T	p.(=)	p.(=)	p.(=)		p.(=)	p.(=)					p.(=)	p.(=)						p.(=)			p.(=)
II	1312254	SPNCRNA.346		C>T	C>T		C>T					C>T			C>T	C		C	C>T	C>T			C>T			C>T	C>T		p.L44F	p.L44F		p.L44F					p.L44F			p.L44F				p.L44F	p.L44F			p.L44F
II	1321064	SPBC30B4.08, SPBC27B12.01c	A	A>T	AG>TT	AG>TT							AG>TT				AG>TT	AG>TT			AG>TT
II	1331247	SPBC27B12.06, SPNCRNA.1430									A		A>C																									p.N61T [SPBC27B12.06]; p.(=) [SPNCRNA.1430]
II	1365985		A>C	A>C							A>C			A>C
II	1365999				- > ins T				G	- > ins T			- > ins T				- > ins T		- > ins TTT		- > ins TT
II	1366000		T > del 1											T > del 1
II	1412108	SPBC17A3.05c	C>T	C>T						C>T	C>T	C>T	C>T	C>T
II	1412110	SPBC17A3.05c	A>T	A>T						A>T	A>T	A>T	A>T	A>T
II	1418939	SPBC17A3.09c, SPBC17A3.10										T > del 1
II	1422317	SPBC691.02c	T>A	T>A	T>A	T>A	T>A	T>A	T>A	T>A	T>A	T>A	T>A	T>A	T>A	T>A	T>A	T>A	T>A	T>A	T>A	T>A	T>A	T>A	T>A	T>A	T>A	p.(=)	p.(=)	p.(=)	p.(=)	p.(=)	p.(=)	p.(=)	p.(=)	p.(=)	p.(=)	p.(=)	p.(=)	p.(=)	p.(=)	p.(=)	p.(=)	p.(=)	p.(=)	p.(=)	p.(=)	p.(=)	p.(=)
II	1458569	SPBC32H8.03, SPBC32H8.04c	C	- > ins T						- > ins T	- > ins T	- > ins T	- > ins T	- > ins T
II	1459794	SPBC32H8.04c	C							C	C>A
II	1488675	SPBC11B10.01, SPBC11B10.02c		T>G
II	1497733	SPNCRNA.24											- > ins T																									p.M221fs
II	1505760	SPBC1215.01	G>C	G>C	G>C	G>C	G>C	G>C	G>C	G>C	G>C	G>C	G>C	G>C	G>C	G>C	G>C	G>C	G>C	G>C	G>C	G>C	G>C	G>C	G>C	G>C	G>C
II	1508327	SPBC1215.01, SPBC1215.02c		T>A
II	1508329	SPBC1215.01, SPBC1215.02c		C>T
II	1510731	SPBC83.01	G>A	G>A	G>A	G>A	G>A	G>A		G>A	G>A	G>A	G>A	G>A	G>A	G>A	G>A	G>A	G>A	G>A	G>A	G>A	G>A	G>A	G>A	G>A	G>A
II	1527169										T>C
II	1529376	SPBC83.11	G	G>C
II	1537807	SPBC83.15		G>T						G>T				G>T								G		G
II	1537810	SPBC83.15		A>C						A>C				A>C
II	1545023					TT > del 2				TT>AA			TT>AA
II	1545027									C>A		C > del 1	C>A				- > ins A
II	1553976	SPNCRNA.1442	A>T	A>T	A>T	A>T	A>T	A>T	A>T	A>T	A>T	A>T	A>T	A>T	A>T	A>T	A>T	A>T	A>T	A>T	A>T	A>T	A>T	A>T	A>T	A>T	A>T	p..156Y	p..156Y	p..156Y	p..156Y	p..156Y	p..156Y	p..156Y	p..156Y	p..156Y	p..156Y	p..156Y	p..156Y	p..156Y	p..156Y	p..156Y	p..156Y	p..156Y	p..156Y	p..156Y	p..156Y	p..156Y	p..156Y
II	1555935	SPNCRNA.1443										C	C>A																									p.L365I
II	1588936		G>A	G>A		G		- > ins AA	G	G>A	G>A	G>A	G>A		- > ins A	G	G>A		G>A		G>A		G>A	G>A	G	G>A
II	3778764	SPBC31F10.14c																		G>A																									p.R1303.
II	1600211						- > ins A		C		- > ins A					- > ins A			C
II	1604873	SPNCRNA.359	- > ins AA																									p..701fs
II	1615768											G>A
II	1620412													T>A
II	1628003										A>T								A>T
II	1635862												T>C
II	1666412	SPBC21B10.15												- > ins T
II	1672859	SPBC19C2.01, SPNCRNA.1451	C>T	C>T	C>T	C>T	C>T	C>T	C>T	C>T	C>T	C>T	C>T	C>T	C>T	C>T	C>T	C>T	C>T	C>T	C>T	C>T	C>T	C>T	C>T	C>T	C>T	p.R760W [SPBC19C2.01]; p.D794N [SPNCRNA.1451]	p.R760W [SPBC19C2.01]; p.D794N [SPNCRNA.1451]	p.R760W [SPBC19C2.01]; p.D794N [SPNCRNA.1451]	p.R760W [SPBC19C2.01]; p.D794N [SPNCRNA.1451]	p.R760W [SPBC19C2.01]; p.D794N [SPNCRNA.1451]	p.R760W [SPBC19C2.01]; p.D794N [SPNCRNA.1451]	p.R760W [SPBC19C2.01]; p.D794N [SPNCRNA.1451]	p.R760W [SPBC19C2.01]; p.D794N [SPNCRNA.1451]	p.R760W [SPBC19C2.01]; p.D794N [SPNCRNA.1451]	p.R760W [SPBC19C2.01]; p.D794N [SPNCRNA.1451]	p.R760W [SPBC19C2.01]; p.D794N [SPNCRNA.1451]	p.R760W [SPBC19C2.01]; p.D794N [SPNCRNA.1451]	p.R760W [SPBC19C2.01]; p.D794N [SPNCRNA.1451]	p.R760W [SPBC19C2.01]; p.D794N [SPNCRNA.1451]	p.R760W [SPBC19C2.01]; p.D794N [SPNCRNA.1451]	p.R760W [SPBC19C2.01]; p.D794N [SPNCRNA.1451]	p.R760W [SPBC19C2.01]; p.D794N [SPNCRNA.1451]	p.R760W [SPBC19C2.01]; p.D794N [SPNCRNA.1451]	p.R760W [SPBC19C2.01]; p.D794N [SPNCRNA.1451]	p.R760W [SPBC19C2.01]; p.D794N [SPNCRNA.1451]	p.R760W [SPBC19C2.01]; p.D794N [SPNCRNA.1451]	p.R760W [SPBC19C2.01]; p.D794N [SPNCRNA.1451]
II	1673002	SPBC19C2.01, SPNCRNA.1451	G>C	G>C	G>C	G>C	G>C	G>C	G>C	G>C	G>C	G>C	G>C	G>C	G>C	G>C	G>C	G>C	G>C	G>C	G>C	G>C	G>C	G>C	G>C	G>C	G>C	p.(=) [SPBC19C2.01]; p.T746R [SPNCRNA.1451]	p.(=) [SPBC19C2.01]; p.T746R [SPNCRNA.1451]	p.(=) [SPBC19C2.01]; p.T746R [SPNCRNA.1451]	p.(=) [SPBC19C2.01]; p.T746R [SPNCRNA.1451]	p.(=) [SPBC19C2.01]; p.T746R [SPNCRNA.1451]	p.(=) [SPBC19C2.01]; p.T746R [SPNCRNA.1451]	p.(=) [SPBC19C2.01]; p.T746R [SPNCRNA.1451]	p.(=) [SPBC19C2.01]; p.T746R [SPNCRNA.1451]	p.(=) [SPBC19C2.01]; p.T746R [SPNCRNA.1451]	p.(=) [SPBC19C2.01]; p.T746R [SPNCRNA.1451]	p.(=) [SPBC19C2.01]; p.T746R [SPNCRNA.1451]	p.(=) [SPBC19C2.01]; p.T746R [SPNCRNA.1451]	p.(=) [SPBC19C2.01]; p.T746R [SPNCRNA.1451]	p.(=) [SPBC19C2.01]; p.T746R [SPNCRNA.1451]	p.(=) [SPBC19C2.01]; p.T746R [SPNCRNA.1451]	p.(=) [SPBC19C2.01]; p.T746R [SPNCRNA.1451]	p.(=) [SPBC19C2.01]; p.T746R [SPNCRNA.1451]	p.(=) [SPBC19C2.01]; p.T746R [SPNCRNA.1451]	p.(=) [SPBC19C2.01]; p.T746R [SPNCRNA.1451]	p.(=) [SPBC19C2.01]; p.T746R [SPNCRNA.1451]	p.(=) [SPBC19C2.01]; p.T746R [SPNCRNA.1451]	p.(=) [SPBC19C2.01]; p.T746R [SPNCRNA.1451]
II	1678206	SPBC19C2.04c	A > del 1	A > del 1	A > del 1	A > del 1	A > del 1	A > del 1	A > del 1		A > del 1			A	A > del 1	A > del 1	A > del 1	A > del 1	A > del 1	A > del 1	A > del 1	A > del 1	A > del 1	A > del 1	A > del 1	A > del 1	A > del 1
II	1678693		T>A	T>A	T>A	T>A	T>A	T>A	T>A	T>A	T>A	T>A	T>A	T>A	T>A	T>A	T>A	T>A	T>A	T>A	T>A	T>A	T>A	T>A	T>A	T>A	T>A
II	1680137												- > ins T			A						A			- > ins T
II	1681660	SPBC19C2.05												- > ins T
II	1683324	SPBC19C2.05	T>G	T>G	T>G	T>G	T>G	T>G	T>G	T>G	T>G	T>G	T>G	T>G	T>G	T>G	T>G	T>G	T>G	T>G	T>G	T>G	T>G	T>G	T>G	T>G	T>G	p.V155G	p.V155G	p.V155G	p.V155G	p.V155G	p.V155G	p.V155G	p.V155G	p.V155G	p.V155G	p.V155G	p.V155G	p.V155G	p.V155G	p.V155G	p.V155G	p.V155G	p.V155G	p.V155G	p.V155G	p.V155G	p.V155G
II	1697124	SPBC19C2.10	C>T	C>T	C>T	C>T	C>T	C>T	C>T	C>T	C>T	C>T	C>T	C>T	C>T	C>T	C>T	C>T	C>T	C>T	C>T	C>T	C>T	C>T	C>T	C>T	C>T
II	1700167	SPBC19C2.12	C>T								C		C
II	1700402	SPBC19C2.12	G>A	G>A	G	G>A	G>A	G>A	G	G>A	G>A	G>A	G>A	G>A	G>A			G	G>A	G>A	G>A	G>A		G>A		G>A	G>A
II	1703702	SPBC19C2.15c	CT>AA	CT>AA	CT>AA	CT>AA	CT>AA	CT>AA	CT>AA						CT>AA	CT>AA	CT>AA	CT>AA	CT>AA	CT>AA	CT>AA	CT>AA	CT>AA	CT>AA	CT>AA	CT>AA	CT>AA
II	1716256							G			G>T								G>T				G>T
II	1716272		C>T	C>T	C>T	C>T	C>T	C>T	C>T			C>T		C>T	C>T	C>T	C>T	C>T	C>T	C>T	C>T	C>T	C>T	C>T	C>T	C>T	C>T
II	1716326				G>T	G>T	G>T	G>T	G>T	G>T	G>T	G>T	G>T		G>T	G>T	G>T	G>T	G>T	G>T	G>T	G>T	G>T	G>T	G>T	G>T	G>T
II	1744767	SPBC1D7.04		T>G						T>G	T>G	T>G	T>G	T>G
II	1744772	SPBC1D7.04											T>G
II	1747581	SPBC1D7.03	A > del 1	A > del 1	A > del 1	A > del 1	A > del 1	A > del 1	A > del 1	A > del 1	A > del 1	A > del 1	A > del 1	A > del 1	A > del 1	A > del 1	A > del 1	A > del 1	A > del 1	A > del 1	A > del 1	A > del 1	A > del 1	A > del 1	A > del 1	A > del 1	A > del 1
II	1755440	SPBC1D7.02c	T > del 1
II	1765290			A>T																			- > ins T
II	1769475										T>C
II	1775078										A > del 1
II	1784826	SPBC18H10.07, SPBC18H10.08c	G>A	G>A	G>A	G>A	G>A	G>A	G>A	G>A	G>A	G>A	G>A	G>A	G>A	G>A	G>A	G>A	G>A	G>A	G>A	G>A	G>A	G>A	G>A	G>A	G>A	p.T392I [SPBC18H10.08c]	p.T392I [SPBC18H10.08c]	p.T392I [SPBC18H10.08c]	p.T392I [SPBC18H10.08c]	p.T392I [SPBC18H10.08c]	p.T392I [SPBC18H10.08c]	p.T392I [SPBC18H10.08c]	p.T392I [SPBC18H10.08c]	p.T392I [SPBC18H10.08c]	p.T392I [SPBC18H10.08c]	p.T392I [SPBC18H10.08c]	p.T392I [SPBC18H10.08c]	p.T392I [SPBC18H10.08c]	p.T392I [SPBC18H10.08c]	p.T392I [SPBC18H10.08c]	p.T392I [SPBC18H10.08c]	p.T392I [SPBC18H10.08c]	p.T392I [SPBC18H10.08c]	p.T392I [SPBC18H10.08c]	p.T392I [SPBC18H10.08c]	p.T392I [SPBC18H10.08c]	p.T392I [SPBC18H10.08c]
II	1788490	SPBC18H10.09, SPBC18H10.10c	A>T		A>T	A>T	A>T
II	1818109	SPBC9B6.03			T							T	T > del 1	T > del 1
II	1818221	SPBC9B6.03	TCTCT > del 5	TCTCT > del 5	TCTCT > del 5	TCTCT > del 5	TCTCT > del 5	TCTCT > del 5	TCTCT > del 5	TCTCT > del 5	TCTCT > del 5	TCTCT > del 5	TCTCT > del 5	TCTCT > del 5	TCTCT > del 5	TCTCT > del 5	TCTCT > del 5	TCTCT > del 5	TCTCT > del 5	TCTCT > del 5	TCTCT > del 5	TCTCT > del 5	TCTCT > del 5	TCTCT > del 5	TCTCT > del 5	TCTCT > del 5	TCTCT > del 5
II	1819296	SPBC9B6.03		T > del 1
II	1821272	SPBC9B6.04c												T>C
II	1824758	SPBC9B6.07	T>C	T>C			T>C			T>C	T>C	T>C	T>C	T>C	T>C	T>C				T>C			T>C	T>C	T>C		T>C
II	1825283	SPBC9B6.07	G>A	G>A	G>A	G>A	G>A	G>A	G>A	G>A	G>A	G>A	G>A	G>A	G>A	G>A	G>A	G>A	G>A	G>A	G>A	G>A	G>A	G>A	G>A	G>A	G>A
II	1826447										A>G						A>G			A>G			A>G	A>G		A>G	A>G
II	1834575	SPBC9B6.11c	A>T	A>T	A>T	A>T	A>T	A>T	A>T	A>T	A>T	A>T	A>T	A>T	A>T		A>T	A>T	A>T	A>T	A>T	A>T	A>T	A>T	A>T	A>T	A>T
II	1834578	SPBC9B6.11c	C>G	C>G	C>G	C>G	C>G	C>G	C>G	C>G	C>G	C>G	C>G	C>G	C>G		C>G	C>G	C>G	C>G	C>G	C>G	C>G	C>G	C>G	C>G	C>G
II	1849777	SPBC28E12.05, SPBC28E12.06c	G>A	G>A	G>A	G>A	G>A	G>A	G>A	G>A	G>A	G>A	G>A	G>A	G>A	G>A	G>A	G>A	G>A	G>A	G>A	G>A	G>A	G>A	G>A	G>A	G>A	p.T1496I [SPBC28E12.06c]	p.T1496I [SPBC28E12.06c]	p.T1496I [SPBC28E12.06c]	p.T1496I [SPBC28E12.06c]	p.T1496I [SPBC28E12.06c]	p.T1496I [SPBC28E12.06c]	p.T1496I [SPBC28E12.06c]	p.T1496I [SPBC28E12.06c]	p.T1496I [SPBC28E12.06c]	p.T1496I [SPBC28E12.06c]	p.T1496I [SPBC28E12.06c]	p.T1496I [SPBC28E12.06c]	p.T1496I [SPBC28E12.06c]	p.T1496I [SPBC28E12.06c]	p.T1496I [SPBC28E12.06c]	p.T1496I [SPBC28E12.06c]	p.T1496I [SPBC28E12.06c]	p.T1496I [SPBC28E12.06c]	p.T1496I [SPBC28E12.06c]	p.T1496I [SPBC28E12.06c]	p.T1496I [SPBC28E12.06c]	p.T1496I [SPBC28E12.06c]
II	1857521	SPBC3H7.14									T>A
II	1861421							G > del 1	G > del 1					G > del 1		G > del 1	G > del 1	G > del 1	G > del 1	G > del 1	G > del 1	G > del 1	G > del 1	G > del 1	G > del 1	G > del 1	G > del 1
II	1868146									T>A
II	1869321	SPBC3H7.08c					G			G	G>A	G>A	G>A			G>A
II	1873466	SPNCRNA.1471	T>G	T>G	T	T>G	T>G				T		T>G								T>G		T>G	T>G		T>G	T>G	p.R104S	p.R104S		p.R104S	p.R104S						p.R104S								p.R104S		p.R104S	p.R104S
II	1873470	SPNCRNA.1471	G	G>A		G					G>A		G>A										G>A				G>A		p.P103L							p.P103L		p.P103L										p.P103L
II	1873779	SPBC3H7.05c	- > ins A	- > ins A	- > ins A	- > ins A	- > ins A	- > ins A	- > ins A	- > ins A	- > ins A	- > ins A	- > ins A	- > ins A	- > ins A	- > ins A	- > ins A	- > ins A		- > ins A	- > ins A	- > ins A	- > ins A	- > ins A	- > ins A	- > ins A	- > ins A
II	1876846	SPBC3H7.04
II	1877253	SPBTRNAPRO.05, SPBTRNAPRO.05.1								A>G																									p.(=) [SPBTRNAPRO.05.1]
II	1880151	SPBC3H7.03c	C>T
II	1941589	SPNCRNA.1479	G>T									G		G>T														p.Q268K											p.Q268K
II	1941966	SPNCRNA.1479	- > ins T	- > ins T	- > ins T	- > ins T	- > ins T	- > ins T	- > ins T	- > ins T	- > ins T	- > ins T	- > ins T	- > ins T	- > ins T	- > ins T	- > ins T	- > ins T	- > ins T	- > ins T	- > ins T	- > ins T	- > ins T	- > ins T	- > ins T	- > ins T	- > ins T	p.L142fs	p.L142fs	p.L142fs	p.L142fs	p.L142fs	p.L142fs	p.L142fs	p.L142fs	p.L142fs	p.L142fs	p.L142fs	p.L142fs	p.L142fs	p.L142fs	p.L142fs	p.L142fs	p.L142fs	p.L142fs	p.L142fs	p.L142fs	p.L142fs	p.L142fs
II	1941982	SPNCRNA.1479	- > ins T		- > ins T	- > ins T	- > ins T	- > ins T	- > ins T	- > ins T	- > ins T	- > ins T	- > ins T	- > ins T	- > ins T	- > ins T	- > ins T	- > ins T	- > ins T	- > ins T	- > ins T	- > ins T	- > ins T	- > ins T	- > ins T	- > ins T	- > ins T	p..137fs		p..137fs	p..137fs	p..137fs	p..137fs	p..137fs	p..137fs	p..137fs	p..137fs	p..137fs	p..137fs	p..137fs	p..137fs	p..137fs	p..137fs	p..137fs	p..137fs	p..137fs	p..137fs	p..137fs	p..137fs
II	1948954	SPBC16E9.16c	A > del 1	A > del 1	A > del 1	A > del 1	A > del 1			A > del 1	A > del 1	A > del 1	A > del 1	A > del 1	A > del 1	A > del 1	A > del 1	A > del 1	A > del 1	A > del 1	A > del 1	A > del 1	A > del 1	A > del 1		A > del 1	A > del 1	p..435fs	p..435fs	p..435fs	p..435fs	p..435fs			p..435fs	p..435fs	p..435fs	p..435fs	p..435fs	p..435fs	p..435fs	p..435fs	p..435fs	p..435fs	p..435fs	p..435fs	p..435fs	p..435fs	p..435fs
II	1950050	SPBC16E9.16c	- > ins G	- > ins G	- > ins G	- > ins G	- > ins G		- > ins G	- > ins G	- > ins G	- > ins G	- > ins G	- > ins G	- > ins G	- > ins G	- > ins G	- > ins G	- > ins G	- > ins G	- > ins G	- > ins G	- > ins G	- > ins G	- > ins G	- > ins G	- > ins G	p.L69fs	p.L69fs	p.L69fs	p.L69fs	p.L69fs		p.L69fs	p.L69fs	p.L69fs	p.L69fs	p.L69fs	p.L69fs	p.L69fs	p.L69fs	p.L69fs	p.L69fs	p.L69fs	p.L69fs	p.L69fs	p.L69fs	p.L69fs	p.L69fs
II	1960392	SPBC1E8.02, SPBC1E8.03c	- > ins G	- > ins G	- > ins G	- > ins G	- > ins G	- > ins G	- > ins G	- > ins G	- > ins G	- > ins G	- > ins G	- > ins G	- > ins G	- > ins G	- > ins G	- > ins G	- > ins G	- > ins G	- > ins G	- > ins G	- > ins G	- > ins G	- > ins G	- > ins G	- > ins G	p.L476fs [SPBC1E8.03c]	p.L476fs [SPBC1E8.03c]	p.L476fs [SPBC1E8.03c]	p.L476fs [SPBC1E8.03c]	p.L476fs [SPBC1E8.03c]	p.L476fs [SPBC1E8.03c]	p.L476fs [SPBC1E8.03c]	p.L476fs [SPBC1E8.03c]	p.L476fs [SPBC1E8.03c]	p.L476fs [SPBC1E8.03c]	p.L476fs [SPBC1E8.03c]	p.L476fs [SPBC1E8.03c]	p.L476fs [SPBC1E8.03c]	p.L476fs [SPBC1E8.03c]	p.L476fs [SPBC1E8.03c]	p.L476fs [SPBC1E8.03c]	p.L476fs [SPBC1E8.03c]	p.L476fs [SPBC1E8.03c]	p.L476fs [SPBC1E8.03c]	p.L476fs [SPBC1E8.03c]	p.L476fs [SPBC1E8.03c]	p.L476fs [SPBC1E8.03c]
II	1962419	SPBC1E8.03c	T>A	T>A	T>A	T>A	T>A	T>A	T>A	T>A	T>A	T>A	T>A	T>A	T>A	T>A	T>A	T>A	T>A	T>A	T>A	T>A	T>A	T>A	T>A	T>A	T>A
II	1962439	SPBC1E8.03c	A>G	A>G	A>G	A>G	A>G	A>G	A>G	A>G	A>G	A>G	A>G	A>G	A>G	A>G	A>G	A>G	A>G	A>G	A>G	A>G	A>G	A>G	A>G	A>G	A>G
II	1962458	SPBC1E8.03c	T>A	T>A	T>A	T>A	T>A	T>A	T>A	T>A	T>A	T>A	T>A	T>A	T>A	T>A	T>A	T>A	T>A	T>A	T>A	T>A	T>A	T>A	T>A	T>A	T>A
II	1964125	SPNCRNA.382	A>T																									p.I82F
II	1965988	SPBC1E8.04						T>C	T>C			T>C		T>C	T>C	T>C	T>C	T>C	T>C	T>C	T>C	T>C	T>C	T>C	T>C	T>C	T>C						p.I200T	p.I200T			p.I200T		p.I200T	p.I200T	p.I200T	p.I200T	p.I200T	p.I200T	p.I200T	p.I200T	p.I200T	p.I200T	p.I200T
II	1975467	SPBC1A4.02c	C>T	C>T	C>T	C>T	C>T	C>T	C>T	C>T	C>T	C>T	C>T	C>T	C>T	C>T	C>T	C>T	C>T	C>T	C>T	C>T	C>T	C>T	C>T	C>T	C>T	p.G46E	p.G46E	p.G46E	p.G46E	p.G46E	p.G46E	p.G46E	p.G46E	p.G46E	p.G46E	p.G46E	p.G46E	p.G46E	p.G46E	p.G46E	p.G46E	p.G46E	p.G46E	p.G46E	p.G46E	p.G46E	p.G46E
II	1984615	SPBC1A4.05	- > ins A	G										- > ins A
II	1987098	SPBC1A4.06c, SPBC1A4.05	C>A	C>A	C>A	C>A	C>A	C>A	C>A	C>A	C>A	C>A	C>A	C>A	C>A	C>A	C>A	C>A	C>A	C>A	C>A	C>A	C>A	C>A	C>A	C>A	C>A	p.L376F [SPBC1A4.06c]	p.L376F [SPBC1A4.06c]	p.L376F [SPBC1A4.06c]	p.L376F [SPBC1A4.06c]	p.L376F [SPBC1A4.06c]	p.L376F [SPBC1A4.06c]	p.L376F [SPBC1A4.06c]	p.L376F [SPBC1A4.06c]	p.L376F [SPBC1A4.06c]	p.L376F [SPBC1A4.06c]	p.L376F [SPBC1A4.06c]	p.L376F [SPBC1A4.06c]	p.L376F [SPBC1A4.06c]	p.L376F [SPBC1A4.06c]	p.L376F [SPBC1A4.06c]	p.L376F [SPBC1A4.06c]	p.L376F [SPBC1A4.06c]	p.L376F [SPBC1A4.06c]	p.L376F [SPBC1A4.06c]	p.L376F [SPBC1A4.06c]	p.L376F [SPBC1A4.06c]	p.L376F [SPBC1A4.06c]
II	1987102	SPBC1A4.05, SPBC1A4.06c	G > del 1	G > del 1	G > del 1	G > del 1	G > del 1	G > del 1	G > del 1	G > del 1	G > del 1	G > del 1	G > del 1	G > del 1	G > del 1	G > del 1	G > del 1	G > del 1	G > del 1	G > del 1	G > del 1	G > del 1	G > del 1	G > del 1	G > del 1	G > del 1	G > del 1	p.S375fs [SPBC1A4.06c]	p.S375fs [SPBC1A4.06c]	p.S375fs [SPBC1A4.06c]	p.S375fs [SPBC1A4.06c]	p.S375fs [SPBC1A4.06c]	p.S375fs [SPBC1A4.06c]	p.S375fs [SPBC1A4.06c]	p.S375fs [SPBC1A4.06c]	p.S375fs [SPBC1A4.06c]	p.S375fs [SPBC1A4.06c]	p.S375fs [SPBC1A4.06c]	p.S375fs [SPBC1A4.06c]	p.S375fs [SPBC1A4.06c]	p.S375fs [SPBC1A4.06c]	p.S375fs [SPBC1A4.06c]	p.S375fs [SPBC1A4.06c]	p.S375fs [SPBC1A4.06c]	p.S375fs [SPBC1A4.06c]	p.S375fs [SPBC1A4.06c]	p.S375fs [SPBC1A4.06c]	p.S375fs [SPBC1A4.06c]	p.S375fs [SPBC1A4.06c]
II	1987118	SPBC1A4.05, SPBC1A4.06c	G > del 1	G > del 1	G > del 1	G > del 1	G > del 1	G > del 1	G > del 1	G > del 1	G	G > del 1	G > del 1	G > del 1	G > del 1	G > del 1	G > del 1	G > del 1	G > del 1	G > del 1	G > del 1	G > del 1	G > del 1	G > del 1	G > del 1	G > del 1	G > del 1
II	2007715				A>G	A>G	A>G	A>G	A>G	A>G	A>G	A>G	A>G	A>G	A>G	A>G	A>G	A>G	A>G	A>G	A>G	A>G	A>G	A>G	A>G	A>G	A>G
II	2030489	SPBP23A10.14c		A>T	A>T	A>T	A	A>T	A	A>T	A>T	A	A>T		A>T	A>T	A>T	A>T	A>T	A>T	A>T	A>T		A>T	A>T	A>T	A>T
II	2032186	SPBTRNAASN.02, SPBTRNAASN.02.1								G>T																									p.(=) [SPBTRNAASN.02.1]
II	2044929	SPNCRNA.1483	A>T	A>T	A>T	A>T	A>T	A>T	A>T	A>T	A>T	A>T	A>T	A>T	A>T	A>T	A>T	A>T	A>T	A>T	A>T	A>T	A>T	A>T	A>T	A>T	A>T	p.N290Y	p.N290Y	p.N290Y	p.N290Y	p.N290Y	p.N290Y	p.N290Y	p.N290Y	p.N290Y	p.N290Y	p.N290Y	p.N290Y	p.N290Y	p.N290Y	p.N290Y	p.N290Y	p.N290Y	p.N290Y	p.N290Y	p.N290Y	p.N290Y	p.N290Y
II	2049892	SPBC29A3.06	T > del 1	T > del 1	T > del 1	T > del 1	T > del 1	T > del 1	T > del 1	T > del 1	T > del 1	T > del 1	T > del 1	T > del 1	T > del 1	T > del 1	T > del 1	T > del 1	T > del 1	T > del 1	T > del 1	T > del 1	T > del 1	T > del 1	T > del 1	T > del 1	T > del 1	p.D555fs	p.D555fs	p.D555fs	p.D555fs	p.D555fs	p.D555fs	p.D555fs	p.D555fs	p.D555fs	p.D555fs	p.D555fs	p.D555fs	p.D555fs	p.D555fs	p.D555fs	p.D555fs	p.D555fs	p.D555fs	p.D555fs	p.D555fs	p.D555fs	p.D555fs
II	2053516	SPBC29A3.08	- > ins C	- > ins C	- > ins C	- > ins C	- > ins C	- > ins C	- > ins C	- > ins C	- > ins C	- > ins C	- > ins C	- > ins C	- > ins C	- > ins C	- > ins C	- > ins C	- > ins C	- > ins C	- > ins C	- > ins C	- > ins C	- > ins C	- > ins C	- > ins C	- > ins C	p.A162fs	p.A162fs	p.A162fs	p.A162fs	p.A162fs	p.A162fs	p.A162fs	p.A162fs	p.A162fs	p.A162fs	p.A162fs	p.A162fs	p.A162fs	p.A162fs	p.A162fs	p.A162fs	p.A162fs	p.A162fs	p.A162fs	p.A162fs	p.A162fs	p.A162fs
II	2057359	SPBC29A3.10c	C>T	C>T	C>T	C>T	C>T	C>T		C>T	C>T	C>T	C>T	C>T			C>T		C>T	C>T	C>T		C>T	C>T	C>T	C>T	C>T
II	2075226													T>C
II	2078609	SPBC18E5.02c	C>A	C>A				C>A		C>A	C>A	C>A	C>A	C>A
II	2078612	SPBC18E5.02c	A>T	A>T	A>T	A>T	A>T	A>T	A>T	A>T	A>T	A>T	A>T	A>T	A>T	A>T	A>T	A>T	A>T	A>T	A>T	A>T	A>T	A>T	A>T	A>T	A>T
II	2079644	SPBC18E5.03c	T>C	T>C	T>C	T>C	T>C	T>C		T>C	T>C		T>C	T>C	T>C	T>C	T>C	T>C		T>C	T>C	T>C	T>C	T>C	T	T>C	T>C
II	2100318	SPBC23G7.16	GT > del 2	GT > del 2	GT > del 2	GT > del 2	GT > del 2	GT > del 2	GT > del 2	GT > del 2	GT > del 2	GT > del 2	GT > del 2	GT > del 2	GT > del 2	GT > del 2	GT > del 2	GT > del 2	GT > del 2	GT > del 2	GT > del 2	GT > del 2	GT > del 2	GT > del 2	GT > del 2	GT > del 2	GT > del 2
II	2100324	SPBC23G7.16	T>C	T>C	T>C	T>C	T>C	T>C	T>C	T>C	T>C	T>C	T>C	T>C	T>C	T>C	T>C	T>C	T>C	T>C	T>C	T>C	T>C	T>C	T>C	T>C	T>C
II	2108180	SPBC23G7.06c	- > ins A	- > ins A	- > ins A	- > ins A	- > ins A	- > ins A	- > ins A	- > ins A	- > ins A	- > ins A	- > ins A	- > ins A	- > ins A	- > ins A	- > ins A	- > ins A	- > ins A	- > ins A	- > ins A	- > ins A	- > ins A	- > ins A	- > ins A	- > ins A	- > ins A	p.N203fs	p.N203fs	p.N203fs	p.N203fs	p.N203fs	p.N203fs	p.N203fs	p.N203fs	p.N203fs	p.N203fs	p.N203fs	p.N203fs	p.N203fs	p.N203fs	p.N203fs	p.N203fs	p.N203fs	p.N203fs	p.N203fs	p.N203fs	p.N203fs	p.N203fs
II	2138424	SPBC1711.03, SPNCRNA.1489		T									T>C																									p.R373G [SPNCRNA.1489]
II	2147726	SPBC1711.07	- > ins T	- > ins T	- > ins T	- > ins T	- > ins T	- > ins T	- > ins T	- > ins T	- > ins T	- > ins T	- > ins T	- > ins T	- > ins T	- > ins T	- > ins T	- > ins T	- > ins T	- > ins T	- > ins T	- > ins T	- > ins T	- > ins T	- > ins T	- > ins T	- > ins T
II	2148295				G>T	G>T	G>T	G>T	G>T	G>T	G>T	G>T	G>T		G>T	G>T	G>T	G>T	G>T	G>T	G>T	G>T	G>T	G>T	G>T	G>T	G>T
II	2187407					- > ins A		- > ins A	- > ins A	- > ins A			- > ins A		- > ins A	- > ins A	- > ins A	- > ins A		- > ins A	- > ins A		- > ins A	- > ins A	- > ins A
II	2197610	SPBC17G9.13c		G>A							G>A		G > del 1
II	2202791									- > ins T
II	2203072	SPBC14C8.01c	- > ins A		- > ins A		- > ins A								C	- > ins A
II	2219928	SPBC14C8.09c, SPBC14C8.10	- > ins T	- > ins T	- > ins T	- > ins T	- > ins T	- > ins T	- > ins T	- > ins T	- > ins T	- > ins T	- > ins T	- > ins T	- > ins T	- > ins T	- > ins T	- > ins T	- > ins T	- > ins T	- > ins T	- > ins T	- > ins T	- > ins T	- > ins T	- > ins T	- > ins T	p.I132fs [SPBC14C8.09c]	p.I132fs [SPBC14C8.09c]	p.I132fs [SPBC14C8.09c]	p.I132fs [SPBC14C8.09c]	p.I132fs [SPBC14C8.09c]	p.I132fs [SPBC14C8.09c]	p.I132fs [SPBC14C8.09c]	p.I132fs [SPBC14C8.09c]	p.I132fs [SPBC14C8.09c]	p.I132fs [SPBC14C8.09c]	p.I132fs [SPBC14C8.09c]	p.I132fs [SPBC14C8.09c]	p.I132fs [SPBC14C8.09c]	p.I132fs [SPBC14C8.09c]	p.I132fs [SPBC14C8.09c]	p.I132fs [SPBC14C8.09c]	p.I132fs [SPBC14C8.09c]	p.I132fs [SPBC14C8.09c]	p.I132fs [SPBC14C8.09c]	p.I132fs [SPBC14C8.09c]	p.I132fs [SPBC14C8.09c]	p.I132fs [SPBC14C8.09c]
II	2224925			G>T	G>T	G>T	G>T		G>T		G>T		G>T	G>T	G>T		G>T	G>T		G>T	G>T	G>T	G>T	G>T	G>T	G>T	G>T
II	2228775	SPBC14C8.13, SPBC14C8.14c	T>G		T>G	T>G	T>G	T>G	T>G	T>G	T>G	T>G	T>G	T>G	T>G	T>G	T>G	T>G	T>G	T>G	T>G	T>G	T>G	T>G	T>G	T>G	T>G
II	2228777	SPBC14C8.13, SPBC14C8.14c	G>T		G>T	G>T	G>T	G>T	G>T	G>T	G>T	G>T	G>T	G>T	G>T	G>T	G>T	G>T	G>T	G>T	G>T	G>T	G>T	G>T	G>T	G>T	G>T
II	2261348											- > ins A
II	2293298	SPBC16H5.04	A > del 1	A > del 1	A > del 1	A > del 1	A > del 1	A > del 1	A > del 1		A > del 1	A > del 1	A > del 1	A > del 1	A > del 1	A > del 1	A > del 1	A > del 1	A > del 1	A > del 1	A > del 1	A > del 1	A > del 1	A > del 1	A > del 1	A > del 1	A > del 1
II	2307688	SPBC12D12.03	T > del 1	T > del 1			T > del 1	T > del 1	T > del 1	T > del 1	T > del 1	T > del 1	T > del 1	T > del 1	T				T > del 1		T > del 1			T > del 1	T > del 1	T > del 1	T > del 1
II	2318801										AAC > del 3
II	2318803															C > del 1		C>T						C>T		C>T
II	2322353	SPBC24C6.02								- > ins A	G	G
II	2340050	SPNCRNA.1506												GA>AG																									p.D141S
II	2340071	SPNCRNA.1506												A>G																									p.R148G
II	2369194	SPBC19G7.10c	T>G	T>G	T>G	T>G	T>G	T>G	T>G	T>G	T>G	T>G	T>G	T>G	T>G	T>G	T>G	T>G	T>G	T>G	T>G	T>G	T>G	T>G	T>G	T>G	T>G
II	2369244	SPBC19G7.10c	A>C	A>C						A>C	A>C	A>C	A>C	A>C
II	2380267										GA>AG													GA>AG		G
II	2380288									A>G	A			A>G										A>G
II	2387349	SPBC36B7.03	G>A	G>A						G			G>A	G>A
II	2392927	SPBC36B7.06c				C>T	C>T				C>T							C>T		C	C>T			C>T	C>T	C>T	C>T
II	2419434	SPBC1921.07c	A>C	A>C	A>C	A>C	A>C			A>C	A>C	A>C	A>C	A>C	A>C	A>C		A>C	A>C	A>C	A>C		A>C	A>C		A>C	A>C
II	2419437	SPBC1921.07c	G>T	G>T	G>T	G>T	G>T	G>T	G>T	G>T	G>T	G>T	G>T	G>T	G>T	G>T		G>T	G>T	G>T	G>T	G>T	G>T	G>T	G>T	G>T	G>T
II	2426783	SPBC21D10.09c	- > ins C	- > ins CG	- > ins CG	- > ins CG		- > ins CG	- > ins CG	- > ins CG	- > ins CG	- > ins CG	- > ins CG	- > ins CG	- > ins CG	- > ins CG		- > ins CG	- > ins CG	- > ins CG	- > ins CG	- > ins CG	- > ins CG	- > ins CG	- > ins CG	- > ins CG	- > ins CG
II	2436580	SPBC21D10.06c	C>G	C>G	C>G	C>G	C>G	C>G	C>G	C>G	C>G	C>G	C>G	C>G	C>G	C>G	C>G	C>G	C>G	C>G	C>G	C>G	C>G	C>G	C>G	C>G	C>G	p.(=)	p.(=)	p.(=)	p.(=)	p.(=)	p.(=)	p.(=)	p.(=)	p.(=)	p.(=)	p.(=)	p.(=)	p.(=)	p.(=)	p.(=)	p.(=)	p.(=)	p.(=)	p.(=)	p.(=)	p.(=)	p.(=)
II	2437534	SPBC21D10.06c	T>C	T>C							T>C		T>C															p.(=)	p.(=)							p.(=)		p.(=)
II	2437538	SPBC21D10.06c	G>A	G>A							G>A		G															p.A635T	p.A635T							p.A635T
II	2443194		- > ins AAC	T
II	2444543	SPBC12C2.13c, SPNCRNA.1514	T>C	T>C	T>C	T>C	T>C	T>C	T>C	T>C	T>C	T>C	T>C	T>C	T>C	T>C	T>C	T>C	T>C	T>C	T>C	T>C	T>C	T>C	T>C	T>C	T>C	p.V72A [SPBC12C2.13c]; p.(=) [SPNCRNA.1514]	p.V72A [SPBC12C2.13c]; p.(=) [SPNCRNA.1514]	p.V72A [SPBC12C2.13c]; p.(=) [SPNCRNA.1514]	p.V72A [SPBC12C2.13c]; p.(=) [SPNCRNA.1514]	p.V72A [SPBC12C2.13c]; p.(=) [SPNCRNA.1514]	p.V72A [SPBC12C2.13c]; p.(=) [SPNCRNA.1514]	p.V72A [SPBC12C2.13c]; p.(=) [SPNCRNA.1514]	p.V72A [SPBC12C2.13c]; p.(=) [SPNCRNA.1514]	p.V72A [SPBC12C2.13c]; p.(=) [SPNCRNA.1514]	p.V72A [SPBC12C2.13c]; p.(=) [SPNCRNA.1514]	p.V72A [SPBC12C2.13c]; p.(=) [SPNCRNA.1514]	p.V72A [SPBC12C2.13c]; p.(=) [SPNCRNA.1514]	p.V72A [SPBC12C2.13c]; p.(=) [SPNCRNA.1514]	p.V72A [SPBC12C2.13c]; p.(=) [SPNCRNA.1514]	p.V72A [SPBC12C2.13c]; p.(=) [SPNCRNA.1514]	p.V72A [SPBC12C2.13c]; p.(=) [SPNCRNA.1514]	p.V72A [SPBC12C2.13c]; p.(=) [SPNCRNA.1514]	p.V72A [SPBC12C2.13c]; p.(=) [SPNCRNA.1514]	p.V72A [SPBC12C2.13c]; p.(=) [SPNCRNA.1514]	p.V72A [SPBC12C2.13c]; p.(=) [SPNCRNA.1514]	p.V72A [SPBC12C2.13c]; p.(=) [SPNCRNA.1514]	p.V72A [SPBC12C2.13c]; p.(=) [SPNCRNA.1514]
II	2468399	SPBC12C2.05c		G							G>T
II	2468402	SPBC12C2.05c		A							A>T
II	2528014	SPNCRNA.1524, SPNCRNA.399								C	C>T	C > del 1																								p.E485K [SPNCRNA.1524]; p.S185F [SPNCRNA.399]	p.E485fs [SPNCRNA.1524]; p.S185fs [SPNCRNA.399]
II	2539178	SPBC29A10.03c	G>T	G>T	G>T	G>T	G>T	G>T	G>T	G>T	G>T	G>T	G>T	G>T	G>T	G>T	G>T	G>T	G>T	G>T	G>T	G>T	G>T	G>T	G>T	G>T	G>T	p.A259E	p.A259E	p.A259E	p.A259E	p.A259E	p.A259E	p.A259E	p.A259E	p.A259E	p.A259E	p.A259E	p.A259E	p.A259E	p.A259E	p.A259E	p.A259E	p.A259E	p.A259E	p.A259E	p.A259E	p.A259E	p.A259E
II	2575838	SPBC29A10.16c		A > del 1
II	2580369									A>G
II	2591933	SPBC2G5.07c		G>A						G > del 1		G>A		G>A
II	2592423	SPBC2G5.07c			- > ins A	- > ins A	- > ins A	- > ins A	- > ins A	- > ins A	T		- > ins A		- > ins A	- > ins A	- > ins A	- > ins A	- > ins A	- > ins A	- > ins A	- > ins A	- > ins A	- > ins A	- > ins A	- > ins A	- > ins A
II	2630599	SPBC6B1.02		A>T
II	2630604	SPBC6B1.02	- > ins A								T			- > ins A
II	2630607	SPBC6B1.02	C>A	C	- > ins A	- > ins A	- > ins A			C>A	C>A	C>A		C>A	- > ins A			- > ins A	- > ins A	- > ins A	- > ins A	- > ins A	- > ins A	- > ins A		- > ins A	- > ins A
II	2650346	SPBC6B1.09c	C>T	C>T	C>T	C>T	C>T	C>T	C>T	C>T	C>T	C>T	C>T	C>T	C	C>T	C>T		C>T	C>T	C>T	C>T	C	C>T	C>T		C
II	2671801												G>A
II	2672037	SPBC3E7.07c	T>A	T>A						T>A		T>A		T>A
II	2672452	SPBC3E7.07c	C>T		C>T	C>T	C>T	C>T	C>T		C>T	C>T	C>T	C>T	C>T	C>T	C>T	C>T	C>T	C>T	C	C>T	C>T	C>T	C>T	C>T	C>T
II	2676336	SPBC3E7.08c	C>T	C>T	C>T	C>T	C>T	C>T	C>T	C>T	C>T	C>T	C>T	C>T	C>T	C>T	C>T	C>T	C>T	C>T	C>T	C>T	C>T	C>T	C>T	C>T	C>T	p.D8N	p.D8N	p.D8N	p.D8N	p.D8N	p.D8N	p.D8N	p.D8N	p.D8N	p.D8N	p.D8N	p.D8N	p.D8N	p.D8N	p.D8N	p.D8N	p.D8N	p.D8N	p.D8N	p.D8N	p.D8N	p.D8N
II	2676605	SPBC3E7.08c, SPBC3E7.09		T>C
II	2686001	SPBC3E7.14, SPBC3E7.15c	A>G	A>G	A>G	A>G	A>G			A>G	A>G	A>G	A>G	A>G	A>G	A>G	A>G	A>G	A>G	A>G	A>G	A>G	A>G	A>G		A>G	A>G
II	2686003	SPBC3E7.14, SPBC3E7.15c	- > ins C	- > ins C	- > ins C	- > ins C	- > ins C			- > ins C	- > ins C	- > ins C	- > ins C	- > ins C	- > ins C	- > ins C	- > ins C	- > ins C	- > ins C	- > ins C	- > ins C	- > ins C	- > ins C	- > ins C		- > ins C	- > ins C
II	2698935	SPBC4F6.07c	C>T	C>T						C>T	C>T	C>T	C>T	C>T
II	2709414	SPBC4F6.10	- > ins C	- > ins C	- > ins C	- > ins C	- > ins C	- > ins C	- > ins C	- > ins C	- > ins C	- > ins C	- > ins C	- > ins C	- > ins C	- > ins C	- > ins C	- > ins C	- > ins C	- > ins C	- > ins C	- > ins C	- > ins C	- > ins C	- > ins C	- > ins C	- > ins C	p.G447fs	p.G447fs	p.G447fs	p.G447fs	p.G447fs	p.G447fs	p.G447fs	p.G447fs	p.G447fs	p.G447fs	p.G447fs	p.G447fs	p.G447fs	p.G447fs	p.G447fs	p.G447fs	p.G447fs	p.G447fs	p.G447fs	p.G447fs	p.G447fs	p.G447fs
II	2735143	SPBC336.01	C>A	C>A	C>A	C>A	C>A	C		C		C>A	C>A	C>A	C	C>A	C>A	C>A	C>A	C>A	C>A	C>A	C>A	C>A		C>A	C>A
II	2739638													T>C
II	2756171	SPBC336.08		G>C
II	2759436											C>G
II	2765473	SPBC336.14c	C>G	C>G	C>G	C>G	C>G	C>G	C>G	C>G	C>G	C>G	C>G	C>G	C>G	C>G	C>G	C>G	C>G	C>G	C>G	C>G	C>G	C>G	C>G	C>G	C>G
II	2766782	SPBC336.14c	A>G	A>G	A>G	A>G	A>G	A>G	A>G	A>G	A>G	A>G	A>G	A>G	A>G	A>G	A>G	A>G	A>G	A>G	A>G	A>G	A>G	A>G	A>G	A>G	A>G
II	2788933	SPBC32F12.03c	- > ins G	- > ins G	- > ins G	- > ins G	- > ins G	- > ins G	- > ins G	- > ins G	- > ins G	- > ins G	- > ins G	- > ins G	- > ins G	- > ins G	- > ins G	- > ins G	- > ins G	- > ins G	- > ins G	- > ins G	- > ins G	- > ins G	- > ins G	- > ins G	- > ins G
II	2792852	SPBC32F12.04	G>T	G>T	G>T	G>T	G>T	G>T	G>T	G>T	G>T	G>T	G>T	G>T	G>T	G>T	G>T	G>T	G>T	G>T	G>T	G>T	G>T	G>T	G>T	G>T	G>T
II	2798041	SPBC32F12.08c	T > del 1	T > del 1	T > del 1	T > del 1	T > del 1	T > del 1	T > del 1	T > del 1	T > del 1	T > del 1	T > del 1	T > del 1	T > del 1	T > del 1	T > del 1	T > del 1	T > del 1	T > del 1	T > del 1	T > del 1	T > del 1	T > del 1	T > del 1	T > del 1	T > del 1
II	2798515	SPBC32F12.08c	G > del 1	G>A	G > del 1	G > del 1	G > del 1	G > del 1	G > del 1	G > del 1			G > del 1	G > del 1	G > del 1	G > del 1	G > del 1	G > del 1	G > del 1	G > del 1	G > del 1	G > del 1	G > del 1	G > del 1	G > del 1	G > del 1	G > del 1
II	2806053	SPNCRNA.1550	G>A	G>A	G>A	G>A	G>A	G>A	G>A	G>A	G>A	G>A	G>A	G>A	G>A	G>A	G>A	G>A	G>A	G>A	G>A	G>A	G>A	G>A	G>A	G>A	G>A	p.G24R	p.G24R	p.G24R	p.G24R	p.G24R	p.G24R	p.G24R	p.G24R	p.G24R	p.G24R	p.G24R	p.G24R	p.G24R	p.G24R	p.G24R	p.G24R	p.G24R	p.G24R	p.G24R	p.G24R	p.G24R	p.G24R
II	2811496	SPBC32F12.12c		A > del 1	A > del 1	A > del 1	A > del 1	A > del 1	A > del 1	A > del 1	A > del 1	A > del 1	A > del 1	A > del 1	A > del 1	A > del 1	A > del 1	A > del 1	A > del 1	A > del 1	A > del 1	A > del 1	A > del 1	A > del 1	A > del 1	A > del 1	A > del 1
II	2840967	SPBC19C7.10	G	G						G>A			G>A
II	2868781	SPBP19A11.07c								T>C		T>C	T>C			T>C			T>C
II	2869283	SPBP19A11.07c	T>A	T>A	T>A	T>A	T>A	T>A	T>A	T>A		T>A	T>A	T>A	T>A	T>A	T>A	T>A	T>A	T>A	T>A	T>A	T>A	T>A	T>A	T>A	T>A
II	2874179	SPBP4H10.04	G>A	G>A						G>A	G>A	G>A	G>A	G>A
II	2890004	SPNCRNA.1560	- > ins T																									p.T669fs
II	2894563	SPBP4H10.11c	A>T	A>T									A	A>T
II	2897019
II	2901509	SPNCRNA.1561, SPNCRNA.1562, SPNCRNA.411	G>T	G>T	G>T	G>T	G>T	G>T	G>T	G>T	G>T	G>T	G>T	G>T	G>T	G>T	G>T	G>T	G>T	G>T	G>T	G>T	G>T	G>T	G>T	G>T	G>T	p.C134F [SPNCRNA.1561]; p.H367N [SPNCRNA.1562]; p.M89I [SPNCRNA.411]	p.C134F [SPNCRNA.1561]; p.H367N [SPNCRNA.1562]; p.M89I [SPNCRNA.411]	p.C134F [SPNCRNA.1561]; p.H367N [SPNCRNA.1562]; p.M89I [SPNCRNA.411]	p.C134F [SPNCRNA.1561]; p.H367N [SPNCRNA.1562]; p.M89I [SPNCRNA.411]	p.C134F [SPNCRNA.1561]; p.H367N [SPNCRNA.1562]; p.M89I [SPNCRNA.411]	p.C134F [SPNCRNA.1561]; p.H367N [SPNCRNA.1562]; p.M89I [SPNCRNA.411]	p.C134F [SPNCRNA.1561]; p.H367N [SPNCRNA.1562]; p.M89I [SPNCRNA.411]	p.C134F [SPNCRNA.1561]; p.H367N [SPNCRNA.1562]; p.M89I [SPNCRNA.411]	p.C134F [SPNCRNA.1561]; p.H367N [SPNCRNA.1562]; p.M89I [SPNCRNA.411]	p.C134F [SPNCRNA.1561]; p.H367N [SPNCRNA.1562]; p.M89I [SPNCRNA.411]	p.C134F [SPNCRNA.1561]; p.H367N [SPNCRNA.1562]; p.M89I [SPNCRNA.411]	p.C134F [SPNCRNA.1561]; p.H367N [SPNCRNA.1562]; p.M89I [SPNCRNA.411]	p.C134F [SPNCRNA.1561]; p.H367N [SPNCRNA.1562]; p.M89I [SPNCRNA.411]	p.C134F [SPNCRNA.1561]; p.H367N [SPNCRNA.1562]; p.M89I [SPNCRNA.411]	p.C134F [SPNCRNA.1561]; p.H367N [SPNCRNA.1562]; p.M89I [SPNCRNA.411]	p.C134F [SPNCRNA.1561]; p.H367N [SPNCRNA.1562]; p.M89I [SPNCRNA.411]	p.C134F [SPNCRNA.1561]; p.H367N [SPNCRNA.1562]; p.M89I [SPNCRNA.411]	p.C134F [SPNCRNA.1561]; p.H367N [SPNCRNA.1562]; p.M89I [SPNCRNA.411]	p.C134F [SPNCRNA.1561]; p.H367N [SPNCRNA.1562]; p.M89I [SPNCRNA.411]	p.C134F [SPNCRNA.1561]; p.H367N [SPNCRNA.1562]; p.M89I [SPNCRNA.411]	p.C134F [SPNCRNA.1561]; p.H367N [SPNCRNA.1562]; p.M89I [SPNCRNA.411]	p.C134F [SPNCRNA.1561]; p.H367N [SPNCRNA.1562]; p.M89I [SPNCRNA.411]
II	2904251	SPBP4H10.15	C>T	C>T	C>T	C>T	C>T	C>T	C>T	C>T	C>T	C>T	C>T	C>T	C>T	C>T	C>T	C>T	C>T	C>T	C>T	C>T	C>T	C>T	C>T	C>T	C>T	p.(=)	p.(=)	p.(=)	p.(=)	p.(=)	p.(=)	p.(=)	p.(=)	p.(=)	p.(=)	p.(=)	p.(=)	p.(=)	p.(=)	p.(=)	p.(=)	p.(=)	p.(=)	p.(=)	p.(=)	p.(=)	p.(=)
II	2912543	SPBP4H10.20		A>C	A>C	A>C	A>C	A>C	A>C						A>C	A>C	A>C	A>C	A>C	A>C	A>C	A>C	A>C	A>C	A>C	A>C	A>C
II	2928219	SPBC1703.07	A>C	A>C						A>C	A>C	A>C	A>C	A>C
II	2936508	SPBC1703.12	- > ins CAT							A		A
II	2939747	SPBTRNAPRO.07, SPBTRNAPRO.07.1	A>G							A>G																		p.(=) [SPBTRNAPRO.07.1]							p.(=) [SPBTRNAPRO.07.1]
II	2986224									- > ins A
II	2988029	SPBC2D10.12	G>T	G>T	G>T	G>T	G>T	G>T	G>T	G>T	G>T	G>T	G>T	G>T	G>T	G>T	G>T	G>T	G>T	G>T	G>T	G>T	G>T	G>T	G>T	G>T	G>T
II	2988150	SPBC2D10.12		T>G
II	3004624	SPBC2D10.20									G>T	G		G
II	3006137	SPBC15D4.01c, SPBC2D10.20	A>T	A>T	A>T	A>T	A>T	A>T	A>T	A>T	A>T	A>T	A>T	A>T	A>T	A>T	A>T	A>T	A>T	A>T	A>T	A>T	A>T	A>T	A>T	A>T	A>T	p.S482T [SPBC15D4.01c]	p.S482T [SPBC15D4.01c]	p.S482T [SPBC15D4.01c]	p.S482T [SPBC15D4.01c]	p.S482T [SPBC15D4.01c]	p.S482T [SPBC15D4.01c]	p.S482T [SPBC15D4.01c]	p.S482T [SPBC15D4.01c]	p.S482T [SPBC15D4.01c]	p.S482T [SPBC15D4.01c]	p.S482T [SPBC15D4.01c]	p.S482T [SPBC15D4.01c]	p.S482T [SPBC15D4.01c]	p.S482T [SPBC15D4.01c]	p.S482T [SPBC15D4.01c]	p.S482T [SPBC15D4.01c]	p.S482T [SPBC15D4.01c]	p.S482T [SPBC15D4.01c]	p.S482T [SPBC15D4.01c]	p.S482T [SPBC15D4.01c]	p.S482T [SPBC15D4.01c]	p.S482T [SPBC15D4.01c]
II	3010976	SPNCRNA.1571, SPNCRNA.1572	T > del 1																									p.N83fs [SPNCRNA.1571]; p.V792fs [SPNCRNA.1572]
II	3022635	SPBC15D4.06	A>T	A						A
II	3032760	SPBC15D4.13c, SPNCRNA.1576	C>G	C>G		C	C>G		C>G			C	C>G	C>G			C		C>G				C>G	C	C>G		C>G	p.T402R [SPNCRNA.1576]	p.T402R [SPNCRNA.1576]			p.T402R [SPNCRNA.1576]		p.T402R [SPNCRNA.1576]				p.T402R [SPNCRNA.1576]	p.T402R [SPNCRNA.1576]					p.T402R [SPNCRNA.1576]				p.T402R [SPNCRNA.1576]
II	3040332	SPBC13E7.01	- > ins G	- > ins G	- > ins G	- > ins G	- > ins G	- > ins G	- > ins G	- > ins G	- > ins G	- > ins G	- > ins G	- > ins G	- > ins G	- > ins G	- > ins G	- > ins G	- > ins G	- > ins G	- > ins G	- > ins G	- > ins G	- > ins G	- > ins G	- > ins G	- > ins G	p.A783fs	p.A783fs	p.A783fs	p.A783fs	p.A783fs	p.A783fs	p.A783fs	p.A783fs	p.A783fs	p.A783fs	p.A783fs	p.A783fs	p.A783fs	p.A783fs	p.A783fs	p.A783fs	p.A783fs	p.A783fs	p.A783fs	p.A783fs	p.A783fs	p.A783fs
II	3050425	SPBC13E7.05	T > del 1							T > del 1			T > del 1		T > del 1		T						T > del 1			T		p.L799fs							p.L799fs			p.L799fs		p.L799fs								p.L799fs
II	3061216	SPBC30D10.18c, SPNCRNA.1578	T>A	T>A								T>A																p.Y39F [SPNCRNA.1578]	p.Y39F [SPNCRNA.1578]								p.Y39F [SPNCRNA.1578]
II	3064935	SPBC30D10.16	AA>GC	A										AA>GC														p.L51A											p.L51A
II	3064941	SPBC30D10.16	C>G	C										C>G														p.C49S											p.C49S
II	3098505	SPBC1778.02	T>G	T>G						T>G	T>G	T>G	T>G	T>G
II	3098507	SPBC1778.02	G>T	G>T						G>T	G>T	G>T	G>T	G>T
II	3111974	SPBC1778.08c	T>A	T>A	T>A	T>A	T>A	T>A	T>A	T>A	T>A	T>A	T>A	T>A	T>A	T>A	T>A	T>A	T>A	T>A	T>A	T>A	T>A	T>A	T>A	T>A	T>A
II	3111976	SPBC1778.08c	T>G	T>G	T>G	T>G		T>G		T>G	T>G	T>G	T>G	T>G			T>G	T>G	T>G	T>G		T>G	T>G	T>G		T>G	T>G
II	3161493	SPBC609.01						- > ins T					- > ins TT				- > ins T									- > ins T
II	3178645	SPBC776.04, SPNCRNA.1586								T>G																									p.T1046P [SPNCRNA.1586]
II	3183121	SPBC776.05			G>T	G>T	G>T	G>T	G>T	G>T				G>T	G>T	G>T	G>T	G>T	G>T	G>T	G>T	G>T	G>T	G>T	G>T	G>T	G>T
II	3199990										- > ins T
II	3212997	SPBC776.18c	C>T	C>T	C>T	C>T	C>T	C>T	C>T	C>T	C>T	C>T	C>T	C>T	C>T	C>T	C>T	C>T	C>T	C>T	C>T	C>T	C>T	C>T	C>T	C>T	C>T
II	3213481	SPBC776.18c								C>T
II	3234208	SPBC19F8.03c	C>T	C	C>T	C>T	C>T	C>T	C>T	C>T	C>T	C>T	C>T	C>T	C>T		C>T	C>T		C>T	C>T	C	C	C>T	C>T	C>T	C>T
II	3252802	SPBC25H2.18	T>C	T>C		T>C	T>C	T>C	T>C					T>C	T>C	T>C		T>C	T>C		T>C	T>C	T>C	T>C	T>C	T>C	T>C
II	3264244	SPBC25H2.11c	- > ins TC	- > ins TC	- > ins TC	- > ins TC	- > ins TC	- > ins TC	- > ins TC	- > ins TC	- > ins TC	- > ins TC	- > ins TC	- > ins TC	- > ins TC	- > ins TC	- > ins TC	- > ins TC	- > ins TC	- > ins TC	- > ins TC	- > ins TC	- > ins TC	- > ins TC	- > ins TC	- > ins TC	- > ins TC
II	3268045	SPBC25H2.10c	T>A	T>A	T>A	T>A	T>A	T>A	T>A	T>A	T>A	T>A	T>A	T>A	T>A	T>A	T>A	T>A	T>A	T>A	T>A	T>A	T>A	T>A	T>A	T>A	T>A
II	3290440	SPBC20F10.04c	C>A	C>A	C>A	C>A	C>A	C		C>A	C>A	C>A	C>A	C>A	C	C>A	C	C>A	C	C>A	C>A	C>A	C>A	C>A	C>A	C>A	C>A
II	3319036	SPBC17D11.06		G>A
II	3324964	SPBC17D11.08	T>G	T>G	T>G	T>G	T>G			T>G	T>G	T>G	T>G	T>G	T>G	T>G		T>G	T>G	T>G	T>G	T>G	T>G	T>G	T>G	T>G	T>G
II	3341951	SPBC17D1.07c	C	C>A		C>A		C>A		C>A	C>A	C>A	C>A						C>A		C>A
II	3343660	SPBC17D1.07c		C							C>T		C							C>T
II	3361029		G>A							G>A	G>A		G>A	G>A												G
II	3387027	SPBC3B8.05	T>A	T>A	T>A	T>A	T>A	T>A	T>A	T>A	T>A	T>A	T>A	T>A	T>A	T>A	T>A	T>A	T>A	T>A	T>A	T>A	T>A	T>A	T>A	T>A	T>A
II	3391070	SPNCRNA.1597, SPBC3B8.10	G>A																G>A									p.M52I [SPNCRNA.1597]																p.M52I [SPNCRNA.1597]
II	3391072	SPBC3B8.10, SPNCRNA.1597	A>T																A>T									p..53L [SPNCRNA.1597]																p..53L [SPNCRNA.1597]
II	3404109	SPBC13A2.03	T>A	T
II	3404116	SPBC13A2.03	TTTTTTA > del 7	TTTTTTA > del 7
II	3421531	SPBC4B4.05	T>G	T>G	T>G	T>G	T>G				T			T>G	T>G	T>G	T>G	T>G	T>G	T>G	T>G	T>G	T>G	T>G	T>G	T>G	T>G
II	3421533	SPBC4B4.05	G>T	G>T	G>T	G>T	G>T					G		G>T	G>T	G>T	G>T	G>T	G>T	G>T	G>T	G>T	G>T	G>T	G>T	G>T	G>T
II	3448907	SPBC2G2.08		AC > del 2
II	3456600	SPBC2G2.11	C>A	C>A	C>A	C>A	C>A	C>A	C>A	C>A	C>A	C	C	C>A	C>A	C>A	C>A	C>A	C>A	C>A	C>A	C>A	C>A	C>A	C>A	C>A	C>A
II	3459914	SPBC2G2.13c	C>A	C>A	C>A	C>A	C>A	C>A	C>A	C>A	C>A	C	C>A	C>A	C>A	C>A	C>A	C>A	C>A	C>A	C>A	C>A	C>A	C>A	C>A	C>A	C>A
II	3518752	SPBC1105.06, SPBC1105.07c	- > ins AC	- > ins AC						- > ins AC	- > ins AC	- > ins AC	- > ins AC	- > ins AC														p.F348fs [SPBC1105.07c]	p.F348fs [SPBC1105.07c]						p.F348fs [SPBC1105.07c]	p.F348fs [SPBC1105.07c]	p.F348fs [SPBC1105.07c]	p.F348fs [SPBC1105.07c]	p.F348fs [SPBC1105.07c]
II	3518759	SPBC1105.06, SPBC1105.07c	T>C	T>C						T>C	T>C	T>C	T>C	T>C		T>C								T>C
II	3538194	SPBC1105.17								A>G
II	3540058	SPBC1105.17	T > del 1											T
II	3556736										- > ins T
II	3579198	SPBC887.18c	T>A	T>A	T	T>A	T	T>A	T	T>A	T>A	T>A	T>A	T>A		T>A	T>A		T>A	T	T>A	T>A	T>A	T>A	T>A	T	T>A
II	3579238	SPBC887.18c	C>T	C>T	C>T	C>T	C>T	C>T	C>T	C>T	C>T	C>T	C>T	C>T	C>T	C>T	C>T	C>T	C>T	C>T	C>T	C>T	C>T	C>T	C>T	C>T	C>T
II	3583985	SPNCRNA.1619									T > del 1																									p.I1?
II	3590324	SPBC16D10.02	C>A	C>A							C	C>A	C>A	C
II	3618954	SPBC16D10.10	A>T	A>T	A>T	A>T		A>T	A>T	A>T	A>T	A>T	A>T	A>T	A>T	A>T		A>T	A>T		A>T		A>T		A>T		A>T
II	3619003	SPBC16D10.10	- > ins G	- > ins G	- > ins G	- > ins G	- > ins G	- > ins G	- > ins G	- > ins G	- > ins G	- > ins G	- > ins G	- > ins G	- > ins G	- > ins G	- > ins G	- > ins G	- > ins G	- > ins G	- > ins G	- > ins G	- > ins G	- > ins G	- > ins G	- > ins G	- > ins G	p.S237fs	p.S237fs	p.S237fs	p.S237fs	p.S237fs	p.S237fs	p.S237fs	p.S237fs	p.S237fs	p.S237fs	p.S237fs	p.S237fs	p.S237fs	p.S237fs	p.S237fs	p.S237fs	p.S237fs	p.S237fs	p.S237fs	p.S237fs	p.S237fs	p.S237fs
II	3652488	SPBP8B7.11	G>T	G>T						G>T	G>T		G>T	G>T
II	3661792	SPBP8B7.15c	C>T		C>T	C>A	C>T				C>T	C>T	C>T	C>T				C>T					C>T			C>T
II	3677794	SPBP8B7.21									G>C			G
II	3727704	SPBC13G1.14c, SPBC25D12.06	C>G	C>G	C>G	C>G	C>G	C>G		C>G		C	C>G	C>G	C>G	C>G		C>G	C>G	C>G		C	C>G	C>G	C	C	C>G
II	3762965	SPBC31F10.07												A>G
II	3774001	SPBC31F10.12	T>A	T>A	T>A	T>A	T>A		T>A	T>A	T>A		T>A	T>A		T>A	T>A	T>A	T>A	T>A		T>A	T>A	T>A			T>A
II	3774004	SPBC31F10.12	T>G	T>G	T>G	T>G	T>G		T>G	T>G	T>G		T>G	T>G		T>G	T>G	T>G	T>G	T>G	T>G	T>G	T>G	T>G
II	3774006	SPBC31F10.12	T>G	T>G	T>G	T>G	T>G		T>G	T>G	T>G		T>G	T>G	T>G	T>G	T>G	T>G	T>G	T>G	T>G	T>G	T>G	T>G	T>G
II	3782449	SPBC31F10.14c												- > ins T																									p.N74fs
II	3799370	SPBC21C3.02c	G>A	G>A						G>A
II	3838908													AA>TT
II	3838939				G>A	G>A	G>A	G>A	G>A				G>A		G>A	G>A	G>A	G>A	G>A	G>A	G>A	G>A	G>A			G>A
II	3860187												A > del 1
II	3860190										A>C	A>C	A>C	A>C
II	3861541										G>A
II	3862058
II	3883701	SPBC211.05, SPBC211.06	AT > del 2
II	3888126	SPBC211.08c		C>A
II	3888825	SPBC1604.21c	G>T	G>T	G>T	G>T	G>T		G>T	G>T	G>T		G>T	G>T			G>T	G>T	G>T			G>T			G>T		G>T
II	3888828	SPBC1604.21c	A>T	A>T	A>T	A>T	A>T		A>T	A>T	A>T		A>T	A>T				A>T	A>T			A>T			A>T	A>T	A>T
II	3898820	SPBC1604.18c	G>A	G>A	G>A	G	G>A	G>A	G	G>A		G>A	G>A	G>A	G>A	G>A	G	G	G>A			G	G>A	G>A	G>A	G>A	G>A
II	3938096									T > del 1
II	3945240		A>G
II	3993833	SPBC3B9.03		TA>GT															T
II	3995490	SPBC3B9.04, SPNCRNA.1654	G>T	G>T	G>T	G>T	G>T	G>T	G>T	G>T	G>T	G>T	G>T	G>T	G>T	G>T	G>T	G>T	G>T	G>T	G>T	G>T	G>T	G>T	G>T	G>T	G>T	p.L328I [SPNCRNA.1654]	p.L328I [SPNCRNA.1654]	p.L328I [SPNCRNA.1654]	p.L328I [SPNCRNA.1654]	p.L328I [SPNCRNA.1654]	p.L328I [SPNCRNA.1654]	p.L328I [SPNCRNA.1654]	p.L328I [SPNCRNA.1654]	p.L328I [SPNCRNA.1654]	p.L328I [SPNCRNA.1654]	p.L328I [SPNCRNA.1654]	p.L328I [SPNCRNA.1654]	p.L328I [SPNCRNA.1654]	p.L328I [SPNCRNA.1654]	p.L328I [SPNCRNA.1654]	p.L328I [SPNCRNA.1654]	p.L328I [SPNCRNA.1654]	p.L328I [SPNCRNA.1654]	p.L328I [SPNCRNA.1654]	p.L328I [SPNCRNA.1654]	p.L328I [SPNCRNA.1654]	p.L328I [SPNCRNA.1654]
II	3996806	SPBC3B9.21	G>T	G>T		G>T	G>T			G>T	G>T	G>T	G	G>T			G	G>T		G		G	G>T	G>T	G	G>T	G>T
II	3999556	SPBC3B9.06c	G>C	G>C	G>C	G>C	G>C	G	G>C	G>C		G	G>C		G>C	G>C	G>C	G	G>C	G>C	G>C		G>C	G>C	G>C	G>C	G>C
II	3999558	SPBC3B9.06c	C>T	C	C>T	C>T	C>T	C	C>T	C>T		C	C>T		C>T	C>T	C>T	C	C>T	C>T	C>T		C>T	C>T	C>T	C>T	C>T
II	4006983	SPBC3B9.11c								A > del 1
II	4019885									A>G
II	4047458											T>C
II	4083686	SPBC1347.12											G>T
II	4109085	SPNCRNA.1669, SPNCRNA.1670												T>A																									p.(=) [SPNCRNA.1669]; p.I20K [SPNCRNA.1670]
II	4109087	SPNCRNA.1669, SPNCRNA.1670								C>A																									p.V245L [SPNCRNA.1669]; p.L21I [SPNCRNA.1670]
II	4122326	SPBC56F2.03, SPNCRNA.1671	T>C	T>C	T>C	T>C	T>C	T>C	T>C	T>C	T>C	T>C	T>C	T>C	T>C	T>C	T>C	T>C	T>C	T>C	T>C	T>C	T>C	T>C	T>C	T>C	T>C	p.I101M [SPBC56F2.03]; p.Y478H [SPNCRNA.1671]	p.I101M [SPBC56F2.03]; p.Y478H [SPNCRNA.1671]	p.I101M [SPBC56F2.03]; p.Y478H [SPNCRNA.1671]	p.I101M [SPBC56F2.03]; p.Y478H [SPNCRNA.1671]	p.I101M [SPBC56F2.03]; p.Y478H [SPNCRNA.1671]	p.I101M [SPBC56F2.03]; p.Y478H [SPNCRNA.1671]	p.I101M [SPBC56F2.03]; p.Y478H [SPNCRNA.1671]	p.I101M [SPBC56F2.03]; p.Y478H [SPNCRNA.1671]	p.I101M [SPBC56F2.03]; p.Y478H [SPNCRNA.1671]	p.I101M [SPBC56F2.03]; p.Y478H [SPNCRNA.1671]	p.I101M [SPBC56F2.03]; p.Y478H [SPNCRNA.1671]	p.I101M [SPBC56F2.03]; p.Y478H [SPNCRNA.1671]	p.I101M [SPBC56F2.03]; p.Y478H [SPNCRNA.1671]	p.I101M [SPBC56F2.03]; p.Y478H [SPNCRNA.1671]	p.I101M [SPBC56F2.03]; p.Y478H [SPNCRNA.1671]	p.I101M [SPBC56F2.03]; p.Y478H [SPNCRNA.1671]	p.I101M [SPBC56F2.03]; p.Y478H [SPNCRNA.1671]	p.I101M [SPBC56F2.03]; p.Y478H [SPNCRNA.1671]	p.I101M [SPBC56F2.03]; p.Y478H [SPNCRNA.1671]	p.I101M [SPBC56F2.03]; p.Y478H [SPNCRNA.1671]	p.I101M [SPBC56F2.03]; p.Y478H [SPNCRNA.1671]	p.I101M [SPBC56F2.03]; p.Y478H [SPNCRNA.1671]
II	4151677	SPBC14F5.02	- > ins A	- > ins A	- > ins A	- > ins A	- > ins A			- > ins A	- > ins A	- > ins A	- > ins A	- > ins A						- > ins A	- > ins A	- > ins A	- > ins A	- > ins A		- > ins A	- > ins A
II	4151678	SPBC14F5.02	T>G	T>G	T>G	T>G	T>G			T>G	T>G	T>G	T>G	T>G						T>G	T>G	T>G	T>G	T>G		T>G	T>G
II	4151682	SPBC14F5.02	G>C	G>C	G>C	G>C	G>C			G>C	G>C	G>C	G>C	G>C						G>C	G>C	G>C	G>C	G>C		G>C	G>C
II	4190076	SPBC3F6.03, SPNCRNA.1678
II	4208378	SPBC342.04	G>T	G>T	G>T	G>T	G>T	G>T	G>T	G>T	G>T	G>T	G>T	G>T	G>T	G>T	G>T	G>T	G>T	G>T	G>T	G>T	G>T	G>T	G>T	G>T	G>T
II	4222176	SPBC16G5.05c	C>A	C>A			C>A					C		C>A									C>A	C>A			C>A
II	4254961	SPBC1652.01	A > del 1	A > del 1	A > del 1	A > del 1	A > del 1	A > del 1	A > del 1	A > del 1	A > del 1	A > del 1	A > del 1	A > del 1	A > del 1	A > del 1	A > del 1	A > del 1	A > del 1	A > del 1	A > del 1	A > del 1	A > del 1	A > del 1	A > del 1	A > del 1	A > del 1
II	4275913	SPBC16A3.12c	A>G	A>G	A>G	A>G	A>G			A>G	A>G	A>G	A>G	A>G	A>G	A>G	A>G	A>G	A>G	A>G	A>G	A>G	A>G	A>G	A>G	A>G	A>G
II	4308381	SPBC543.05c	T>C	T>C	T	T>C	T>C			T>C	T>C		T>C	T>C	T>C	T			T	T>C	T>C		T>C	T>C		T>C	T>C
II	4332538	SPBC16C6.03c	T>C	T>C	T>C	T>C	T>C	T>C	T>C	T	T>C		T>C	T>C	T>C	T>C	T>C	T>C	T>C	T>C	T>C	T>C	T>C	T>C	T>C	T>C	T>C
II	4332540	SPBC16C6.03c	C>A	C>A	C>A	C>A	C>A	C>A	C>A	C	C		C>A	C>A	C>A	C>A	C>A	C>A	C>A	C>A	C>A	C>A	C>A	C>A	C>A	C>A	C>A
II	4337014	SPBC16C6.06										- > ins T																									p.F2fs
II	4375963	SPBC1539.08	G>C		G>C	G>C	G>C	G>C	G>C						G>C	G>C	G>C	G>C	G>C	G>C	G>C	G>C	G>C	G>C	G>C	G>C	G>C
II	4391467	SPNCRNA.1689
II	4400666	SPBC1289.10c	A>C	A>C	A>C	A>C	A>C	A>C	A>C	A>C	A>C	A>C	A>C	A>C	A>C	A>C	A>C	A>C	A>C	A>C	A>C	A>C	A>C	A>C	A>C	A>C	A>C	p.W728G	p.W728G	p.W728G	p.W728G	p.W728G	p.W728G	p.W728G	p.W728G	p.W728G	p.W728G	p.W728G	p.W728G	p.W728G	p.W728G	p.W728G	p.W728G	p.W728G	p.W728G	p.W728G	p.W728G	p.W728G	p.W728G
II	4441019		- > ins A									- > ins A	- > ins A	- > ins A
II	4468766										C>T
II	4477379											T>C
II	4505776										A>T
II	4507612												- > ins A
II	4512630											C>T
II	4520694										A>G
II	4523942	SPBCPT2R1.07c.1, SPBCPT2R1.07c	G>A																									p.(=) [SPBCPT2R1.07c.1]
II	4524495	SPBCPT2R1.07c.1, SPBCPT2R1.07c	- > ins C				- > ins C	- > ins C	- > ins C						- > ins C			- > ins C		- > ins C	- > ins C		- > ins C	- > ins C				p.V159fs [SPBCPT2R1.07c.1]				p.V159fs [SPBCPT2R1.07c.1]	p.V159fs [SPBCPT2R1.07c.1]	p.V159fs [SPBCPT2R1.07c.1]						p.V159fs [SPBCPT2R1.07c.1]			p.V159fs [SPBCPT2R1.07c.1]		p.V159fs [SPBCPT2R1.07c.1]	p.V159fs [SPBCPT2R1.07c.1]		p.V159fs [SPBCPT2R1.07c.1]	p.V159fs [SPBCPT2R1.07c.1]
II	4524632	SPBCPT2R1.07c.1, SPBCPT2R1.07c	T>C	T>C																								p.(=) [SPBCPT2R1.07c.1]	p.(=) [SPBCPT2R1.07c.1]
II	4524653	SPBCPT2R1.07c.1, SPBCPT2R1.07c		A>G																									p.(=) [SPBCPT2R1.07c.1]
II	4524791	SPBCPT2R1.07c, SPBCPT2R1.07c.1	T>G	T>G																								p.E60D [SPBCPT2R1.07c.1]	p.E60D [SPBCPT2R1.07c.1]
II	4524827	SPBCPT2R1.07c.1, SPBCPT2R1.07c		G>A																									p.(=) [SPBCPT2R1.07c.1]
II	4526124		T>C	T>C
II	4526335	SPBCPT2R1.10, SPBCPT2R1.10.1	G>A			G>A																						p.(=) [SPBCPT2R1.10.1]			p.(=) [SPBCPT2R1.10.1]
II	4529965	SPBCPT2R1.08c						A>G	A>G	A>G			A>G	A	A>G	A>G			A>G		A>G	A>G		A>G	A>G	A>G							p.(=)	p.(=)	p.(=)			p.(=)		p.(=)	p.(=)			p.(=)		p.(=)	p.(=)		p.(=)
II	4531033	SPBCPT2R1.08c						G>C		G>C	G>C		G		G>C	G>C			G>C		G	G>C				G>C							p.(=)		p.(=)	p.(=)				p.(=)	p.(=)			p.(=)			p.(=)
II	4531092	SPBCPT2R1.08c							G			G	G>A		G>A		G>A		G>A		G>A	G>A			G	G>A												p.R1403Q		p.R1403Q		p.R1403Q		p.R1403Q		p.R1403Q	p.R1403Q
II	4531592	SPBCPT2R1.08c			G>A			G		G>A		G	G	G>A		G			G>A		G>A	G>A			G>A	G>A				p.A1570T					p.A1570T				p.A1570T					p.A1570T		p.A1570T	p.A1570T
II	4532088	SPBCPT2R1.08c			G>T					G>T	G>T											G								p.G1735V					p.G1735V	p.G1735V
II	4533994								T	T>C
II	4534498													A>C
II	4537213				- > ins T	- > ins T		- > ins T	- > ins T		- > ins T	- > ins T	- > ins T	- > ins T	- > ins T	- > ins T	- > ins T	- > ins T	- > ins T	- > ins T	- > ins T	- > ins T	- > ins T	- > ins T	- > ins T	- > ins T	- > ins T
II	4537236		G>A	G>A	G>A	G>A				G>A	G>A													G
II	4537248		A>G	A>G	A>G	A>G				A>G	A>G													A>G			A
II	4537268		G>A	G>A	G>A	G>A					G>A													G			G>A
II	4537388		AATAAGAG > del 8		AATAAGAG > del 8	AATAAGAG > del 8	AATAAGAG > del 8	AATAAGAG > del 8	AATAAGAG > del 8	AATAAGAG > del 8		AATAAGAG > del 8	AATAAGAG > del 8	AATAAGAG > del 8	AATAAGAG > del 8	AATAAGAG > del 8	AATAAGAG > del 8	AATAAGAG > del 8	AATAAGAG > del 8	AATAAGAG > del 8	AATAAGAG > del 8	AATAAGAG > del 8	AATAAGAG > del 8	AATAAGAG > del 8	AATAAGAG > del 8	AATAAGAG > del 8	AATAAGAG > del 8
II	4538047			G>A
II	4538054			- > ins G
II	4538330				A>G	A>G	A>G	AG>GA	AG>GA	A>G					A>G	A>G	A>G	AG>GA	A>G	A>G	A>G	AG>GA	AG>GA	AG>GA	AG>GA	AG>GA	A>G
II	4538340				A>G	A>G	A>G			A	A>G					A					A>G
II	4539673							T>A	T>A			T>A			T>A		T>A				T>A				T>A
II	4539725												T>C		T		T>C							T>C
III	150	SPRRNA.42.1, SPRRNA.42		C>T						C>T																			p.S414N [SPRRNA.42.1]						p.S414N [SPRRNA.42.1]
III	152	SPRRNA.42.1, SPRRNA.42		A>G						A>G																			p.(=) [SPRRNA.42.1]						p.(=) [SPRRNA.42.1]
III	183	SPRRNA.42.1, SPRRNA.42	A>G	A > del 1							A>T	A	A>G	A														p.L403P [SPRRNA.42.1]	p.L403fs [SPRRNA.42.1]							p.L403H [SPRRNA.42.1]		p.L403P [SPRRNA.42.1]
III	544	SPRRNA.42, SPRRNA.42.1	N>A													N>A		N>A	N>A	N>A			N>A					p.X283L [SPRRNA.42.1]													p.X283L [SPRRNA.42.1]		p.X283L [SPRRNA.42.1]	p.X283L [SPRRNA.42.1]	p.X283L [SPRRNA.42.1]			p.X283L [SPRRNA.42.1]
III	555	SPRRNA.42.1, SPRRNA.42								C>A	C>A		C>A																						p.C279F [SPRRNA.42.1]	p.C279F [SPRRNA.42.1]		p.C279F [SPRRNA.42.1]
III	746	SPRRNA.42.1, SPRRNA.42								T>C																									p..215W [SPRRNA.42.1]
I	2465837	SPAC19A8.10, SPAC19A8.11c																T>G		T>G
III	2964			- > ins T
III	4730			T>A	T > del 1	T > del 1		T > del 1	T > del 1			T			T	T > del 1	T > del 1	T	T > del 1		T>A	T	T>A	T>A	T	T>A
III	5521												AA > del 2
III	5661					A>C		A>C	A>C	A>C	A>C		A>C		A>C	A > del 1	A > del 1		A > del 1	A>C	A>C		A>C	A>C		A>C
III	5840			- > ins GA	- > ins A	- > ins A	- > ins A	- > ins T	- > ins T	C			- > ins A		- > ins T	- > ins T	- > ins A	- > ins T	- > ins A	C > del 1, - > ins C, - > ins T	- > ins A	- > ins A	- > ins A	- > ins T	- > ins T	- > ins A
III	5841									A			A	A>G
III	5911													C>T
III	5914				- > ins CTTx3	- > ins CTTx3	- > ins CTTx3	- > ins CTTx3	- > ins CTTx3		C>T			C>T	- > ins CTTx3	- > ins CTTx3	- > ins CTTx3	- > ins CTTx3	- > ins CTTx3	- > ins CTTx3	- > ins CTTx3	- > ins CTTx3	- > ins CTTx3	- > ins CTTx3	- > ins CTTx3	- > ins CTTx3	- > ins CTTx3
III	6813	SPRRNA.47.1, SPRRNA.47	A>T	A>T	A>T	A>T	A>T	A>T	A	A>T	A>T	A>T	A>T	A>T	A	A>T	A>T	A>T	A>T	A	A>T	A	A>T	A>T		A>T	A>T	p.L910. [SPRRNA.47.1]	p.L910. [SPRRNA.47.1]	p.L910. [SPRRNA.47.1]	p.L910. [SPRRNA.47.1]	p.L910. [SPRRNA.47.1]	p.L910. [SPRRNA.47.1]		p.L910. [SPRRNA.47.1]	p.L910. [SPRRNA.47.1]	p.L910. [SPRRNA.47.1]	p.L910. [SPRRNA.47.1]	p.L910. [SPRRNA.47.1]		p.L910. [SPRRNA.47.1]	p.L910. [SPRRNA.47.1]	p.L910. [SPRRNA.47.1]	p.L910. [SPRRNA.47.1]		p.L910. [SPRRNA.47.1]		p.L910. [SPRRNA.47.1]	p.L910. [SPRRNA.47.1]
III	8872	SPRRNA.47.1, SPRRNA.47	T	T							T>A		T																							p.K224. [SPRRNA.47.1]
III	9325	SPRRNA.47.1, SPRRNA.47								C>A																									p.E73. [SPRRNA.47.1]
III	9486	SPRRNA.47.1, SPRRNA.47	G	G						G>C		G>C																							p.A19G [SPRRNA.47.1]		p.A19G [SPRRNA.47.1]
III	9514	SPRRNA.47.1, SPRRNA.47	C>G	C>G						C>G	C>G	C>G																p.A10P [SPRRNA.47.1]	p.A10P [SPRRNA.47.1]						p.A10P [SPRRNA.47.1]	p.A10P [SPRRNA.47.1]	p.A10P [SPRRNA.47.1]
III	9518	SPRRNA.47, SPRRNA.47.1	G>C	G>C						G>C	G>C	G>C																p.D8E [SPRRNA.47.1]	p.D8E [SPRRNA.47.1]						p.D8E [SPRRNA.47.1]	p.D8E [SPRRNA.47.1]	p.D8E [SPRRNA.47.1]
III	9973	SPRRNA.50, SPRRNA.50.1	G>A	G>A						G>A	G>A	G>A	G>A															p.L12F [SPRRNA.50.1]	p.L12F [SPRRNA.50.1]						p.L12F [SPRRNA.50.1]	p.L12F [SPRRNA.50.1]	p.L12F [SPRRNA.50.1]	p.L12F [SPRRNA.50.1]
III	10097		T>A	T>A	T>A	T	T>A	T	T>A	T>A	T>A	T>A	T	T>A	T>A		T>A	T>A		T>A	T>A		T>A	T		T	T>A
III	10983	SPRRNA.43.1, SPRRNA.43								T	T>C																									p.(=) [SPRRNA.43.1]
III	10985	SPRRNA.43.1, SPRRNA.43									G>A																									p.(=) [SPRRNA.43.1]
III	11020	SPRRNA.43.1, SPRRNA.43								C>T																									p.S414N [SPRRNA.43.1]
III	11022	SPRRNA.43.1, SPRRNA.43								A>G																									p.(=) [SPRRNA.43.1]
III	11053	SPRRNA.43, SPRRNA.43.1	A	A>G							A	A>G	A>G	A>G															p.L403P [SPRRNA.43.1]								p.L403P [SPRRNA.43.1]	p.L403P [SPRRNA.43.1]	p.L403P [SPRRNA.43.1]
I	4270735	SPAC2C4.06c	C>T			C>T	C>T								C>T			C>T		C>T	C>T	C>T	C>T	C>T		C>T	C>T
III	15600				T>A	T>A	T>A		T > del 1	T>A			T>A		T>A	T > del 1	T>A	T>A		T > del 1	T > del 1	T>A	T>A		T	TT > del 2	T > del 1
III	16531			A>C			A > del 1	A > del 1	A > del 1		A>C		A>C							A > del 1		A>C	A > del 1
III	16710		- > ins GA	- > ins GA	- > ins A	- > ins A	C	- > ins T	- > ins T		- > ins GA		- > ins GA	C	- > ins T	- > ins T	- > ins A	- > ins T	- > ins A	C > del 1, - > ins C, - > ins T	- > ins C, - > ins G	C > del 1, - > ins C, - > ins A	- > ins A	- > ins T	C > del 1, - > ins C, - > ins T	- > ins A	- > ins T
III	17683	SPRRNA.48.1, SPRRNA.48	A>T	A>T	A>T	A	A>T	A>T	A>T	A	A>T	A>T	A>T	A>T		A>T	A>T	A	A>T	A	A>T	A	A>T	A>T		A>T	A>T	p.L910. [SPRRNA.48.1]	p.L910. [SPRRNA.48.1]	p.L910. [SPRRNA.48.1]		p.L910. [SPRRNA.48.1]	p.L910. [SPRRNA.48.1]	p.L910. [SPRRNA.48.1]		p.L910. [SPRRNA.48.1]	p.L910. [SPRRNA.48.1]	p.L910. [SPRRNA.48.1]	p.L910. [SPRRNA.48.1]		p.L910. [SPRRNA.48.1]	p.L910. [SPRRNA.48.1]		p.L910. [SPRRNA.48.1]		p.L910. [SPRRNA.48.1]		p.L910. [SPRRNA.48.1]	p.L910. [SPRRNA.48.1]
III	19742	SPRRNA.48.1, SPRRNA.48								T>A																									p.K224. [SPRRNA.48.1]
III	20356	SPRRNA.48.1, SPRRNA.48	G	G>C						G>C		G>C																	p.A19G [SPRRNA.48.1]						p.A19G [SPRRNA.48.1]		p.A19G [SPRRNA.48.1]
III	20384	SPRRNA.48.1, SPRRNA.48	C>G	C>G						C>G	C>G	C>G	C>G	C														p.A10P [SPRRNA.48.1]	p.A10P [SPRRNA.48.1]						p.A10P [SPRRNA.48.1]	p.A10P [SPRRNA.48.1]	p.A10P [SPRRNA.48.1]	p.A10P [SPRRNA.48.1]
III	20388	SPRRNA.48, SPRRNA.48.1	G>C	G>C						G>C	G>C	G>C	G	G														p.D8E [SPRRNA.48.1]	p.D8E [SPRRNA.48.1]						p.D8E [SPRRNA.48.1]	p.D8E [SPRRNA.48.1]	p.D8E [SPRRNA.48.1]
III	20843	SPRRNA.51, SPRRNA.51.1	G	G>A						G>A	G>A	G>A	G>A	G															p.L12F [SPRRNA.51.1]						p.L12F [SPRRNA.51.1]	p.L12F [SPRRNA.51.1]	p.L12F [SPRRNA.51.1]	p.L12F [SPRRNA.51.1]
III	20967		T>A	T>A	T > del 1	T>A	T			TA > del 2	T > del 1		TA > del 2	T>A	T>A		T>A	T>A			T>A		TA > del 2		T>A	T	T>A
III	21226									- > ins A																- > ins A
III	21412	SPRRNA.44.1, SPRRNA.44								A	A>T																									p.(=) [SPRRNA.44.1]
III	21441	SPRRNA.44.1, SPRRNA.44								G>C																									p.L564V [SPRRNA.44.1]
III	21853	SPRRNA.44.1, SPRRNA.44									T>C																									p.(=) [SPRRNA.44.1]
III	21855	SPRRNA.44.1, SPRRNA.44									G>A																									p.(=) [SPRRNA.44.1]
III	21890	SPRRNA.44.1, SPRRNA.44								C>T																									p.S414N [SPRRNA.44.1]
III	21892	SPRRNA.44.1, SPRRNA.44								A>G																									p.(=) [SPRRNA.44.1]
III	21923	SPRRNA.44, SPRRNA.44.1		A>G							A	A>G	A>G	A>G															p.L403P [SPRRNA.44.1]								p.L403P [SPRRNA.44.1]	p.L403P [SPRRNA.44.1]	p.L403P [SPRRNA.44.1]
III	22486	SPRRNA.44.1, SPRRNA.44								T>C																									p..215W [SPRRNA.44.1]
III	371350	SPCC1682.01				TA > del 2												TA > del 2		TA > del 2		TA > del 2	TA > del 2	TA > del 2
III	23300							A > del 1			A > del 1				A > del 1	A	A > del 1		A > del 1	A > del 1		A > del 1			A > del 1
III	41563												- > ins A
III	60771	SPCC757.15	T>G	T>G						T>G			T>G	T>G										T>G
III	96427	SPCC613.09	- > ins T
III	109993	SPCC330.03c	C>A	C>A	C>A	C>A				C>A	C>A	C>A	C>A	C>A				C>A		C>A		C>A
III	115351		G>C	G>C	G>C	G>C	G>C	G>C		G>C	G>C	G>C	G>C	G>C		G>C	G>C	G>C	G>C	G>C	G>C	G>C	G>C	G>C	G>C
III	116014	SPCC330.05c	G>A	G>A	G>A	G>A	G>A	G>A	G>A	G>A	G>A	G>A	G>A	G>A	G>A	G>A	G>A	G>A	G>A	G>A	G>A	G>A	G>A	G>A	G>A	G>A	G>A	p.P188S	p.P188S	p.P188S	p.P188S	p.P188S	p.P188S	p.P188S	p.P188S	p.P188S	p.P188S	p.P188S	p.P188S	p.P188S	p.P188S	p.P188S	p.P188S	p.P188S	p.P188S	p.P188S	p.P188S	p.P188S	p.P188S
III	138018	SPCC330.14c		- > ins A	- > ins A	- > ins A, - > ins A	- > ins A	- > ins A, - > ins A	- > ins A, - > ins A	- > ins A		- > ins A	- > ins A	- > ins A	- > ins A	- > ins A	- > ins A, - > ins A	- > ins A	- > ins A	- > ins A	- > ins A	- > ins A	- > ins A, - > ins A	- > ins A	- > ins A, - > ins A	- > ins A	- > ins A
III	188322	SPCC1235.16		G>C
III	200133	SPCC1235.11	T>A	T>A						T>A	T>A	T>A	T>A	T>A									T>A	T>A
III	208140	SPCC1235.17								- > ins A														C
III	221306	SPCC548.03c	A>T	A>T						A>T	A	A>T	A>T	A>T														p.F329I	p.F329I						p.F329I		p.F329I	p.F329I	p.F329I
III	227730	SPCC548.06c	A>T	A>T	A>T	A>T	A>T	A>T	A>T	A>T	A>T	A>T	A>T	A>T	A>T	A>T	A>T	A>T	A>T	A>T	A>T	A>T	A>T	A>T	A>T	A>T	A>T	p.V224D	p.V224D	p.V224D	p.V224D	p.V224D	p.V224D	p.V224D	p.V224D	p.V224D	p.V224D	p.V224D	p.V224D	p.V224D	p.V224D	p.V224D	p.V224D	p.V224D	p.V224D	p.V224D	p.V224D	p.V224D	p.V224D
III	237009	SPCC1529.01												T>G
III	237016	SPCC1529.01										A>G		A
III	237972	SPCC1529.01	A>T	A>T	A>T	A>T	A>T					A>T	A	A	A	A>T	A>T	A>T	A>T	A>T	A>T	A>T	A>T	A>T		A>T	A>T
III	260378	SPCC794.06	C>G		C>G	C>G	C>G	C>G	C>G	C>G	C>G				C>G	C>G	C>G	C>G	C>G	C>G	C>G	C>G	C>G	C>G	C>G	C>G	C>G
III	263090	SPCC794.07	T>A	T>A	T>A	T>A	T>A	T>A		T>A	T>A	T>A	T>A	T>A	T>A	T>A	T>A	T>A	T>A	T>A	T>A	T>A	T>A	T>A	T>A	T>A	T>A
III	263092	SPCC794.07	G>A	G>A	G>A	G>A	G>A	G>A	G>A	G>A	G>A	G>A	G>A	G>A		G>A	G>A	G>A	G>A	G>A		G>A	G>A	G>A	G>A	G>A	G>A
III	284657	SPCC553.10	C>A	C>A	C>A	C>A	C>A	C>A	C>A	C>A	C>A	C>A	C>A	C>A	C>A	C>A	C>A	C>A	C>A	C>A	C>A	C>A	C>A	C>A	C>A	C>A	C>A
III	286517				- > ins AAA							- > ins A			- > ins A
III	286588												A>T
III	286619			CG>AA														C > del 1									CG > del 2
III	286620		G>A		G>A	G>A	G>A											G>A						G>A
III	288966	SPCC553.09c	AG>CT	AG>CT	AG>CT	AG>CT	AG>CT	AG>CT	AG>CT	AG>CT		A	AG>CT	AG>CT	AG>CT	AG>CT	AG>CT	AG>CT	AG>CT	AG>CT	AG>CT	AG>CT	AG>CT	AG>CT	AG>CT	AG>CT	AG>CT
III	289313	SPCC553.09c	T>A	T>A						T>A	T	T>A	T>A	T>A
III	304979	SPCC553.03		C>T		C>T	C>T																C>T			C
III	308673	SPCC553.02		C>T
III	320958	SPCC736.05	T>G	T>G	T>G	T>G	T>G	T>G	T>G	T>G	T>G	T	T>G	T>G	T>G	T>G	T>G	T>G		T>G	T>G	T>G	T>G	T>G	T>G	T>G	T>G
III	421072	SPCC306.07c								C>G
III	428592	SPCC306.10	T>C																									p.M274T
III	478912	SPCC364.05		C>T		C	C				C					C>T			C>T						C
III	479779	SPCC364.04c	G>A	G>A	G>A	G>A	G>A	G>A		G>A	G>A	G	G>A	G>A	G>A	G>A	G>A	G>A		G>A	G>A	G>A	G>A	G>A		G>A	G>A
III	479784	SPCC364.04c	T>C	T>C	T>C	T>C	T>C	T>C		T>C	T>C	T>C	T>C	T>C	T>C	T>C	T>C	T>C		T>C	T>C	T>C	T>C	T>C		T>C	T>C
III	493741	SPCC970.09	A>T	A>T	A>T	A>T	A>T	A>T	A	A>T	A>T	A>T	A>T	A>T	A>T	A>T	A>T	A>T	A>T	A>T	A>T		A>T	A>T	A>T	A>T	A>T
III	540158													- > ins T
III	568682	SPNCRNA.1143, SPCC1672.04c		A>T									A																p.L1045F [SPNCRNA.1143]
III	568684	SPCC1672.04c, SPNCRNA.1143		AA>AT																									p..1046Y [SPNCRNA.1143]
III	568690	SPCC1672.04c, SPNCRNA.1143
III	591261	SPCC1672.12c	G>T	G>T						G>T	G>T	G>T	G>T	G
III	594292	SPCC1183.01		T>C	T>C	T>C	T>C			T	T>C	T>C	T	T>C	T>C	T>C		T>C	T	T>C	T>C	T>C	T>C	T>C	T>C	T>C	T>C
III	599047	SPCC1183.04c	C>T	C>T	C>T	C>T	C>T	C>T	C>T	C>T	C>T	C>T	C>T	C>T	C>T	C>T		C>T	C>T	C>T	C>T	C>T	C>T	C>T	C>T	C>T	C>T
III	599049	SPCC1183.04c	A>T	A>T	A>T	A>T	A>T	A>T	A>T	A>T	A>T	A>T	A>T	A>T	A>T	A>T		A>T	A>T	A>T	A>T	A>T	A>T	A>T	A>T	A>T	A>T
III	600380	SPCC1183.05c		T>A	T		T>A			T>A	T>A		T>A							T	T	T>A	T>A	T>A	T	T>A	T>A
III	612572	SPCC1183.08c												G>A
III	613307	SPCC1183.09c	T>G	T>G		T>G	T	T>G	T>G	T>G	T>G			T>G		T			T>G		T>G		T	T>G	T	T>G
III	629097	SPCC31H12.05c	A>G	A>G	A>G	A>G	A>G	A>G	A>G	A>G	A>G	A>G	A>G	A>G	A>G	A	A>G	A>G		A>G	A>G	A>G	A>G	A>G	A>G	A>G	A>G
III	659566	SPCC16C4.01, SPNCRNA.1151		G>A	G>A	G>A	G>A	G>A	G>A			G		G	G>A	G>A	G>A	G>A	G>A	G>A	G>A	G>A	G>A	G>A	G>A	G>A	G>A		p.(=) [SPNCRNA.1151]	p.(=) [SPNCRNA.1151]	p.(=) [SPNCRNA.1151]	p.(=) [SPNCRNA.1151]	p.(=) [SPNCRNA.1151]	p.(=) [SPNCRNA.1151]						p.(=) [SPNCRNA.1151]	p.(=) [SPNCRNA.1151]	p.(=) [SPNCRNA.1151]	p.(=) [SPNCRNA.1151]	p.(=) [SPNCRNA.1151]	p.(=) [SPNCRNA.1151]	p.(=) [SPNCRNA.1151]	p.(=) [SPNCRNA.1151]	p.(=) [SPNCRNA.1151]	p.(=) [SPNCRNA.1151]
III	659629	SPCC16C4.01	G>A	G>A	G>A	G>A	G>A	G>A	G>A	G>A	G>A	G>A	G>A	G>A	G>A	G>A	G>A	G>A	G>A	G>A	G>A	G>A	G>A	G>A	G>A	G>A	G>A
III	686087	SPCC16C4.10	T>G	T>G			T>G			T>G	T>G	T>G	T>G	T>G							T>G		T	T>G		T>G	T>G
III	715494													A>G
III	717699	SPNCRNA.1153	A>T	A>T										A>T														p.Y14F	p.Y14F										p.Y14F
III	719812
III	725124	SPCC18B5.03	- > ins T
III	729842	SPCC18B5.06	- > ins GCCTTGA		- > ins GCCTTGA	- > ins GCCTTGA	- > ins GCCTTGA	- > ins GCCTTGA	- > ins GCCTTGA					- > ins GCCTTGA	- > ins GCCTTGA	- > ins GCCTTGA	- > ins GCCTTGA	- > ins GCCTTGA	- > ins GCCTTGA	- > ins GCCTTGA	- > ins GCCTTGA	- > ins GCCTTGA	- > ins GCCTTGA	- > ins GCCTTGA	- > ins GCCTTGA	- > ins GCCTTGA	- > ins GCCTTGA
III	738349	SPCC18B5.10c	C>A	C>A	C>A	C>A	C>A	C>A	C>A	C>A	C>A	C>A	C>A	C>A	C>A	C>A	C>A	C>A	C>A	C>A	C>A	C>A	C>A	C>A	C>A	C>A	C>A
III	774010	SPCC1020.06c	C>T	C>T	C>T	C>T	C>T	C>T	C>T	C>T	C>T	C>T	C>T	C>T	C>T	C>T	C>T	C>T	C>T	C>T	C>T	C>T	C>T	C>T	C>T	C>T	C>T	p.(=)	p.(=)	p.(=)	p.(=)	p.(=)	p.(=)	p.(=)	p.(=)	p.(=)	p.(=)	p.(=)	p.(=)	p.(=)	p.(=)	p.(=)	p.(=)	p.(=)	p.(=)	p.(=)	p.(=)	p.(=)	p.(=)
III	785463	SPCC1020.03		C>T
III	805922	SPCC1393.06c	C	C>A			C>A		C>A		C>A	C>A	C>A	C									C>A	C>A		C>A	C>A
III	805924	SPCC1393.06c	A	A>T			A>T		A>T	A	A>T	A>T	A>T	A>T									A>T	A>T		A>T	A>T
III	814834		A>C			A>C				A				A>C				A>C	A>C	A>C			A>C
III	816727		- > ins C		- > ins C	- > ins C	- > ins C	- > ins C	- > ins C	- > ins C	- > ins C	- > ins C	- > ins C	- > ins C	- > ins C	- > ins C	- > ins C	- > ins C	- > ins C	- > ins C	- > ins C	- > ins C	- > ins C	- > ins C	- > ins C	- > ins C	- > ins C
III	827245	SPCC1393.13		G > del 1
III	827251	SPCC1393.13	C>T	C>T						C>T	C>T	C>T	C>T	C>T
III	838983	SPCC63.03, SPNCRNA.581	G>A	G>A	G>A	G>A	G>A	G>A	G>A	G>A	G>A	G>A	G>A	G>A	G>A	G>A		G>A	G>A	G>A	G>A			G	G>A			p.(=) [SPNCRNA.581]	p.(=) [SPNCRNA.581]	p.(=) [SPNCRNA.581]	p.(=) [SPNCRNA.581]	p.(=) [SPNCRNA.581]	p.(=) [SPNCRNA.581]	p.(=) [SPNCRNA.581]	p.(=) [SPNCRNA.581]	p.(=) [SPNCRNA.581]	p.(=) [SPNCRNA.581]	p.(=) [SPNCRNA.581]	p.(=) [SPNCRNA.581]	p.(=) [SPNCRNA.581]	p.(=) [SPNCRNA.581]		p.(=) [SPNCRNA.581]	p.(=) [SPNCRNA.581]	p.(=) [SPNCRNA.581]	p.(=) [SPNCRNA.581]
III	867866	SPCC16A11.01	T > del 1	T > del 1	T > del 1	T > del 1	T > del 1			T > del 1	T > del 1	T > del 1	T > del 1	T > del 1	T > del 1	T > del 1	T > del 1	T > del 1		T > del 1	T > del 1	T > del 1	T > del 1	T > del 1	T > del 1	T > del 1	T > del 1
III	883703	SPCC16A11.08	G > del 1	G > del 1	G > del 1	G	G > del 1			G > del 1	G > del 1	G > del 1	G > del 1	G > del 1			G > del 1	G	G > del 1								G > del 1
III	889168	SPCC16A11.11	C>T	C>T	C>T	C>T	C>T	C>T	C>T	C>T	C>T	C>T	C>T	C>T	C>T	C>T	C>T	C>T	C>T	C>T	C>T	C>T	C>T	C>T	C>T	C>T	C>T	p.T104I	p.T104I	p.T104I	p.T104I	p.T104I	p.T104I	p.T104I	p.T104I	p.T104I	p.T104I	p.T104I	p.T104I	p.T104I	p.T104I	p.T104I	p.T104I	p.T104I	p.T104I	p.T104I	p.T104I	p.T104I	p.T104I
III	891886	SPCC16A11.12c	T>C	T>C	T>C	T>C	T>C	T>C	T>C	T>C		T>C	T>C	T>C	T>C	T>C	T>C	T>C	T>C	T>C	T>C	T>C	T>C	T>C	T>C	T>C	T>C
III	891889	SPCC16A11.12c	T>A	T>A	T>A	T>A	T>A	T>A	T>A	T>A		T>A	T>A	T>A	T>A	T>A	T>A	T>A	T>A	T>A	T>A	T>A	T>A	T>A	T>A	T>A	T>A
III	897523										C		C>A
III	897527									T>A	T>A		T>A
III	897531					C				C>A	C>A	C	C>A									- > ins A
III	910634	SPCC24B10.06	G>C	G>C		G>C	G>C		G>C	G>C	G>C	G>C	G>C	G>C				G>C			G>C		G>C	G>C			G>C
III	947184											A > del 1
III	957016	SPCPB16A4.06c								T>A	T>A	T>A	T>A
III	963343	SPCC1742.01	A>G	A>G	A>G	A>G	A>G	A>G	A>G	A>G	A>G	A>G	A>G	A>G	A>G	A>G	A>G	A>G	A>G	A>G	A>G	A>G	A>G	A>G	A>G	A>G	A>G	p.(=)	p.(=)	p.(=)	p.(=)	p.(=)	p.(=)	p.(=)	p.(=)	p.(=)	p.(=)	p.(=)	p.(=)	p.(=)	p.(=)	p.(=)	p.(=)	p.(=)	p.(=)	p.(=)	p.(=)	p.(=)	p.(=)
III	968622	SPNCRNA.1164												- > ins T									C																p.F831fs
III	970892	SPNCRNA.1164		C>T						C>T				C>T		C		C											p.S1587F						p.S1587F				p.S1587F
III	971416													- > ins T
III	981208	SPCC1795.07, SPCC1795.08c	A>C	A>C	A>C	A>C	A>C			A>C	A>C	A>C	A>C	A>C				A>C		A>C	A>C	A>C	A>C	A>C		A>C	A>C
III	1016311					- > ins C	- > ins C	- > ins C	- > ins C	- > ins C	- > ins C		- > ins C	G	- > ins C	- > ins C	- > ins C	- > ins C	- > ins C	- > ins C	- > ins C	- > ins C	- > ins C	- > ins C	- > ins C	- > ins C	- > ins C
III	1020106	SPCC895.09c	A>C
III	1020767	SPCC895.09c	C>T	C>T	C>T	C>T	C>T	C>T	C>T		C>T	C>T	C>T	C>T	C>T	C>T	C>T	C>T	C>T	C>T	C>T	C>T	C>T	C>T	C>T	C>T	C>T
III	1025785	SPCC825.02	GT > del 2	GT > del 2						GT > del 2	G	G	GT > del 2	G										GT > del 2
III	1025788	SPCC825.02	G>C	G>C						G>C		G	G
III	1029265	SPCC825.04c
III	1032422	SPCC825.05c	T>A	T>A	T>A	T>A	T>A	T>A	T>A	T>A	T>A	T>A	T>A	T>A	T>A	T>A	T>A	T>A	T>A	T>A	T>A	T>A	T>A	T>A	T>A	T>A	T>A
III	1040453	SPCC1259.03	T											T > del 1
III	1041514	SPCC1259.04		GT>AC	GT>AC	GT>AC	GT>AC							GT>AC				GT>AC			GT>AC	GT>AC	GT>AC	GT>AC		GT>AC	GT>AC
III	1041518	SPCC1259.04		G>T	G>T	G>T	G>T							G	G>T			G>T			G>T	G>T	G>T	G>T		G>T	G>T
III	1058146	SPCC1259.12c		A>G																									p.F23S
III	1059623	SPCC1259.15c		A > del 1
III	1089212										A>G
III	1095574										A>T
III	1103420											T>A
III	1158216	SPCC4B3.10c	G>A	G>A	G>A	G>A	G>A			G>A	G>A	G	G>A		G>A	G>A	G>A	G>A		G>A	G>A	G>A	G>A	G>A	G>A	G>A	G>A
III	1168328			T>C	T>C	T>C	T>C	T>C	T>C	T>C	T>C	T>C	T>C	T>C	T>C	T>C	T>C	T>C	T>C	T>C	T>C	T>C	T>C	T>C	T>C	T>C	T>C
III	1168363		G>A	G>A	G>A	G>A	G>A	G>A	G>A	G>A	G>A	G>A	G>A	G>A	G>A	G>A	G>A	G>A	G>A	G>A	G>A	G>A	G>A	G>A	G>A	G>A	G>A
III	1168386		GCAGTTCAAGTCAAT > del 15								GCA > del 3		GCA > del 3
III	1168405		T>A								T
III	1168406				A > del 1	A > del 1	A > del 1	A > del 1	A > del 1	A > del 1	A	A > del 1	A > del 1		A > del 1	A > del 1	A > del 1	A > del 1	A > del 1	A > del 1	A > del 1	A > del 1	A > del 1	A > del 1	A > del 1	A > del 1	A > del 1
III	1173431	SPCC4B3.03c	C							- > ins T	C	C	C
III	1176998	SPCC4B3.02c	G>T	G>T	G>T	G>T		G>T	G>T	G>T	G>T	G>T	G>T	G>T	G>T	G>T	G>T	G>T	G>T	G>T		G>T			G>T
III	1260881	SPCC645.13	GG>AA	GG>AA	GG>AA	GG>AA	GG>AA	GG>AA	GG>AA	GG>AA	GG>AA	GG>AA	GG>AA	GG>AA	GG>AA	GG>AA	GG>AA	GG>AA	GG>AA	GG>AA	GG>AA	GG>AA	GG>AA	GG>AA	GG>AA	GG>AA	GG>AA
III	1300859	SPCC1322.07c												- > ins A																									p.L32fs
III	1316383	SPCC1322.13	G>A	G>A	G>A	G>A	G>A	G>A	G>A	G>A	G>A	G>A	G>A	G>A	G>A	G>A	G>A	G>A	G>A	G>A	G>A	G>A	G>A	G>A	G>A	G>A	G>A	p.G16D	p.G16D	p.G16D	p.G16D	p.G16D	p.G16D	p.G16D	p.G16D	p.G16D	p.G16D	p.G16D	p.G16D	p.G16D	p.G16D	p.G16D	p.G16D	p.G16D	p.G16D	p.G16D	p.G16D	p.G16D	p.G16D
III	1349109	SPCC338.15	T>A	T>A		T>A	T>A			T	T	T	T	T>A	T	T>A				T>A	T>A	T	T>A	T>A		T>A	T>A
III	1370361									TA > del 2
III	1374938	SPCC1281.01	A>T	A>T	A>T	A>T	A>T	A>T	A>T	A>T	A>T	A>T	A>T	A>T	A>T	A>T	A>T	A>T	A>T	A>T	A>T	A>T	A>T	A>T	A>T	A>T	A>T	p.Y256F	p.Y256F	p.Y256F	p.Y256F	p.Y256F	p.Y256F	p.Y256F	p.Y256F	p.Y256F	p.Y256F	p.Y256F	p.Y256F	p.Y256F	p.Y256F	p.Y256F	p.Y256F	p.Y256F	p.Y256F	p.Y256F	p.Y256F	p.Y256F	p.Y256F
III	23299		A	A > del 1				A > del 1	AA > del 2	A > del 1	A > del 1	AA > del 2	A > del 1	A > del 1	A > del 1	A > del 1	A > del 1	A > del 1	A > del 1	A > del 1	A > del 1	A > del 1	A > del 1		A > del 1	A > del 1	A > del 1
III	1395687				G>A	G>A	G>A						G>A	G>A			G>A				G>A		G>A			G>A
III	1396778													C>G
III	1396788			A>G
III	1559		A > del 1	A	A > del 1			AA > del 2	AA > del 2	A > del 1	A > del 1	A > del 1	A	A > del 1	A > del 1	A > del 1	A > del 1	A > del 1	A > del 1	AA > del 2	AA > del 2	AA > del 2	A > del 1		AA > del 2	A > del 1	A > del 1
III	1428219	SPCC622.14	A>T	A>T	A>T	A>T	A>T	A>T	A>T	A>T	A	A>T	A>T	A>T	A>T	A>T	A>T	A>T	A>T	A>T	A>T	A>T	A>T	A>T	A>T	A>T	A>T
III	1431074	SPCC622.16c
III	1435595	SPCC61.01c, SPCC622.17	G>A	G>A	G>A	G>A	G>A	G>A	G>A	G>A	G	G	G>A	G>A	G>A	G>A	G>A	G>A	G>A	G>A	G>A	G>A	G>A	G>A	G>A	G>A	G>A
III	1441733	SPCC61.01c
III	1443301	SPCC61.02	T>C	T>C						T>C	T>C	T>C																p.(=)	p.(=)						p.(=)	p.(=)	p.(=)
III	1475085	SPCTRNALYS.12, SPCTRNALYS.12.1									G>A																									p.R15K [SPCTRNALYS.12.1]
III	1485482			- > ins A
III	1489715	SPCC188.08c	C>T	C>T	C>T	C>T	C>T	C>T	C>T	C>T	C>T	C>T	C>T	C>T	C>T	C>T	C>T	C>T	C>T	C>T	C>T	C>T	C>T	C>T	C>T	C>T	C>T	p.G849D	p.G849D	p.G849D	p.G849D	p.G849D	p.G849D	p.G849D	p.G849D	p.G849D	p.G849D	p.G849D	p.G849D	p.G849D	p.G849D	p.G849D	p.G849D	p.G849D	p.G849D	p.G849D	p.G849D	p.G849D	p.G849D
III	1492156	SPCC188.08c	T>A	T>A	T	T>A	T>A			T>A	T>A	T>A	T>A	T>A					T	T>A		T>A	T>A	T>A	T
III	1494164	SPCC188.09c		A						A	A>G	A>G	A																							p.S202P	p.S202P
III	1494282	SPCC188.09c	G>A	G>A						G>A	G>A	G>A	G>A	G														p.(=)	p.(=)						p.(=)	p.(=)	p.(=)	p.(=)
III	1510625										TG>AT
III	1510626													G>T													G>T
III	1512779	SPCC584.11c
III	1526403	SPNCRNA.1202	C>T	C>T	C>T	C>T	C>T	C>T	C>T	C>T	C>T	C>T	C>T	C>T	C>T	C>T	C>T	C>T	C>T	C>T	C>T	C>T	C>T	C>T	C>T	C>T	C>T	p.(=)	p.(=)	p.(=)	p.(=)	p.(=)	p.(=)	p.(=)	p.(=)	p.(=)	p.(=)	p.(=)	p.(=)	p.(=)	p.(=)	p.(=)	p.(=)	p.(=)	p.(=)	p.(=)	p.(=)	p.(=)	p.(=)
III	1529703	SPCC584.01c	G>A	G>A						G>A	G>A	G>A	G>A	G>A
III	1533938	SPCC584.03c	G>A	G>A	G>A	G>A	G>A	G>A	G>A	G>A	G>A	G>A	G>A	G>A	G>A	G>A	G>A	G>A	G>A	G>A	G>A	G>A	G>A	G>A	G>A	G>A	G>A	p.A247V	p.A247V	p.A247V	p.A247V	p.A247V	p.A247V	p.A247V	p.A247V	p.A247V	p.A247V	p.A247V	p.A247V	p.A247V	p.A247V	p.A247V	p.A247V	p.A247V	p.A247V	p.A247V	p.A247V	p.A247V	p.A247V
III	1538269	SPCC584.05	T>G	T>G						T>G	T>G	T>G	T>G	T>G
III	1538272	SPCC584.05	G>T	G>T						G>T	G>T	G>T	G>T	G>T
III	1598050	SPCC13B11.04c												G>A																									p.P170S
III	1621164	SPCC777.13	G>A	G>A	G>A	G>A	G>A	G>A	G>A	G>A	G>A	G>A	G>A	G>A	G>A	G>A	G>A	G>A	G>A	G>A	G>A	G>A	G>A	G>A	G>A	G>A	G>A
III	1642720	SPCC663.18	AT>TG	AT>TG	AT>TG	AT>TG	AT>TG			AT>TG	AT>TG	AT>TG	AT>TG	AT>TG	AT>TG	AT>TG	AT>TG	AT>TG	AT>TG	AT>TG		AT>TG	AT>TG	AT>TG	AT>TG	AT>TG	AT>TG
III	1642832	SPCC663.18								A				A>T
III	1655536	SPCC663.11
III	1674619	SPNCRNA.1216	T > del 1											TT > del 2														p.L6fs											p.L6fs
III	1685487		- > ins A		- > ins A	- > ins A	- > ins A	- > ins A	- > ins A	- > ins A	- > ins A		- > ins A		- > ins A	- > ins A	- > ins A		- > ins A		- > ins A	- > ins A			- > ins A	- > ins A	- > ins A
III	1698137	SPCC417.11c												G>T
III	1701925	SPCTRNAASN.06, SPCTRNAASN.06.1								G>T	G>T																								p.(=) [SPCTRNAASN.06.1]	p.(=) [SPCTRNAASN.06.1]
III	1706985	SPCC191.01	A>C	A>C	A>C	A>C	A>C	A>C	A>C	A>C	A>C	A>C	A>C	A>C	A>C	A>C	A>C	A>C	A>C	A>C	A>C	A>C	A>C	A>C	A>C	A>C	A>C	p.E175D	p.E175D	p.E175D	p.E175D	p.E175D	p.E175D	p.E175D	p.E175D	p.E175D	p.E175D	p.E175D	p.E175D	p.E175D	p.E175D	p.E175D	p.E175D	p.E175D	p.E175D	p.E175D	p.E175D	p.E175D	p.E175D
III	1718895											A > del 1
III	1753803										- > ins T
III	1756401	SPCC1450.12	A > del 1	A > del 1	A > del 1	A > del 1	A > del 1	A > del 1	A > del 1	A > del 1	A > del 1	A > del 1	A > del 1	A > del 1	A > del 1	A > del 1	A > del 1	A > del 1	A > del 1	A > del 1	A > del 1	A > del 1	A > del 1	A > del 1	A > del 1	A > del 1	A > del 1
III	1758846				C							- > ins AA			- > ins A												- > ins A
III	1765401				G>T		G>T	G>T	G>T	G>T	G>T	G>T	G>T		G>T	G>T	G>T	G>T	G>T	G>T	G>T	G>T		G>T	G>T	G>T	G>T
III	1774235	SPCC1442.04c	- > ins GATC	- > ins GATC	- > ins GATC	- > ins GATC	- > ins GATC	- > ins GATC	- > ins GATC	- > ins GATC	- > ins GATC	- > ins GATC	- > ins GATC	- > ins GATC	- > ins GATC	- > ins GATC	- > ins GATC	- > ins GATC	- > ins GATC	- > ins GATC	- > ins GATC	- > ins GATC	- > ins GATC	- > ins GATC	- > ins GATC	- > ins GATC	- > ins GATC
III	2443562							- > ins T	- > ins T	- > ins T	- > ins T		- > ins T	- > ins T	- > ins T	- > ins T	- > ins T		A	- > ins T		- > ins T			- > ins T
III	1778364	SPCC1442.06	T>A	T>A	T>A	T>A	T>A	T>A	T>A	T>A	T>A	T>A	T>A	T>A		T>A	T>A	T>A	T>A	T>A	T>A	T>A	T>A	T>A	T>A	T>A	T>A
III	1787610	SPCC1442.19	G>A	G>A	G>A	G>A	G>A			G>A	G>A	G>A	G>A	G>A	G>A	G>A	G>A	G>A	G>A	G>A	G>A	G>A	G>A	G>A	G	G>A	G>A
III	1792541	SPNCRNA.1229	T>C	T>C	T>C	T>C	T>C	T>C	T>C	T>C	T>C	T>C	T>C	T>C	T>C	T>C	T>C	T>C	T>C	T>C	T>C	T>C	T>C	T>C	T>C	T>C	T>C	p.S386P	p.S386P	p.S386P	p.S386P	p.S386P	p.S386P	p.S386P	p.S386P	p.S386P	p.S386P	p.S386P	p.S386P	p.S386P	p.S386P	p.S386P	p.S386P	p.S386P	p.S386P	p.S386P	p.S386P	p.S386P	p.S386P
III	1797327	SPCC1442.17c
III	1804562	SPNCRNA.1232	- > ins A																									p..25fs
III	1814920	SPCC285.10c	G>T	G>T						G>T	G>T	G>T	G>T	G>T														p.(=)	p.(=)						p.(=)	p.(=)	p.(=)	p.(=)	p.(=)
III	1834954	SPCC1223.01	T>A	T>A		T				T>A	T>A	T>A	T>A	T>A	T				T
III	1839679	SPNCRNA.1234, SPNCRNA.504	- > ins T																									p.N138fs [SPNCRNA.1234]; p.F35fs [SPNCRNA.504]
III	1843289	SPCC1223.03c, SPNCRNA.1235
III	1876166	SPCC1223.14		C>A										C>A
III	1878070	SPNCRNA.1239	- > ins A																									p.T221fs
III	1923679	SPCC74.01												A>G
III	1925627	SPCC74.02c										A > del 1
III	1925646	SPCC74.02c												TT>AA
III	1925650	SPCC74.02c	C										C>A
III	1931218	SPCC74.03c	T>C	T						T			T>C
III	1975436	SPCC18.10
III	2010865										TA > del 2																TA > del 2
III	2012614	SPCC1906.01	G>T	G>T						G>T	G>T	G>T	G>T	G>T													G>T
III	2023016	SPNCRNA.1255		- > ins A																									p.L82fs
III	2046847	SPCC1739.09c	- > ins T	- > ins T	- > ins T	- > ins T		- > ins T	- > ins T	- > ins T	A	- > ins T		- > ins T	- > ins T	- > ins T	- > ins T	- > ins T	- > ins T	- > ins T	A	- > ins T	A	- > ins T	- > ins T	A	- > ins T
III	2046894	SPCC1739.09c	T>A	T>A	T>A	T>A	T>A	T>A	T>A	T>A	T>A	T>A	T>A	T>A			T>A	T>A	T>A	T>A		T>A	T>A	T>A	T>A	T>A	T>A
III	2046896	SPCC1739.09c	C>G	C>G	C>G	C>G	C>G		C>G	C>G	C>G	C>G	C>G	C>G	C>G	C>G		C>G	C>G	C>G	C>G	C>G	C>G	C>G	C>G	C>G	C>G
III	2067537			T>A		T>A																	T>A
III	2067544			TCGAAAACC > del 9		TCG > del 3	TCG > del 3								TCG > del 3			TCG > del 3		TCG > del 3			TCG > del 3				TCG > del 3
III	2067551						CC > del 2						CC > del 2		CC > del 2			CC > del 2		C > del 1			CC > del 2	C > del 1		CC > del 2	C > del 1
III	2067566			TTTATT > del 6	TT > del 2						TTTATT > del 6		TTTATT > del 6								T
III	2067570					TT > del 2				T>G
III	2068347									T>A
III	2069419	SPCPB1C11.01										- > ins T
III	2076413	SPCPB1C11.03	T > del 1
III	2087758	SPCC576.04	- > ins T	- > ins T	- > ins T	- > ins T	- > ins T			- > ins T	- > ins T	- > ins T	- > ins T	- > ins T	- > ins T			- > ins T	- > ins T	- > ins T	- > ins T	- > ins T	- > ins T	- > ins T		- > ins T	- > ins T
III	2106552
III	2113206	SPCC576.17c, SPNCRNA.1263	T > del 1																									p.L668fs [SPNCRNA.1263]
III	2119604	SPCC126.02c			T>A	T>A	T>A	T	T	T>A	T>A	T>A	T>A	T>A	T>A	T>A	T>A	T>A	T>A	T>A	T>A	T>A	T>A	T>A	T>A	T>A	T>A
III	2119608	SPCC126.02c			C>A	C>A	C>A	C>A	C	C>A	C	C>A	C>A	C>A	C>A	C>A	C>A	C>A	C>A	C>A	C>A	C>A	C>A	C>A	C>A	C>A	C>A
III	2125011	SPCC126.05c	T>A		T>A	T>A	T>A	T>A	T>A						T>A	T>A	T>A	T>A	T>A	T>A	T>A	T>A	T>A	T>A	T>A	T>A	T>A
III	2125014	SPCC126.05c	C>A		C>A	C>A	C>A	C>A	C>A						C>A	C>A	C>A	C>A	C>A	C>A	C>A	C>A	C>A	C>A	C>A	C>A	C>A
III	2136702	SPCC126.11c	A>C	A>C						A>C	A>C	A>C	A>C	A>C
III	2138990	SPCC126.12	G>T	G>T							G
III	2149309	SPCC1620.03			AT > del 2	AT > del 2	AT > del 2	AT > del 2	AT > del 2	ATA > del 3					AT > del 2	AT > del 2	AT > del 2	AT > del 2	AT > del 2	A > del 1	AT > del 2		AT > del 2	AT > del 2	AT > del 2	A	AT > del 2
III	2152343	SPNCRNA.1266, SPCC1620.05						- > ins A	C		- > ins A				- > ins A	- > ins A			- > ins A						- > ins A								p.C107fs [SPNCRNA.1266]; p.A38fs [SPCC1620.05]			p.C107fs [SPNCRNA.1266]; p.A38fs [SPCC1620.05]				p.C107fs [SPNCRNA.1266]; p.A38fs [SPCC1620.05]	p.C107fs [SPNCRNA.1266]; p.A38fs [SPCC1620.05]			p.C107fs [SPNCRNA.1266]; p.A38fs [SPCC1620.05]
III	2152346	SPNCRNA.1266, SPCC1620.05		T			T>A	T>A	T>A	T>A	T>A		T		T>A	T>A			T>A		T>A				T>A							p.Y106F [SPNCRNA.1266]	p.Y106F [SPNCRNA.1266]	p.Y106F [SPNCRNA.1266]	p.Y106F [SPNCRNA.1266]	p.Y106F [SPNCRNA.1266]				p.Y106F [SPNCRNA.1266]	p.Y106F [SPNCRNA.1266]			p.Y106F [SPNCRNA.1266]		p.Y106F [SPNCRNA.1266]
III	2152349	SPNCRNA.1266, SPCC1620.05		G>A			G>A	G>A	G>A	G>A	G>A	G>A	G>A		G>A	G>A			G>A		G>A		G>A	G>A	G>A				p.S105F [SPNCRNA.1266]			p.S105F [SPNCRNA.1266]	p.S105F [SPNCRNA.1266]	p.S105F [SPNCRNA.1266]	p.S105F [SPNCRNA.1266]	p.S105F [SPNCRNA.1266]	p.S105F [SPNCRNA.1266]	p.S105F [SPNCRNA.1266]		p.S105F [SPNCRNA.1266]	p.S105F [SPNCRNA.1266]			p.S105F [SPNCRNA.1266]		p.S105F [SPNCRNA.1266]		p.S105F [SPNCRNA.1266]	p.S105F [SPNCRNA.1266]
III	2152560	SPCC1620.05, SPNCRNA.1266	G>T	G>T	G>T	G>T	G>T	G>T	G>T	G>T	G>T	G>T	G>T	G>T	G>T	G>T	G>T	G>T	G>T	G>T	G>T	G>T	G>T	G>T	G>T	G>T	G>T	p.L35I [SPNCRNA.1266]	p.L35I [SPNCRNA.1266]	p.L35I [SPNCRNA.1266]	p.L35I [SPNCRNA.1266]	p.L35I [SPNCRNA.1266]	p.L35I [SPNCRNA.1266]	p.L35I [SPNCRNA.1266]	p.L35I [SPNCRNA.1266]	p.L35I [SPNCRNA.1266]	p.L35I [SPNCRNA.1266]	p.L35I [SPNCRNA.1266]	p.L35I [SPNCRNA.1266]	p.L35I [SPNCRNA.1266]	p.L35I [SPNCRNA.1266]	p.L35I [SPNCRNA.1266]	p.L35I [SPNCRNA.1266]	p.L35I [SPNCRNA.1266]	p.L35I [SPNCRNA.1266]	p.L35I [SPNCRNA.1266]	p.L35I [SPNCRNA.1266]	p.L35I [SPNCRNA.1266]	p.L35I [SPNCRNA.1266]
III	2157938	SPCC1620.05							C					- > ins T				C							C
III	2162582	SPCC1620.09c		A>T
III	2180705													T>C								T>C					T>C
III	2187871		A>G
III	2192861	SPCC830.06	G>A	G>A	G>A	G>A	G>A	G>A	G>A	G	G>A	G>A	G>A	G>A	G>A	G>A	G>A	G>A	G>A	G>A	G>A	G>A	G>A	G>A	G>A	G>A	G>A
III	2192863	SPCC830.06	A > del 1	A > del 1	A > del 1	A > del 1	A > del 1	A > del 1	A > del 1	A > del 1	A > del 1	A > del 1	A > del 1	A > del 1	A > del 1	A > del 1	A > del 1	A > del 1	A > del 1	A > del 1	A > del 1	A > del 1	A > del 1	A > del 1	A > del 1	A > del 1	A > del 1
III	2192868	SPCC830.06	ATA > del 3	ATA > del 3	ATA > del 3	ATA > del 3	ATA > del 3	ATA > del 3	ATA > del 3	ATA > del 3	ATA > del 3	ATA > del 3	ATA > del 3	ATA > del 3	ATA > del 3	ATA > del 3	ATA > del 3	ATA > del 3	ATA > del 3	ATA > del 3	ATA > del 3	ATA > del 3	ATA > del 3	ATA > del 3	ATA > del 3	ATA > del 3	ATA > del 3
III	2198056	SPCC830.09c	C>T	C>T						C>T	C>T	C>T	C>T	C>T							C>T		C>T	C>T	C>T	C>T	C>T
III	2200297
III	2203660	SPCC830.11c	T>C	T>C	T>C	T>C	T>C	T>C	T>C	T>C	T>C	T>C	T>C	T>C	T>C	T>C	T>C	T>C	T>C	T>C	T>C	T>C	T>C	T>C	T>C	T>C	T>C
III	2208294	SPCC1919.03c								A>T	A>T	A>T	A
III	2237832	SPCC1919.14c	C>T	C>T
III	2257353										C		- > ins AA											- > ins A	- > ins A
III	2264527	SPCC1840.04	G>T	G>T	G>T	G>T	G>T	G>T	G>T	G>T	G>T	G>T	G>T	G>T	G	G>T	G>T	G>T	G>T	G>T	G>T	G>T		G>T	G>T	G>T	G>T
III	2309611	SPNCRNA.1285										- > ins A																									p.L772fs
III	2309612	SPNCRNA.1285				A > del 1					A																				p.L772fs
III	2309632	SPNCRNA.1285									C>A																									p.L765F
III	2328460	SPCC1494.04c	TAC > del 3	TAC > del 3	TAC > del 3	TAC > del 3	TAC > del 3		TAC > del 3	TAC > del 3	TAC > del 3	TAC > del 3	TAC > del 3	TAC > del 3	TAC > del 3	TAC > del 3	TAC > del 3	TAC > del 3	TAC > del 3	TAC > del 3	TAC > del 3	TAC > del 3	TAC > del 3	TAC > del 3		TAC > del 3	TAC > del 3
III	2381060	SPNCRNA.1293		A>G																									p.(=)
III	2381871	SPNCRNA.1293			C>G	C>G	C>G							C>G	C>G		C>G	C>G		C>G	C>G	C>G	C>G	C>G		C>G	C>G			p.R45T	p.R45T	p.R45T							p.R45T	p.R45T		p.R45T	p.R45T		p.R45T	p.R45T	p.R45T	p.R45T	p.R45T
III	2381979	SPNCRNA.1293	G>T		G>T	G>T	G>T	G>T	G>T	G>T	G>T		G>T		G>T	G>T	G>T	G>T	G>T	G>T	G>T	G>T	G>T	G>T	G>T	G>T	G>T	p.T9N		p.T9N	p.T9N	p.T9N	p.T9N	p.T9N	p.T9N	p.T9N		p.T9N		p.T9N	p.T9N	p.T9N	p.T9N	p.T9N	p.T9N	p.T9N	p.T9N	p.T9N	p.T9N
III	2393088	SPCP1E11.02	G>A	G>A	G>A	G>A	G>A	G>A	G>A	G>A	G>A	G>A	G>A	G>A	G>A	G>A	G>A	G>A	G>A	G>A	G>A	G>A	G>A	G>A	G>A	G>A	G>A
III	2420238			A>T
III	2439799											A>T
III	2441638	SPRRNA.46.1, SPRRNA.46								A>G																									p..215W [SPRRNA.46.1]
III	2441642	SPRRNA.46.1, SPRRNA.46								T>C																									p.W217R [SPRRNA.46.1]
III	2442201	SPRRNA.46, SPRRNA.46.1	T>C	T								T>C	T>C	T>C														p.L403P [SPRRNA.46.1]									p.L403P [SPRRNA.46.1]	p.L403P [SPRRNA.46.1]	p.L403P [SPRRNA.46.1]
III	2442232	SPRRNA.46.1, SPRRNA.46								T
III	2442234	SPRRNA.46.1, SPRRNA.46								G
III	2442269	SPRRNA.46.1, SPRRNA.46								C	C
III	2442271	SPRRNA.46.1, SPRRNA.46								A	A
III	2442712	SPRRNA.46, SPRRNA.46.1								T>A																									p.(=) [SPRRNA.46.1]
III	2443281	SPRRNA.52, SPRRNA.52.1	C>T	C>T						C>T	C>T	C>T	C>T	C														p.L12F [SPRRNA.52.1]	p.L12F [SPRRNA.52.1]						p.L12F [SPRRNA.52.1]	p.L12F [SPRRNA.52.1]	p.L12F [SPRRNA.52.1]	p.L12F [SPRRNA.52.1]
III	2443554									- > ins T	- > ins T		- > ins T	- > ins T
III	12429		A > del 1	AA > del 2				A > del 1	AA > del 2	A > del 1		A > del 1	A > del 1	A > del 1	AA > del 2	A > del 1	A > del 1	A > del 1	A > del 1	AA > del 2	AA > del 2	A > del 1	A > del 1		AA > del 2	A > del 1	A > del 1
III	2443736	SPRRNA.49.1, SPRRNA.49	C>G							C>G	C>G	C>G	C>G															p.D8E [SPRRNA.49.1]							p.D8E [SPRRNA.49.1]	p.D8E [SPRRNA.49.1]	p.D8E [SPRRNA.49.1]	p.D8E [SPRRNA.49.1]
III	2443740	SPRRNA.49.1, SPRRNA.49	G							G>C	G>C	G>C	G>C																						p.A10P [SPRRNA.49.1]	p.A10P [SPRRNA.49.1]	p.A10P [SPRRNA.49.1]	p.A10P [SPRRNA.49.1]
III	2443768	SPRRNA.49.1, SPRRNA.49								C>G	C>G	C>G																							p.A19G [SPRRNA.49.1]	p.A19G [SPRRNA.49.1]	p.A19G [SPRRNA.49.1]
III	2444382	SPRRNA.49.1, SPRRNA.49		A>T									A																p.K224. [SPRRNA.49.1]
III	2446441	SPRRNA.49.1, SPRRNA.49	T>A	T>A						T	T>A	T>A	T>A	T>A		T>A				T		T>A						p.L910. [SPRRNA.49.1]	p.L910. [SPRRNA.49.1]							p.L910. [SPRRNA.49.1]	p.L910. [SPRRNA.49.1]	p.L910. [SPRRNA.49.1]	p.L910. [SPRRNA.49.1]		p.L910. [SPRRNA.49.1]						p.L910. [SPRRNA.49.1]
III	2448310					AA > del 2		A > del 1	A > del 1	A > del 1	AA > del 2	AA > del 2	A > del 1		A > del 1	A > del 1	A > del 1		A > del 1	AA > del 2			AA > del 2		A > del 1		AA > del 2
III	2452527	SPRRNA.45.1, SPRRNA.45								A>G																									p..215W [SPRRNA.45.1]
III	2452531	SPRRNA.45.1, SPRRNA.45								T>C																									p.W217R [SPRRNA.45.1]
mating_type_region	5191				C > del 1	C > del 1	C > del 1	C > del 1	C > del 1		C > del 1		C > del 1			C > del 1	C > del 1	C > del 1	C > del 1	C > del 1	C > del 1	C > del 1		C > del 1	C > del 1		C > del 1
mating_type_region	5226				T > del 1	T > del 1	T > del 1	T > del 1	T > del 1	T > del 1			T > del 1			T > del 1	T > del 1	T > del 1	T > del 1	T > del 1	T > del 1	T > del 1	T > del 1	T > del 1	T > del 1		T > del 1
mating_type_region	5250		C>A	C>A	C>A	C>A	C>A	C>A	C>A	C>A	C>A	C>A	C>A			C>A	C>A	C>A	C>A	C>A	C>A	C>A	C>A	C>A	C>A		C>A
mating_type_region	5318		AT>TA		AT>TA	AT>TA	AT>TA	AT>TA	AT>TA		AT>TA	AT>TA				AT>TA	AT>TA	AT>TA	AT>TA	AT>TA		AT>TA	AT>TA	AT>TA	AT>TA	AT>TA	AT>TA
mating_type_region	5358		A>C	A>C	A>C	A>C	A>C	A>C	A>C		A>C	A>C	A>C	A>C		A>C	A>C	A>C	A>C	A>C	A>C	A>C		A>C	A>C	A>C	A>C
mating_type_region	6421		G>T	G>T	G>T	G>T	G>T	G>T	G>T	G>T	G>T	G>T	G>T		G>T	G>T	G>T	G>T	G>T	G>T	G>T	G>T	G>T	G>T	G>T	G>T	G>T
mating_type_region	6715				G>A			G>A	G>A				G>A		G>A	G>A	G>A				G>A	G>A			G>A		G>A
mating_type_region	6870				CC>AA	CC>AA	CC>AA	CC>AA	CC>AA	CC>AA	CC>AA	CC>AA	CC>AA		CC>AA	CC>AA	CC>AA	CC>AA	CC>AA	CC>AA	CC>AA	CC>AA			CC>AA	CC>AA	CC>AA
mating_type_region	6973				T>A	T>A	T>A	T>A	T>A	T>A	T>A	T>A	T>A		T>A	T>A	T>A	T>A	T>A	T>A	T>A	T>A	T>A	T>A	T>A	T>A	T>A
mating_type_region	7159				C>A	C>A	C>A	C>A	C>A	C>A	C>A	C>A	C>A	C>A	C>A	C>A	C>A	C>A	C>A	C>A	C>A	C>A	C>A	C>A	C>A	C>A	C>A
mating_type_region	7579				C>A	C>A	C>A	C>A	C>A	C>A						C>A	C>A	C>A	C>A	C>A	C>A	C>A	C>A	C>A	C>A	C>A	C>A
mating_type_region	7597				G>A	G>A	G>A	G>A	G>A	G>A						G>A	G>A	G>A	G>A	G>A	G>A	G>A	G>A	G>A	G>A	G>A	G>A
mating_type_region	7610				- > ins A	- > ins A	- > ins A	- > ins A	- > ins A	- > ins A						- > ins A	- > ins A	- > ins A	- > ins A	- > ins A	- > ins A	- > ins A	- > ins A	- > ins A	- > ins A	- > ins A	- > ins A
mating_type_region	7657					C>G	C>G	C>G	C>G		C>G	C>G	C>G			C>G	C>G	C>G	C>G	C>G	C>G	C>G	C>G	C>G	C>G	C>G	C>G
mating_type_region	8179				C>T	C>T	C>T	C>T	C>T				C>T		C>T	C>T	C>T	C>T	C>T	C>T	C>T		C>T	C>T	C>T	C>T	C>T
mating_type_region	8312					TT>AA		TT>AA	TT>AA	TT>AA			TT>AA		TT>AA	TT>AA	TT>AA	TT>AA	TT>AA	TT>AA	TT>AA	TT>AA	TT>AA	TT>AA	TT>AA	TT>AA	TT>AA
mating_type_region	8451				T>A	T>A	T>A	T>A	T>A	T>A		T>A	T>A		T>A	T>A	T>A	T>A	T>A	T>A	T>A	T>A		T>A	T>A		T>A
mating_type_region	8827				G>T	G>T		G>T	G>T		G>T	G>T	G>T		G>T	G>T	G>T	G>T	G>T	G>T	G>T	G>T	G>T	G>T	G>T	G>T	G>T
mating_type_region	8830				GG>AA	GG>AA		GG>AA	GG>AA		GG>AA	GG>AA	GG>AA		GG>AA	GG>AA	GG>AA	GG>AA	GG>AA	GG>AA	GG>AA	GG>AA	GG>AA	GG>AA	GG>AA	GG>AA	GG>AA
mating_type_region	8888					C>T		C>T	C>T	C>T	C>T	C>T	C>T		C>T	C>T	C>T	C>T	C>T	C>T	C>T	C>T		C>T	C>T	C>T	C>T
mating_type_region	9266				- > ins A	- > ins A		- > ins A	- > ins A				- > ins A		- > ins A	- > ins A	- > ins A	- > ins A	- > ins A	- > ins A	- > ins A	- > ins A	- > ins A	- > ins A	- > ins A	- > ins A	- > ins A
III	21359	SPRRNA.44.1, SPRRNA.44			T			T>C	T>C								T>C		T>C	T>C		T>C			T>C								p.Q591R [SPRRNA.44.1]	p.Q591R [SPRRNA.44.1]								p.Q591R [SPRRNA.44.1]		p.Q591R [SPRRNA.44.1]	p.Q591R [SPRRNA.44.1]		p.Q591R [SPRRNA.44.1]
mating_type_region	11120						C>A	C>A	C>A	C>A	C>A	C>A	C>A		C>A	C>A	C>A	C>A	C>A	C>A	C>A	C>A	C>A	C>A	C>A	C>A	C>A
III	1418106	SPCC622.11						- > ins T	- > ins T	- > ins T	- > ins T				- > ins T	- > ins T	- > ins T	- > ins T	- > ins T	- > ins T	- > ins T	- > ins T	- > ins T	- > ins T	- > ins T	- > ins T	- > ins T						p.D271fs	p.D271fs	p.D271fs	p.D271fs				p.D271fs	p.D271fs	p.D271fs	p.D271fs	p.D271fs	p.D271fs	p.D271fs	p.D271fs	p.D271fs	p.D271fs
mating_type_region	11213					G>A	G>A	G>A	G>A				G>A	G>A	G>A	G>A	G>A	G>A	G>A	G>A	G>A	G>A	G>A	G>A	G>A	G>A	G>A
mating_type_region	12222											A>G
II	1061601	SPBC1734.01c						A>C	A>C	A>C	A>C				A>C	A>C	A>C	A>C	A>C	A>C	A>C	A>C	A>C	A>C	A>C	A>C	A>C
mating_type_region	13801							- > ins T	- > ins T				- > ins T	- > ins T	- > ins T	- > ins T		- > ins T	- > ins T		- > ins T	- > ins T		- > ins T	- > ins T	- > ins T	- > ins T
mating_type_region	14870							G > del 1	G > del 1				G > del 1		G > del 1	G > del 1	G > del 1					G > del 1			G > del 1	G > del 1
mating_type_region	14994							- > ins C	- > ins C	- > ins C					- > ins C	- > ins C	- > ins C					- > ins C			- > ins C		- > ins C
mitochondrial	1788	SPRRNA.01.1, SPRRNA.01	C>T	C>T	C>T	C>T	C>T	C>T	C>T	C>T	C>T	C>T	C>T	C>T	C>T	C>T	C>T	C>T	C>T	C>T	C>T	C>T	C>T	C>T	C>T	C>T	C>T	p.(=) [SPRRNA.01.1]	p.(=) [SPRRNA.01.1]	p.(=) [SPRRNA.01.1]	p.(=) [SPRRNA.01.1]	p.(=) [SPRRNA.01.1]	p.(=) [SPRRNA.01.1]	p.(=) [SPRRNA.01.1]	p.(=) [SPRRNA.01.1]	p.(=) [SPRRNA.01.1]	p.(=) [SPRRNA.01.1]	p.(=) [SPRRNA.01.1]	p.(=) [SPRRNA.01.1]	p.(=) [SPRRNA.01.1]	p.(=) [SPRRNA.01.1]	p.(=) [SPRRNA.01.1]	p.(=) [SPRRNA.01.1]	p.(=) [SPRRNA.01.1]	p.(=) [SPRRNA.01.1]	p.(=) [SPRRNA.01.1]	p.(=) [SPRRNA.01.1]	p.(=) [SPRRNA.01.1]	p.(=) [SPRRNA.01.1]
mitochondrial	2091	SPRRNA.01.1, SPRRNA.01	A>G		A>G	A>G	A>G	A>G	A>G	A>G	A>G	A>G	A>G	A>G	A>G	A>G	A>G	A>G	A>G	A>G	A>G	A>G	A>G	A>G	A>G	A>G	A>G	p.(=) [SPRRNA.01.1]		p.(=) [SPRRNA.01.1]	p.(=) [SPRRNA.01.1]	p.(=) [SPRRNA.01.1]	p.(=) [SPRRNA.01.1]	p.(=) [SPRRNA.01.1]	p.(=) [SPRRNA.01.1]	p.(=) [SPRRNA.01.1]	p.(=) [SPRRNA.01.1]	p.(=) [SPRRNA.01.1]	p.(=) [SPRRNA.01.1]	p.(=) [SPRRNA.01.1]	p.(=) [SPRRNA.01.1]	p.(=) [SPRRNA.01.1]	p.(=) [SPRRNA.01.1]	p.(=) [SPRRNA.01.1]	p.(=) [SPRRNA.01.1]	p.(=) [SPRRNA.01.1]	p.(=) [SPRRNA.01.1]	p.(=) [SPRRNA.01.1]	p.(=) [SPRRNA.01.1]
mitochondrial	2363	SPRRNA.01, SPRRNA.01.1	- > ins C	- > ins C	- > ins C	- > ins C	- > ins C	- > ins C	- > ins C	- > ins C	- > ins C	- > ins C	- > ins C	- > ins C	- > ins C	- > ins C	- > ins C	- > ins C	- > ins C	- > ins C	- > ins C	- > ins C	- > ins C	- > ins C	- > ins C	- > ins C	- > ins C	p.I788fs [SPRRNA.01.1]	p.I788fs [SPRRNA.01.1]	p.I788fs [SPRRNA.01.1]	p.I788fs [SPRRNA.01.1]	p.I788fs [SPRRNA.01.1]	p.I788fs [SPRRNA.01.1]	p.I788fs [SPRRNA.01.1]	p.I788fs [SPRRNA.01.1]	p.I788fs [SPRRNA.01.1]	p.I788fs [SPRRNA.01.1]	p.I788fs [SPRRNA.01.1]	p.I788fs [SPRRNA.01.1]	p.I788fs [SPRRNA.01.1]	p.I788fs [SPRRNA.01.1]	p.I788fs [SPRRNA.01.1]	p.I788fs [SPRRNA.01.1]	p.I788fs [SPRRNA.01.1]	p.I788fs [SPRRNA.01.1]	p.I788fs [SPRRNA.01.1]	p.I788fs [SPRRNA.01.1]	p.I788fs [SPRRNA.01.1]	p.I788fs [SPRRNA.01.1]
mitochondrial	4102	SPRRNA.02.1, SPRRNA.02	C>G	C>G	C>G	C>G	C>G	C>G	C>G	C>G	C>G	C>G	C>G	C>G	C>G	C>G	C>G	C>G	C>G	C>G	C>G	C>G	C>G	C>G	C>G	C>G	C>G	p.I324M [SPRRNA.02.1]	p.I324M [SPRRNA.02.1]	p.I324M [SPRRNA.02.1]	p.I324M [SPRRNA.02.1]	p.I324M [SPRRNA.02.1]	p.I324M [SPRRNA.02.1]	p.I324M [SPRRNA.02.1]	p.I324M [SPRRNA.02.1]	p.I324M [SPRRNA.02.1]	p.I324M [SPRRNA.02.1]	p.I324M [SPRRNA.02.1]	p.I324M [SPRRNA.02.1]	p.I324M [SPRRNA.02.1]	p.I324M [SPRRNA.02.1]	p.I324M [SPRRNA.02.1]	p.I324M [SPRRNA.02.1]	p.I324M [SPRRNA.02.1]	p.I324M [SPRRNA.02.1]	p.I324M [SPRRNA.02.1]	p.I324M [SPRRNA.02.1]	p.I324M [SPRRNA.02.1]	p.I324M [SPRRNA.02.1]
mitochondrial	4463	SPRRNA.02.1, SPRRNA.02	C>A	C>A	C>A	C>A	C>A	C>A	C>A	C>A	C>A	C>A	C>A	C>A	C>A	C>A	C>A	C>A	C>A	C>A	C>A	C>A	C>A	C>A	C>A	C>A	C>A	p.Q445K [SPRRNA.02.1]	p.Q445K [SPRRNA.02.1]	p.Q445K [SPRRNA.02.1]	p.Q445K [SPRRNA.02.1]	p.Q445K [SPRRNA.02.1]	p.Q445K [SPRRNA.02.1]	p.Q445K [SPRRNA.02.1]	p.Q445K [SPRRNA.02.1]	p.Q445K [SPRRNA.02.1]	p.Q445K [SPRRNA.02.1]	p.Q445K [SPRRNA.02.1]	p.Q445K [SPRRNA.02.1]	p.Q445K [SPRRNA.02.1]	p.Q445K [SPRRNA.02.1]	p.Q445K [SPRRNA.02.1]	p.Q445K [SPRRNA.02.1]	p.Q445K [SPRRNA.02.1]	p.Q445K [SPRRNA.02.1]	p.Q445K [SPRRNA.02.1]	p.Q445K [SPRRNA.02.1]	p.Q445K [SPRRNA.02.1]	p.Q445K [SPRRNA.02.1]
mitochondrial	4526	SPRRNA.02, SPRRNA.02.1	C > del 1	C > del 1	C > del 1	C > del 1	C > del 1	C > del 1	C > del 1	C > del 1	C > del 1	C > del 1	C > del 1	C > del 1	C > del 1	C > del 1	C > del 1	C > del 1	C > del 1	C > del 1	C > del 1	C > del 1	C > del 1	C > del 1	C > del 1	C > del 1	C > del 1	p.L466fs [SPRRNA.02.1]	p.L466fs [SPRRNA.02.1]	p.L466fs [SPRRNA.02.1]	p.L466fs [SPRRNA.02.1]	p.L466fs [SPRRNA.02.1]	p.L466fs [SPRRNA.02.1]	p.L466fs [SPRRNA.02.1]	p.L466fs [SPRRNA.02.1]	p.L466fs [SPRRNA.02.1]	p.L466fs [SPRRNA.02.1]	p.L466fs [SPRRNA.02.1]	p.L466fs [SPRRNA.02.1]	p.L466fs [SPRRNA.02.1]	p.L466fs [SPRRNA.02.1]	p.L466fs [SPRRNA.02.1]	p.L466fs [SPRRNA.02.1]	p.L466fs [SPRRNA.02.1]	p.L466fs [SPRRNA.02.1]	p.L466fs [SPRRNA.02.1]	p.L466fs [SPRRNA.02.1]	p.L466fs [SPRRNA.02.1]	p.L466fs [SPRRNA.02.1]
mitochondrial	4774			A > del 1	A > del 1	A > del 1	A > del 1	A > del 1	A > del 1	A > del 1	A > del 1	A > del 1	A > del 1	A > del 1	A > del 1	A > del 1	A > del 1	A > del 1	A > del 1	A > del 1	A > del 1	A > del 1	A > del 1	A > del 1	A > del 1	A > del 1	A > del 1
mitochondrial	6906	SPMIT.01	A>T	A>T	A>T	A>T	A>T	A>T	A>T	A>T	A>T	A>T	A>T	A>T	A>T	A>T	A>T	A>T	A>T	A>T	A>T	A>T	A>T	A>T	A>T	A>T	A>T
mitochondrial	8529	SPMIT.01	G>T	G>T	G>T	G>T	G>T	G>T	G>T	G>T	G>T	G>T	G>T	G>T	G>T	G>T	G>T	G>T	G>T	G>T	G>T	G>T	G>T	G>T	G>T	G>T	G>T	p.E451D	p.E451D	p.E451D	p.E451D	p.E451D	p.E451D	p.E451D	p.E451D	p.E451D	p.E451D	p.E451D	p.E451D	p.E451D	p.E451D	p.E451D	p.E451D	p.E451D	p.E451D	p.E451D	p.E451D	p.E451D	p.E451D
mitochondrial	10309	SPMIT.05	TC>CT	TC>CT	TC>CT	TC>CT	TC>CT	TC>CT	TC>CT	TC>CT	TC>CT	TC>CT	TC>CT	TC>CT	TC>CT	TC>CT	TC>CT	TC>CT	TC>CT	TC>CT	TC>CT	TC>CT	TC>CT	TC>CT	TC>CT	TC>CT	TC>CT	p.I46T	p.I46T	p.I46T	p.I46T	p.I46T	p.I46T	p.I46T	p.I46T	p.I46T	p.I46T	p.I46T	p.I46T	p.I46T	p.I46T	p.I46T	p.I46T	p.I46T	p.I46T	p.I46T	p.I46T	p.I46T	p.I46T
mitochondrial	11218	SPMIT.06, SPMIT.05	T>A	T>A	T>A	T>A	T>A	T>A	T>A	T>A	T>A	T>A	T>A	T>A	T>A	T>A	T>A	T>A	T>A	T>A	T>A	T>A	T>A	T>A	T>A	T>A	T>A	p.I121N [SPMIT.06]	p.I121N [SPMIT.06]	p.I121N [SPMIT.06]	p.I121N [SPMIT.06]	p.I121N [SPMIT.06]	p.I121N [SPMIT.06]	p.I121N [SPMIT.06]	p.I121N [SPMIT.06]	p.I121N [SPMIT.06]	p.I121N [SPMIT.06]	p.I121N [SPMIT.06]	p.I121N [SPMIT.06]	p.I121N [SPMIT.06]	p.I121N [SPMIT.06]	p.I121N [SPMIT.06]	p.I121N [SPMIT.06]	p.I121N [SPMIT.06]	p.I121N [SPMIT.06]	p.I121N [SPMIT.06]	p.I121N [SPMIT.06]	p.I121N [SPMIT.06]	p.I121N [SPMIT.06]
mitochondrial	11644	SPMIT.06, SPMIT.05	A>C	A>C	A>C	A>C	A>C	A>C	A>C	A>C	A>C	A>C	A>C	A>C	A>C	A>C	A>C	A>C	A>C	A>C	A>C	A>C	A>C	A>C	A>C	A>C	A>C	p.H263P [SPMIT.06]	p.H263P [SPMIT.06]	p.H263P [SPMIT.06]	p.H263P [SPMIT.06]	p.H263P [SPMIT.06]	p.H263P [SPMIT.06]	p.H263P [SPMIT.06]	p.H263P [SPMIT.06]	p.H263P [SPMIT.06]	p.H263P [SPMIT.06]	p.H263P [SPMIT.06]	p.H263P [SPMIT.06]	p.H263P [SPMIT.06]	p.H263P [SPMIT.06]	p.H263P [SPMIT.06]	p.H263P [SPMIT.06]	p.H263P [SPMIT.06]	p.H263P [SPMIT.06]	p.H263P [SPMIT.06]	p.H263P [SPMIT.06]	p.H263P [SPMIT.06]	p.H263P [SPMIT.06]
mitochondrial	13196	SPMIT.05, SPMIT.06	C>T	C>T	C>T	C>T	C>T	C>T	C>T	C>T	C>T	C>T	C>T	C>T	C>T	C>T	C>T	C>T	C>T	C>T	C>T	C>T	C>T	C>T	C>T	C>T	C>T	p.(=) [SPMIT.06]	p.(=) [SPMIT.06]	p.(=) [SPMIT.06]	p.(=) [SPMIT.06]	p.(=) [SPMIT.06]	p.(=) [SPMIT.06]	p.(=) [SPMIT.06]	p.(=) [SPMIT.06]	p.(=) [SPMIT.06]	p.(=) [SPMIT.06]	p.(=) [SPMIT.06]	p.(=) [SPMIT.06]	p.(=) [SPMIT.06]	p.(=) [SPMIT.06]	p.(=) [SPMIT.06]	p.(=) [SPMIT.06]	p.(=) [SPMIT.06]	p.(=) [SPMIT.06]	p.(=) [SPMIT.06]	p.(=) [SPMIT.06]	p.(=) [SPMIT.06]	p.(=) [SPMIT.06]
mitochondrial	13751	SPMIT.05	C>T	C>T	C>T	C>T	C>T	C>T	C>T	C>T	C>T	C>T	C>T	C>T	C>T	C>T	C>T	C>T	C>T	C>T	C>T	C>T	C>T	C>T	C>T	C>T	C>T	p.(=)	p.(=)	p.(=)	p.(=)	p.(=)	p.(=)	p.(=)	p.(=)	p.(=)	p.(=)	p.(=)	p.(=)	p.(=)	p.(=)	p.(=)	p.(=)	p.(=)	p.(=)	p.(=)	p.(=)	p.(=)	p.(=)
[truncated: 2,575 more rows]
[truncated: 108 more columns]

## Sheet: supB variants
Ref ID	Ref Pos	Gene Name	wt_0 (Exp1) Called Seq	wt_1 (Exp1) Called Seq	wt_2 (Exp2) Called Seq	wt_3 (Exp2) Called Seq	wt_4 (Exp3) Called Seq	abo1∆_M2 (Exp2) Called Seq	abo1∆_R2 (Exp2) Called Seq	abo1∆_A_R1 (Exp1) Called Seq	abo1∆_A_R2 (Exp1) Called Seq	abo1∆_B_R1 (Exp1) Called Seq	abo1∆_B_R2 (Exp1) Called Seq	supF (Exp1) Called Seq	supI (Exp2) Called Seq	supL (Exp2) Called Seq	supK (Exp2) Called Seq	supG (Exp2) Called Seq	supM (Exp2) Called Seq	supA (Exp2) Called Seq	supJ (Exp3) Called Seq	supB (Exp2) Called Seq	supC (Exp3) Called Seq	supH (Exp3) Called Seq	supN (Exp2) Called Seq	supD (Exp3) Called Seq	supE (Exp3) Called Seq	wt_0 - Amino Acid Change	wt_1 - Amino Acid Change	wt_2 - Amino Acid Change	wt_3 - Amino Acid Change	wt_4 - Amino Acid Change	abo1∆_M2 - Amino Acid Change	abo1∆_R2 - Amino Acid Change	abo1∆_A_R1 - Amino Acid Change	abo1∆_A_R2 - Amino Acid Change	abo1∆_B_R1 - Amino Acid Change	abo1∆_B_R2 - Amino Acid Change	supF - Amino Acid Change	supI - Amino Acid Change	supL - Amino Acid Change	supK - Amino Acid Change	supG - Amino Acid Change	supM - Amino Acid Change	supA - Amino Acid Change	supJ - Amino Acid Change	supB - Amino Acid Change	supC - Amino Acid Change	supH - Amino Acid Change
[truncated: 3,823 more rows]
[truncated: 108 more columns]

[truncated: 12 more sheets: supC variants, supD variants, supE variants, supF variants, supG variants, supH variants, supI variants, supJ variants, supK variants, supL variants, supM variants, supN variants]
