# Supplementary material for: ATAD2 controls chromatin-bound HIRA turnover
Source: Life Sci Alliance. 2021 Sep 27;4(12):e202101151. doi: 10.26508/lsa.202101151 (PMC8500222; doi:10.26508/lsa.202101151)
Supplement: Supplementary file 3 [file LSA-2021-01151_TableS2.xlsx]

## Sheet: Table S2
Table S2. Primer sequences used for Real-time PCR
Gene name	Sense	Sequence
hGAPDH	Forward	TGTTGCCATCAATGACCCCT
	Reverse	CTCCACGACGTACTCAGCG
hSSRP1	Forward	TGCATACATGCTGTGGCTCAA
	Reverse	TAGTCCCTCCTGGCATCCTC
hHIRA	Forward	TCTATGGACGGCTCTGTGGCAT
	Reverse	TAGGCTCTTGCCATAGGTGGAC
mActin	Forward	GCCCAGAGCAAGAGAGGTATCC
	Reverse	ACGCACGATTTCCCTCTCAGC
mSSRP1	Forward	CTGGCGTCGGGTAGCATTA
	Reverse	GCCCTTCACACACAGATCCT
mHIRA	Forward	TGTTAACGACCCCGTCCAAG
	Reverse	TCTCATCGCTGTCACTGCTG
