# Supplementary material for: ATAD2 controls chromatin-bound HIRA turnover
Source: Life Sci Alliance. 2021 Sep 27;4(12):e202101151. doi: 10.26508/lsa.202101151 (PMC8500222; doi:10.26508/lsa.202101151)
Supplement: Supplementary file 4 [file LSA-2021-01151_TableS3.xlsx]

## Sheet: Table S3
Table S3. Antibodies used in this work
Antibody	SOURCE	IDENTIFIER
Mouse monoclonal anti-Ssrp1	BioLegent	Cat#609702
Mouse monoclonal anti-HIRA	Millipore	Cat#04-1488
Rabbit polyclonal anti-ATAD2	Home-made
Rabbit polyclonal anti-ATAD2	Sigma	Cat#HPA029424
Rabbit polyclonal anti-HA ChIP grade	Abcam	Cat#ab9110
Mouse monoclonal anti-GFP	COVANCE	Cat#MMS-118R
Mouse monoclonal anti-Flag M2	Sigma	Cat#F3165
Rabbit polyclonal anti-H3 ChIP grade	Abcam	Cat#ab1791
Rabbit polyclonal anti-H4 ChIP grade	Abcam	Cat#ab10158
Rabbit polyclonal anti-TH2B	Abcam	Cat#ab61245
Rabbit polyclonal anti-H2A.L.2	Home-made
Mouse monoclonal anti-Tubulin	Sigma	Cat#T5168
Goat polyclonal anti-TP1	Home-made
Mouse monoclonal anti Protamine P1	HAL Technologies	Cat#HUP1N
EasyBlot Anti-mouse IgG (HRP)	GeneTex	Cat#GTX221667-01
